# Supplementary material for: Data set on wind speed, wind direction and wind probability distributions in Puerto Bolivar - Colombia
Source: Data Brief. 2019 Nov 4;27:104753. doi: 10.1016/j.dib.2019.104753 (PMC6864312; doi:10.1016/j.dib.2019.104753)
Supplement: Multimedia component 1 [file mmc1.xlsx]

## Sheet: WIND DATA
	Wind direction convention		0	wind velocity 0 or less than 0.3 m/s
			1	north
			2	northeast
			3	east
			4	southeastern
			5	south
			6	southwest
			7	west
			8	northwest
			9	No register
		Year	Month	Day	dir 01:00	vel 01:00	dir 02:00	vel 02:00	dir 03:00	vel 03:00	dir 04:00	vel 04:00	dir 05:00	vel 05:00	dir 06:00	vel 06:00	dir 07:00	vel 07:00	dir 08:00	vel 08:00	dir 09:00	vel 09:00	dir 10:00	vel 10:00	dir 11:00	vel 11:00	dir 12:00	vel 12:00	dir 13:00	vel 13:00	dir 14:00	vel 14:00	dir 15:00	vel 15:00	dir 16:00	vel 16:00	dir 17:00	vel 17:00	dir 18:00	vel 18:00	dir 19:00	vel 19:00	dir 20:00	vel 20:00	dir 21:00	vel 21:00	dir 22:00	vel 22:00	dir 23:00
		1990	1	1	0	5.3	0	4.6	0	5	0	4.8	0	4.2	0	4.8	0	0	0	0	0	2.5	0	2	45	5.2	45	7	45	7.7	45	7.8	45	7.5	45	7.2	45	7.2	45	7.3	45	7	45	6.8	0	6.8	0	6.2	0
		1990	1	2	0	5.4	0	5	0	4.9	0	5	0	5	0	5	0	5.6	0	5.8	0	5	0	3.8	0	5.4	0	6.2	0	7.4	0	7.4	0	7.8	0	8.2	0	9.3	0	8.8	0	7.8	180	0.6	0	6.9	0	7.1	0
		1990	1	3	0	6.6	0	8	0	7	0	6.2	0	6.6	0	6.6	0	5.9	0	7.2	0	9.8	0	9.6	0	9.2	0	9.2	0	9.4	0	8.6	0	9.2	0	9.4	0	9.2	0	9	0	8.5	0	8.8	0	10	0	9.8	0
		1990	1	4	0	7.2	0	7	0	7.2	0	7.2	0	7	0	7.3	0	6.8	0	7.5	0	8.2	0	8	0	5.49583333333333	45	6.05	0	6.43333333333333	0	9.8	0	9.6	0	9.8	0	9.7	0	9.2	0	8.5	0	7.8	0	8	0	7.6	0
		1990	1	5	0	8.4	0	8	0	7.5	0	7.2	0	7	0	7.8	0	8	0	7.8	0	8	0	8.4	0	9.5	0	9.4	0	10	0	10	0	9.6	0	9.8	0	9.2	0	9.6	0	9.4	0	9.8	0	9.8	0	9.2	0
		1990	1	6	0	8.6	0	8	0	8.2	0	8	0	7.6	0	8.5	0	8	0	9.6	0	10	0	9.8	0	9	0	9.8	0	9.8	0	9.8	0	9.6	0	10.2	0	10	0	9.2	0	10.2	0	9.8	0	10	0	10	0
		1990	1	7	0	7.5	0	7.1	0	6.8	0	6.3	0	6	0	6	0	6.2	0	7.2	0	8.6	0	7.8	0	8	0	8.3	0	9.2	0	9.2	0	9.4	0	9.8	0	9.8	0	9.8	0	9.6	0	10	0	10	0	8.9	0
		1990	1	8	0	7.8	0	6.4	0	6.2	0	6.6	0	6.6	0	6	0	7	0	7	0	7.4	0	7	0	7	0	7.2	0	9.6	0	9.8	0	10	0	9.8	0	9.8	0	9.2	0	8.8	0	9.2	0	8.6	0	8.6	0
		1990	1	9	0	7.8	0	7.5	0	6.9	0	6.7	0	6.4	0	6.4	225	6	0	6.7	0	7	0	7.9	0	9.8	0	10	0	10	0	9.4	0	9.6	0	9.6	0	9.4	0	9.6	0	8.8	0	8.6	0	8.8	0	9	0
		1990	1	10	0	7.6	0	7.6	0	7.6	0	7.2	0	5.3	0	5.6	0	5.4	0	5.8	0	6.5	0	8.6	0	8.5	0	8.4	0	8.5	0	8.9	0	9.6	0	9.8	0	9.6	0	9.8	0	10.6	0	10.6	0	10.4	0	10.5	0
		1990	1	11	0	8.2	0	8	0	6.4	0	7.2	0	7.4	0	7	0	5.8	0	5.2	0	8.6	0	8.2	0	8	0	8.4	0	8.8	0	9.6	0	9.4	0	10.2	0	10	0	9.8	0	9.7	0	9.1	0	8.8	0	8.6	0
		1990	1	12	0	7.4	0	6.3	0	6.5	0	7.2	0	7.2	0	7	0	6	0	5.5	0	4.4	0	7	45	7.5	45	8.8	45	9.2	45	9.2	45	10	45	11.7	45	10.8	45	9.8	0	8.9	0	8.5	0	8.2	0	7.6	0
		1990	1	13	0	6.6	0	5.7	0	5.7	0	5.9	0	6.1	0	5.5	0	4	0	5.6	0	4	0	5.2	0	6.2	0	7.5	0	8.2	0	8.5	0	8.2	0	9.1	0	9.6	0	9.6	0	9.3	0	9.4	0	8.8	0	7.6	0
		1990	1	14	0	7.4	0	7.2	0	6.9	0	6.8	0	7	0	6.6	0	6.9	0	8	0	8.5	0	9.4	0	8.9	0	9.6	0	9.9	0	9.8	0	9.8	0	9.5	0	8.9	0	9.6	0	9.2	0	9.8	0	9.5	0	8.6	0
		1990	1	15	0	8.2	0	7.7	0	7	0	6.5	0	6.2	0	5.7	0	5.8	0	5.6	0	7.2	0	8.4	0	8.8	0	9.8	0	10.1	0	11.2	0	11.3	0	11.5	0	11.5	0	11.1	0	11.2	0	11.2	0	12.5	0	10.8	0
		1990	1	16	0	8.2	0	7.9	0	8.1	0	7.6	0	7.2	0	7.8	0	7.6	0	8.4	0	8.4	0	9.6	45	8.8	45	9.4	45	10	45	10.3	45	11.4	45	11.4	45	11	45	10	0	8.8	0	10.2	0	9.8	0	10.6	0
		1990	1	17	0	9.3	0	8.2	0	7.9	0	8.1	0	8.8	0	9.2	0	9.4	0	9.5	0	9.8	0	11.2	0	10.4	0	10.4	0	11	0	10.2	45	10.5	45	10.2	45	10	45	10.5	45	10.9	0	11.8	0	11.2	0	10	0
		1990	1	18	0	9.4	0	8.3	0	8.4	0	8.2	0	7.5	0	7.8	0	8	0	7.7	0	8.4	0	9.2	0	9.4	0	10.8	0	10.8	0	11	0	11.4	0	11.8	0	12.2	0	12.2	0	12.4	0	11.8	0	11.2	0	11	0
		1990	1	19	0	10	0	8.8	0	8.4	0	8	0	7.8	0	7.6	0	8.2	0	8.2	0	8	0	8.8	0	8.2	0	9.4	0	10	0	10.2	0	10.4	0	11.2	0	11.8	0	12.6	0	12.2	0	11.8	0	11	0	10	0
		1990	1	20	0	9.8	0	9.6	0	9.9	0	8.8	0	9	0	8.8	0	9	0	9.8	0	10	0	10	0	10.2	0	10.5	0	10	0	10.6	0	11.2	0	11.8	0	11.6	0	11.6	0	11.4	0	11.4	0	10.8	0	10.6	0
		1990	1	21	45	8.8	0	9.8	0	8.2	0	10	0	9.4	0	8.3	0	8.2	0	9.3	0	9.8	0	10	0	10.6	0	11.2	0	10.8	0	11	0	11.3	0	11.8	0	11.8	0	12	0	11.2	0	10	0	10.6	0	10	0
		1990	1	22	0	8.8	0	8.5	0	8.7	0	8.2	0	7.8	0	8.5	0	8.6	0	9	0	8.9	0	9.5	0	9.8	0	10	0	10.6	0	9.8	0	9.8	0	10.2	0	10.6	0	10.8	0	10.3	0	11	0	10.4	0	10.5	0
		1990	1	23	0	9.2	0	8.8	0	8.6	0	8.4	0	8.4	0	8	0	9	0	8.2	0	9.2	0	9.4	0	10	0	10	0	9.8	0	10.2	0	10.2	0	10	0	9.9	0	10.3	0	10.8	0	11	0	10.1	0	9.8	0
		1990	1	24	0	9.7	0	9.8	0	10	0	9.4	0	8.6	0	7.8	0	9.8	0	8.6	0	8.8	0	9	0	9.6	0	11.2	0	11.6	0	12.3	0	12.5	0	12.4	0	12.2	0	12	0	11.6	0	11.8	0	11.8	0	10.8	0
		1990	1	25	0	9.6	0	9.8	0	9.5	0	9.4	0	8.8	0	9	0	9.2	0	9.8	0	10	0	10	0	11.4	0	10.5	0	11.4	0	11.2	0	11.2	0	11.6	0	11.6	0	11.4	0	11.8	0	11.8	0	11.5	0	11.2	0
		1990	1	26	0	10.4	0	10.6	0	10	0	9.8	0	9.6	0	9	0	8.6	0	10	0	11.4	0	11.4	0	11.2	0	11	0	11.2	0	11.6	0	11.4	0	11.4	0	11.8	0	11.5	0	12.4	0	12.6	0	12	0	11.8	0
		1990	1	27	0	10.7	0	10.4	0	10.8	0	10.5	0	10.8	0	11.1	0	10.4	0	10.2	0	11.3	0	12	0	11.6	0	11.6	0	11.4	0	11.6	0	12	0	11.6	0	11.8	0	12	0	12.2	0	12	0	11.8	0	12	0
		1990	1	28	0	10.3	0	10.4	0	10.2	0	10.2	0	10	0	9.4	0	8.5	0	8.5	0	9.6	0	8.7	0	11.3	0	11.8	0	11.2	45	11.5	45	11.9	45	12.2	45	12.4	45	12.6	45	12	45	11.4	45	11.3	45	11.2	45
		1990	1	29	45	10.3	45	10.8	45	9.8	45	9.4	45	9.4	45	9.9	45	9.5	45	9.8	0	10	0	9.8	0	10.2	45	10.2	45	10	0	9.6	0	10.1	45	10.3	45	11	0	10.8	0	10.8	0	10	0	9.6	0	9.8	0
		1990	1	30	0	8.4	0	8.2	45	8	45	8.2	45	8	45	8	45	7.9	0	8.2	0	8.2	0	8.3	0	8.8	0	7.02083333333333	0	9.7	0	9.8	0	10	0	10.2	0	10.6	0	11.3	0	10.6	0	11.1	0	11.4	0	11.2	0
		1990	1	31	0	10.6	0	8.5	0	9.5	0	9.8	0	9.4	0	9.2	0	9.8	0	9.5	0	8.8	0	9	0	10.8	0	10	0	9.2	0	9.6	0	9.8	0	10.4	0	11.8	0	12	0	12.4	0	11.2	0	10.8	0	10	0
		1990	2	1	0	9.8	0	10	0	9.8	0	10	0	10	0	9.6	0	9.8	0	9.2	0	9.1	0	9.6	0	10.1	0	9.8	0	9.5	0	10	0	9.8	0	9.8	0	9.6	0	10.3	0	9.8	0	10.3	0	10	0	9.8	0
		1990	2	2	0	10.3	0	10	0	9.2	0	8.6	0	8.5	0	8.6	0	9.8	0	9.4	0	9	0	9.2	0	9.4	0	10.1	0	10.6	0	10.8	0	9.8	0	9.6	0	10.1	0	10.3	0	10.6	0	9.2	0	9.1	0	8.8	0
		1990	2	3	0	8.2	0	8.4	0	8.1	0	7.6	0	7.4	0	7.1	0	7	0	8.2	0	8.9	315	9.9	0	10.1	0	10.1	0	10.3	0	10.3	0	10.5	0	10.8	0	10.8	0	11.1	0	11.2	0	12.2	0	11.1	0	10.2	0
		1990	2	4	0	9.5	0	9.2	0	9.4	0	9.4	0	9.2	0	8.5	0	8.4	0	9.2	0	10.3	0	10.6	0	10.1	0	10.1	0	10.3	0	10.3	0	10.1	0	10.1	0	10.1	0	10.1	0	9.8	0	10	0	10.3	0	10.1	0
		1990	2	5	0	9.2	0	9	0	8.8	0	8.9	0	8.8	0	8.6	0	8.4	0	7.8	0	9	0	8.7	0	8.5	0	9	0	9	0	8.5	0	7.4	0	7.8	0	9.4	0	9.2	0	8.1	0	8.5	0	8.2	0	7.6	0
		1990	2	6	0	6.8	0	6.4	0	7.2	0	6.2	0	5.4	0	6	0	5.4	0	5.4	0	6.8	0	7	0	7.8	45	7.6	0	8.2	0	6	45	6.2	45	8	45	8.6	0	7.8	0	7.2	0	6.5	0	7	0	6.4	0
		1990	2	7	0	5.8	0	5.8	0	6	0	4.9	0	5	0	6.8	0	6.2	45	6.7	45	7	45	8.8	45	9	45	9.6	45	9.5	45	9.8	45	10	45	9.8	0	9.4	0	8.8	0	8.5	0	7.8	0	7.5	0	7.3	0
		1990	2	8	0	7.4	0	7.2	0	6.9	0	6.2	0	6.4	0	6.6	0	6.8	0	7.2	0	7.8	0	8	0	8.1	0	8.3	0	9.2	0	9.3	0	9.2	45	10.3	45	11.8	45	11.2	45	9.3	0	9.4	0	9.4	0	8.9	0
		1990	2	9	0	7.9	0	8	0	7.2	0	7.2	0	6.8	0	5.4	0	4.9	0	4	0	5.3	0	7.2	0	7.3	0	8.2	0	7.8	45	9.2	45	9.4	45	11.3	45	10.3	45	9.8	0	9.1	45	8.2	0	9.1	0	10.1	0
		1990	2	10	0	6.4	0	6.2	0	6.9	0	6.7	0	6.2	0	6.2	0	6.3	0	5.4	0	7.5	0	7.8	0	8	0	9	0	9.7	0	9.9	0	10.1	0	10.1	0	10.7	0	10.4	0	10.2	0	8.4	0	8.2	0	7.5	0
		1990	2	11	0	8.2	0	8.4	0	8.8	0	7.8	0	6.4	0	5.8	0	5.2	0	5.8	0	7.2	0	8	0	8.1	0	7.8	0	7.9	0	8.2	0	8.5	45	11.2	45	11.2	45	10.8	0	9.8	0	9.2	0	8.2	0	7.5	0
		1990	2	12	0	9.2	0	8.8	0	8.9	0	8.8	0	8.6	0	8.4	0	7.6	0	6.5	0	6.5	0	8	0	8.4	0	8.8	0	9	0	9.2	0	9.5	0	9.5	0	9.3	0	8.8	0	8.5	0	8.2	0	8.3	0	8	0
		1990	2	13	0	7.8	0	8.1	0	8.3	0	7.9	0	7.9	0	7.8	0	7.6	0	8	0	8	0	8.3	0	8.8	0	8.7	0	9.6	0	9.8	0	9.6	0	9.2	0	10.3	0	9.5	0	9.2	0	9.2	0	8.4	0	7.3	0
		1990	2	14	0	8.2	0	8.4	0	8.2	0	7.8	0	7.6	0	6.9	0	7.1	0	6.4	0	8	0	8.8	0	5	0	4	0	5.6	0	6.2	0	6.8	0	6.8	0	6.2	0	5.8	0	4.8	0	5.2	0	5.5	0	5.2	0
		1990	2	15	0	5	0	5	0	5	0	4.4	0	4.4	0	4.4	0	4.4	0	3.6	0	4.1	0	4.8	0	5.2	0	5.6	0	5.8	0	6.6	0	7.5	45	6.4	45	5.8	45	6	0	5.7	0	5.8	0	6.9	0	7.2	0
		1990	2	16	0	4.5	0	4.2	0	4.5	0	4.8	0	4.8	0	4.4	0	4.3	0	5	0	5.8	0	5.8	0	6.2	0	6.4	0	6.2	0	6.6	0	6.8	0	6.4	0	6.4	0	6.4	0	6.2	0	6.4	0	6.4	0	6.2	0
		1990	2	17	0	5	0	4.9	0	4.6	0	4.4	0	4.2	0	4	0	4	0	4.2	0	5	0	5.2	0	5.8	0	6	0	6.2	0	7	0	7.2	0	7.2	0	7.2	0	7.4	0	6.4	0	6.2	0	6.2	0	5.8	0
		1990	2	18	0	3.8	0	3.6	0	3.6	0	3.6	0	2	0	2	0	3.8	0	4	0	5	0	5	0	5	0	5.8	0	6.3	0	6.3	0	6.2	0	6.2	0	5.8	0	6	0	5.8	0	5	0	4.9	0	4.9	0
		1990	2	19	0	5.2	0	5	0	5	0	4	0	3.5	0	3.8	0	2.2	315	1	315	1	0	3.5	0	4.2	0	4.5	0	4.8	0	5.4	0	6.2	0	6.4	0	6.5	0	6.3	0	5.5	0	5.8	0	5.8	0	5.6	0
		1990	2	20	0	4.5	0	4.5	0	4.5	0	4.3	0	4.3	0	4.3	0	4.3	0	4.3	0	4.2	0	4.3	0	4.6	0	5	0	6.2	0	6.4	0	6.2	0	6.5	0	6.8	0	6.2	0	5.8	0	5.6	0	6	0	6	0
		1990	2	21	0	5.4	0	5.2	0	5.2	0	4.8	0	4.5	0	4.8	0	5.2	0	5.2	0	5.4	0	5.4	0	5.6	0	5.8	0	6.4	0	6.2	225	0.6	0	6.2	0	6.6	0	6.8	0	6.6	0	6.4	0	6.2	0	5.8	0
		1990	2	22	0	5	0	4.8	0	5.4	0	4.8	0	4.8	0	4.5	0	4.5	0	5	0	6	0	5.8	0	5.8	0	6.2	0	6.5	0	6.4	0	6.5	0	6.4	0	7	0	6	0	6.2	0	5.8	0	5.2	0	5.2	0
		1990	2	23	0	4.6	0	4.8	0	4.8	0	4	0	4.2	0	4.2	0	4	0	5.2	0	5.8	0	5.5	0	5.6	0	6.2	0	6.4	0	6.2	0	6.8	0	7.2	0	7	0	6.8	0	6.5	0	6.2	0	6	0	5.8	0
		1990	2	24	0	5	0	5	0	5	0	5	0	4.6	0	4.2	0	4.8	0	5.6	0	5.8	0	5.8	0	6	225	6	0	6.2	0	6.2	0	6.4	0	6	0	6.2	0	5.6	0	4.8	0	4.2	0	4	0	4.5	0
		1990	2	25	0	5.6	0	4.4	0	3.8	0	3.5	0	3.5	0	3.5	0	4	0	4	0	4.8	0	5.8	0	6.4	0	6.6	45	6.6	45	6.2	45	6	45	6.5	45	6.5	45	6.2	45	5.5	45	4.8	45	5	45	5	45
		1990	2	26	45	4	45	3.8	45	3.2	45	3.4	45	3.2	0	3	0	3	0	3	315	3.8	0	5	0	5.8	45	6	45	6.4	45	7.1	45	7.1	45	6.9	45	6.4	45	5.6	0	5	0	4.6	0	4.2	0	3.8	0
		1990	2	27	0	3.8	0	3.8	0	3.5	0	3.6	0	3.8	0	3.8	0	3.8	0	4	0	5.8	0	5.6	0	5.8	0	6	0	6.4	45	7	45	6.8	45	6.8	45	6.5	0	5.4	0	5.3	0	5.2	45	5.2	45	4.9	45
		1990	2	28	0	3.8	0	3.5	0	3.5	0	3.2	0	3.2	0	3.2	0	3.4	0	3.6	0	4.8	45	5.5	45	6.2	45	7.5	45	7.8	45	8.2	45	8.5	45	8	45	7.8	45	7.6	0	6.8	0	6	0	5.4	0	5.2	0
		1990	3	1	0	4.4	0	4.1	0	3.9	0	4.1	0	4.1	0	3.8	0	4.1	0	4.4	0	4.8	315	3	0	3.4	0	3.2	0	3.8	0	4.8	45	6.2	45	6.6	45	6.8	45	6.4	45	5.7	45	5.8	0	5.8	0	5.3	0
		1990	3	2	0	4.2	0	4	0	4.2	0	4	0	3.8	0	3.8	0	3.8	0	3.8	0	3.8	315	3	0	5.2	0	6.2	0	6.6	0	6.4	0	7.2	0	7.6	0	7.5	0	7.2	0	6.8	0	5.8	0	5.8	0	5.6	0
		1990	3	3	0	4.2	0	4.4	0	3.8	0	4	0	3.2	0	3	0	3.77083333333333	0	3.9875	0	4.55	0	4.6625	0	3.2	0	3.5	0	7.2	45	7.6	45	7.5	0	7.4	0	7.2	0	7	0	6.8	0	6.2	0	6.2	0	5.8	0
		1990	3	4	0	4.7	0	4	0	3.8	0	3.8	0	3.6	0	3.5	0	3.6	0	3.8	0	3.5	0	3.8	0	4.6	0	5.8	0	6.2	45	7.3	45	7.4	45	7.2	45	6.8	45	6.5	0	6.2	0	5.9	0	5.8	0	5.4	0
		1990	3	5	0	4.3	0	4.2	0	4.8	0	5	0	5	0	4.9	0	4.6	0	5.2	0	5.3	0	5.5	0	5.6	0	5.8	0	5.6	0	6.2	0	6.2	0	6.4	0	6.4	0	6.4	0	5.8	0	5.4	0	4.8	0	4.8	0
		1990	3	6	0	4.7	0	5.2	0	5.2	0	5.4	0	5.6	0	5.2	0	5	0	5.4	0	5.6	0	5.5	0	5.8	0	5.9	0	6.4	0	6.2	0	6	0	6.2	0	6.2	0	6	0	6	0	5.8	0	6.2	0	6.4	0
		1990	3	7	0	6.3	0	6.2	0	5.8	0	5.6	0	5.5	0	5.1	0	4.8	0	5.5	0	5.8	0	6	0	6.3	0	6.6	0	7	0	7.7	0	7.7	0	7.8	0	8	0	7.5	0	7.4	0	6.6	0	6	0	5.6	0
		1990	3	8	0	4.8	0	5	0	5	0	4.8	0	4.8	0	4.8	0	4.8	0	5.2	0	5.5	0	6	0	6.2	0	6.4	0	6.6	0	7	0	6.8	0	7	0	7.3	0	7	0	6.8	0	6.5	0	6.2	0	6.2	0
		1990	3	9	0	5	0	5.2	0	5	0	4.7	0	5	0	4.9	0	5	0	5.4	0	5.6	0	6	0	6.2	0	6.5	0	6.8	0	6.8	0	6.9	0	7.1	0	7.1	0	7	0	6.9	0	6.6	0	7	0	6.8	0
		1990	3	10	0	6.3	0	6	0	6	0	5.8	0	5.8	0	5.9	0	6.2	0	6.3	0	6.2	0	6.2	0	6.4	0	6.3	0	7.2	0	7	0	7	0	7.1	0	7	0	7	0	6.7	0	6.3	0	6.5	0	6.4	0
		1990	3	11	0	5.9	0	5.9	0	5.5	0	5.8	0	5.8	0	5.2	0	5.3	0	5.4	0	5.8	0	6	0	6.2	0	6.3	0	6.2	0	6.8	0	6.6	0	6.3	0	6.6	0	6.2	0	6	0	6.6	0	6.2	0	6.2	0
		1990	3	12	0	5.4	0	5.2	0	4.8	0	5	0	5.2	0	5.8	0	6	0	5.8	0	6.5	0	6.8	0	7.2	0	7	0	7.2	0	7.8	0	7.9	0	7.5	0	7.2	0	7.2	0	7.4	0	6.3	0	6	0	5.5	0
		1990	3	13	0	6	0	6	0	6.2	0	5.8	0	5.8	0	6	0	5.6	0	6	0	6.3	0	6.5	0	6.5	0	6.6	0	6.2	0	6.2	0	6.2	0	6.8	0	7	0	6.7	0	6.5	0	6.3	0	6.2	0	6	0
		1990	3	14	0	5.4	0	5.3	0	5.6	0	5.8	0	5.4	0	6	0	6	0	5.8	0	6	0	6	0	6.4	0	6.2	0	6.3	0	6.4	0	6.7	0	7.2	0	7.6	0	8	0	7.4	0	7	0	7	0	6.8	0
		1990	3	15	0	6.2	0	5.8	0	6.2	0	6.3	0	5.8	0	6.1	0	7	0	7	0	7.2	0	7	0	6.8	0	6	0	6.6	0	7	0	7.2	0	7	0	7.2	0	7	0	7	0	6.8	0	6.2	0	6	0
		1990	3	16	0	5.5	0	5.6	0	5.8	0	5.4	0	5	0	5.2	0	5.2	0	5.3	0	5.5	0	5	0	7	0	6.9	0	7	0	7.5	0	7.6	0	7.4	0	7	0	6.8	0	6.6	0	7.2	0	7	0	6.5	0
		1990	3	17	0	6.3	0	6.3	0	6.1	0	5.5	0	5.3	0	5.1	0	4.2	0	5.2	0	5.7	0	6.2	0	6.6	0	6.8	0	6.55	0	6.7	0	7.2	0	7.5	0	7.3	0	7	0	6.4	0	6.6	0	6.8	0	6.3	0
		1990	3	18	0	6.5	0	6.2	0	6.3	0	7	0	6.6	0	7	0	6.9	0	6.8	0	7.3	0	7.5	0	6.5	0	7	0	7.1	0	7.2	0	7.4	0	7.4	0	7.3	0	7	0	6.9	0	7	0	6.7	0	6.5	0
		1990	3	19	0	6.3	0	6.4	0	6.5	0	5.6	0	5.5	0	5.9	0	6.4	0	6.8	0	7	0	7	0	7.4	0	7.2	0	7.3	0	7.2	0	7.8	0	8	0	7.5	0	7.6	0	7	0	6.5	0	5.8	0	5.2	0
		1990	3	20	0	6	0	5.3	0	5.2	0	5	0	5.2	0	5.3	0	5	0	5.5	0	6	0	6.2	0	6.8	0	7	0	6.5	0	7	0	6.6	0	6.5	0	7.5	0	7.2	0	7.2	0	8.5	0	7.2	0	6	0
		1990	3	21	0	5.8	0	5.5	0	5.7	0	5.5	0	5.6	0	5.8	0	5	0	5.8	0	5.7	0	5.8	0	6	0	6.5	0	6.2	0	6	0	6.2	0	6.3	0	7	0	6.5	0	6.2	0	5	0	5	0	4.9	0
		1990	3	22	0	5	0	5.4	0	4.8	0	5	0	5	0	4.7	0	4.8	0	4.8	0	5.2	0	5.4	0	5.6	0	5.8	0	6	0	6.3	0	7	45	7.8	45	7.6	45	6.8	0	6.2	0	6	0	5.8	0	5.8	0
		1990	3	23	0	4.9	0	4.7	0	4.5	0	4.2	0	3.8	0	4.1	0	4	0	4	0	4.8	0	5.6	0	5.8	0	5.2	0	5.8	0	6.2	45	6.6	45	6.8	45	6	45	5.8	45	5.5	0	5.7	0	5.4	0	5.2	0
		1990	3	24	0	5.3	0	5	0	4.6	0	4	0	4.3	0	4.2	0	4	0	4	0	4.5	0	5	0	5.8	0	6	0	5.9	0	6.5	0	7.2	0	7	0	10	0	7.8	0	8	0	7.8	0	7.2	0	8.3	0
		1990	3	25	0	7	0	6.8	0	6	0	7	0	7.5	0	7.2	0	8.1	0	6.9	0	8.2	0	7.6	0	8.6	0	9	0	9.2	45	9.3	45	9.2	45	9.4	45	9.7	45	8.3	45	9.3	0	8.8	0	8.2	45	8.2	0
		1990	3	26	0	7.2	0	7.4	0	6.5	0	6	0	5.7	0	5.8	0	6	0	6	0	7.2	0	7.6	0	8.2	0	8.6	0	8.6	0	8.5	0	8.9	0	10.4	0	9.3	0	8.3	0	7.9	0	7.2	0	6.8	0	6.4	0
		1990	3	27	0	5.4	0	5.3	0	5.6	0	6.1	0	5	0	5	0	4.7	0	4.4	0	4.6	0	3.9	0	6.8	0	7.1	45	7.9	45	8.6	45	10	45	11	0	8	0	7.9	0	7.1	0	6.7	0	5.6	0	5.1	0
		1990	3	28	0	4.9	0	4	0	3.8	0	4.2	0	4	0	3.9	0	3.8	0	4.7	0	2.5	0	2.9	0	5.4	0	6.9	0	9.3	45	10.6	45	11.5	45	10.7	45	9.4	0	8.8	0	8.6	0	8	0	7.9	0	6.8	0
		1990	3	29	0	6.1	0	5.6	0	5.3	0	6.1	0	6.2	0	5.4	0	5	0	4.6	0	3.5	0	3.6	0	4.2	0	5.7	0	6	45	8.9	45	11.4	45	11.1	45	11.2	45	10.5	45	9.9	45	9.4	45	9.4	45	8.8	0
		1990	3	30	0	6.8	0	6.1	0	4.3	0	4.2	0	4	0	4.2	0	4.7	45	5	0	5.3	45	5.8	0	4.2	0	6.7	0	7.8	0	8.2	0	9.4	0	9.2	0	9.2	0	9	0	9.2	0	9.2	0	8.9	0	9.2	0
		1990	3	31	0	6.2	0	6.4	0	6.5	0	6.7	0	7.5	0	6.8	0	6.8	0	5.6	0	4.3	0	5.1	0	6.1	0	8.8	0	8.8	45	9.2	45	9.7	45	10.1	45	10	0	9.9	0	9.7	0	10	0	10.3	0	9.4	0
		1990	4	1	0	6.9	0	6.4	0	6.1	0	5.8	0	5.1	0	4.3	0	4.6	0	4.4	0	3.6	0	4.4	0	4.4	0	6.9	0	6.7	45	8.9	45	11.7	45	11.1	45	10.8	0	9.7	0	8.6	0	7.8	0	7.5	0	6.7	0
		1990	4	2	0	6.4	0	5.8	0	6.4	0	8.9	0	5.6	0	5	0	4.7	0	5.3	0	5.8	315	3.3	315	2.8	0	3.6	0	4.7	45	8.6	45	10.6	45	10	45	10.6	45	10.3	0	8.9	0	8.3	0	7.2	0	6.2	0
		1990	4	3	0	5.3	0	5.6	0	5.7	0	5.8	0	5.8	0	5.7	0	5.3	0	7.1	0	5.6	0	2.8	0	3.5	45	5.3	45	7.2	45	8.3	45	9.7	45	9.2	45	7.4	45	8.1	0	7.2	0	7.8	0	7.5	0	8.3	0
		1990	4	4	0	4.7	45	4.4	45	5.6	45	3.9	0	5	0	4.4	0	4.2	315	3.6	315	1.5	315	1.2	45	5.3	45	5.4	45	6.1	45	7.4	45	8.6	45	7.8	45	8.6	45	6.5	45	6	45	5.8	45	6	0	6	0
		1990	4	5	0	4.4	0	4.9	0	5	0	5.3	0	5.3	0	5.3	0	5	0	5.6	0	5.6	45	5	45	6.7	90	8.1	90	8.9	45	6.9	45	5.6	45	5.3	45	5.8	45	7.8	0	8.1	0	6.7	0	6.4	0	5.6	0
		1990	4	6	0	4.9	0	5	0	5.8	0	5.8	0	5.6	0	4.4	0	5.6	0	8.9	0	6.7	0	6.4	0	6.4	45	6.87916666666667	45	6.925	45	7.64583333333333	0	8.1	0	8.9	0	10.6	0	9.7	0	10	0	9.2	0	8.3	0	8.6	0
		1990	4	7	0	7.8	0	7.2	0	8.3	0	8.3	0	6.7	0	7.2	0	6.7	0	8.6	0	7.2	0	8.1	0	8.6	0	10.6	0	10.4	0	9.6	0	9.4	0	10.1	0	9.9	0	10.6	0	11.7	0	11.7	0	10	0	8.3	0
		1990	4	8	0	8.3	0	6.9	0	8.3	0	8.9	0	8.2	0	8.2	0	8.3	0	10	0	9.4	0	10.3	0	10	0	9.7	0	9.6	0	9.9	0	10.6	0	11.1	0	10.6	0	11	0	9.9	0	8.9	0	9.7	0	8.9	0
		1990	4	9	0	8.8	0	7.9	0	7.9	0	9	0	8.6	0	8.9	0	8.6	0	9.2	0	9.4	0	8.3	0	10	0	10.3	0	10.8	0	11.1	0	11.1	0	10.8	0	10.3	0	10.6	0	10	0	9.7	0	10	0	9.7	0
		1990	4	10	0	8.6	0	8.3	0	8.9	0	8.6	0	7.5	0	7.8	0	8.9	0	8.1	0	8.6	0	8.9	0	9.4	0	9.4	0	9.7	0	10	0	10.3	0	10	0	9.7	0	9.7	0	9.7	0	9.7	0	8.3	0	8.9	0
		1990	4	11	0	8.9	0	9.2	0	8.6	0	7.8	0	6.9	0	7.8	0	7.5	0	8.3	0	8.3	45	8.6	0	8.9	0	9.7	45	10	45	11.1	45	10	45	11.1	45	9.7	45	11.4	45	10	45	10.6	45	9.7	45	8.3	45
		1990	4	12	45	8.9	0	5.20416666666667	0	7.2	45	8.9	45	7.1	45	8.5	45	6.4	45	7.5	45	9.9	45	9.9	45	8.9	45	9.2	45	9.2	45	8.9	45	10	45	10.6	45	10.3	45	10.6	45	9.7	45	10	45	8.6	45	8.6	45
		1990	4	13	45	9.2	45	7.4	45	8.6	45	7.2	45	7.4	45	8.5	45	6.5	45	7.8	45	7.8	45	8.9	45	7.2	45	7.2	45	9.2	45	10.8	45	10.6	90	9.2	45	8.9	45	10.6	45	10.6	45	9.7	45	8.3	45	10.3	45
		1990	4	14	45	7.8	45	6.4	45	8.9	45	6.8	45	4.7	45	6.7	45	5.8	45	6	0	8.8	45	8.1	0	8.9	0	8.9	45	9.4	45	9.4	45	10	45	10.4	45	10.6	45	10.4	45	10.3	0	9.7	0	8.3	0	9.7	0
		1990	4	15	0	6.7	0	8.6	0	7.5	0	7.5	0	8.1	0	6.7	0	5.6	0	5.6	0	6.1	0	6.9	0	8.1	0	6.7	0	8.3	0	8.3	0	9.7	45	10.3	45	11.4	45	9.4	45	8.6	0	7.8	0	8.3	0	7.8	0
		1990	4	16	0	6.4	0	5.8	0	6.1	0	6.7	0	6.7	0	6.4	0	6.4	0	6.7	0	7.2	0	6.7	0	6.1	0	6.4	0	6.9	0	6.2	45	9	45	9.7	45	9.2	45	9.4	45	8.6	45	7.5	45	7.4	45	6.7	45
		1990	4	17	45	5.8	45	5.6	45	5.8	0	5.6	0	5.6	0	6.4	45	6.4	0	6.1	0	7.4	0	6.5	0	6.4	45	8.6	45	8.5	45	9.9	45	10.6	45	10.8	45	10	45	9.2	45	8.6	45	8.2	45	8.1	0	7.6	0
		1990	4	18	0	6.1	0	5.8	0	5.6	0	5.8	0	5.3	0	5.3	0	3.9	0	6.1	0	6.9	0	6.8	0	7.6	0	8.1	0	9.2	45	10	45	11.1	45	10.8	45	10.3	45	9.2	45	8.9	45	8.1	45	7.5	45	7.8	0
		1990	4	19	0	6.1	0	6.1	0	6.1	0	5.8	0	5.8	0	5.6	0	5.8	0	7.2	0	7.8	0	7.5	0	8.3	45	9	45	9.9	45	10	45	11.1	45	10.4	45	9.6	45	8.9	45	8.3	45	8.3	45	8.1	45	7.5	0
		1990	4	20	0	6.4	0	6.4	0	6.1	0	5.6	0	5.7	0	5.7	0	4.3	0	5.7	0	8.3	0	7.8	0	7.5	45	8.6	45	10.3	45	10.3	45	10.6	45	10	45	9.4	45	8.9	45	8.6	45	7.9	45	7.4	45	7.5	45
		1990	4	21	0	4.7	0	5.6	0	5.6	0	5.3	0	5	0	5.3	0	5.3	0	6.7	0	7.8	0	8.6	45	9.4	45	10.7	45	11	45	11.1	45	11.1	45	10.6	45	10	45	9.4	45	8.9	45	8.8	45	7.9	0	7.8	0
		1990	4	22	0	6.1	0	5.6	0	5.4	0	5.1	0	4.7	0	5	0	5.6	0	5.3	0	6.7	0	6.4	0	6.9	0	7.5	45	7.5	45	10	45	10.3	45	10.6	45	10.6	0	9.7	0	8.6	0	9	0	8.6	0	8.8	0
		1990	4	23	0	6.4	0	6.1	0	6.7	0	6.7	0	6.1	0	6	0	6.8	0	5.8	0	7.5	0	7.5	0	7.5	0	8.9	0	8.6	0	9.7	0	8.9	0	9.4	0	9.6	0	8.9	0	8.2	0	8.2	0	7.4	0	7.6	0
		1990	4	24	0	7.1	0	6.8	0	6.4	0	6.5	0	6.5	0	6.2	0	6.7	0	5.3	0	7.2	0	7.5	0	7.9	0	8.9	0	8.2	0	9.9	45	10.4	45	10	45	10.3	0	9.9	0	9.6	0	7.9	0	8.1	0	7.6	0
		1990	4	25	0	5.7	0	7.9	0	7.5	0	7.1	0	7.1	0	6.7	0	6.4	0	5.15	0	5.77916666666667	0	5.99583333333333	0	6.34166666666667	45	6.90416666666667	45	7.18333333333333	45	7.725	45	8.0625	45	8.22916666666667	45	7.975	45	7.53333333333333	45	7.35416666666667	0	7	0	6.64166666666667	0	6.53333333333333	0
		1990	4	26	0	5.81666666666667	0	5.84166666666667	0	5.825	0	5.8	0	5.52916666666667	0	5.34166666666667	0	5.43333333333333	0	5.725	0	6.18333333333333	0	6.31666666666667	0	6.55	45	7.35833333333333	45	7.4875	45	7.77916666666667	45	8.20416666666667	45	8.50416666666667	45	8.3375	45	7.72916666666667	45	7.16666666666667	45	6.7	0	6.6	0	6.4625	0
		1990	4	27	0	5.96666666666667	0	5.67916666666667	0	5.57083333333333	0	5.4625	0	5.2125	0	5.12916666666667	0	4.98333333333333	0	5.2125	0	5.67083333333333	0	5.62916666666667	0	6.0375	0	6.52083333333333	0	7.07083333333333	45	7.6125	45	7.70833333333333	45	8.02916666666667	45	7.92916666666667	45	7.625	0	6.8875	0	6.60416666666667	0	6.16666666666667	0	6.14583333333333	0
		1990	4	28	0	5.4125	0	5.25833333333333	0	4.92916666666667	0	4.77916666666667	0	4.58333333333333	0	4.57083333333333	0	4.46666666666667	0	4.75833333333333	0	5.52916666666667	0	5.43333333333333	0	5.9875	0	6.3125	0	6.80416666666666	0	7.1	45	7.99166666666667	45	8.10833333333333	45	7.84583333333333	45	7.60416666666667	45	6.575	45	6.24166666666667	0	6.025	0	5.80833333333333	0
		1990	4	29	0	5.29583333333333	0	5.19166666666667	0	4.99166666666667	0	4.75416666666667	0	4.4625	0	4.35	0	4.0875	0	4.87083333333333	0	5.21666666666667	0	5.57083333333333	0	5.50833333333333	0	6.225	45	6.575	45	7.16666666666667	45	7.44583333333333	45	7.37083333333333	45	7.24583333333333	45	6.975	45	6.43333333333333	45	6.225	45	6.075	0	5.82083333333333	0
		1990	4	30	0	5.1625	0	5.04583333333333	0	4.84583333333333	0	4.7375	0	4.6875	0	4.3125	0	4.27916666666667	0	4.60416666666667	0	4.92916666666667	0	5.04583333333333	0	5.49166666666667	45	6.075	45	6.67916666666667	45	7.59166666666667	45	8.20833333333333	45	8.71666666666667	45	8.29166666666667	45	7.75833333333333	0	7.22083333333333	45	6.74166666666666	0	6.1875	0	6.07083333333333	0
		1990	5	1	0	5.025	0	4.84166666666667	0	4.67083333333333	0	4.25416666666667	0	4.1875	0	4.29583333333333	0	4.15833333333333	0	4.64583333333333	0	4.94583333333333	0	5.01666666666667	45	5.55416666666667	45	6.17083333333333	45	6.85833333333333	45	7.22916666666667	45	7.90833333333333	45	8.1125	45	7.875	45	7.42916666666667	45	6.925	45	6.41666666666667	45	5.97916666666667	45	5.87916666666667	0
		1990	5	2	0	5.39583333333333	0	5.275	0	5.2	0	5.14166666666667	0	4.75	0	4.52916666666667	0	4.7125	0	4.5	0	4.54583333333333	0	4.85833333333333	0	5.17916666666667	0	5.69583333333333	0	6.50416666666667	45	6.975	45	7.67916666666667	45	7.70416666666667	45	7.7625	45	7.50833333333334	0	7.03333333333333	0	6.75416666666667	0	6.30416666666667	0	5.97083333333333	0
		1990	5	3	0	5.44166666666667	0	5.375	0	5.34166666666667	0	5.24166666666667	0	4.82083333333333	0	4.71666666666667	0	4.55833333333333	0	4.87083333333333	0	4.97916666666667	0	4.925	0	5.67083333333334	0	6.09166666666667	0	7.00416666666667	45	7.54583333333333	45	7.21666666666667	45	7.52916666666667	45	7.44166666666667	45	7.09166666666667	45	6.69583333333333	0	6.29166666666667	0	5.98333333333333	0	5.75416666666667	0
		1990	5	4	0	5.09583333333333	0	5.02916666666667	0	4.90833333333333	0	4.82083333333333	0	4.73333333333333	0	4.55	0	4.79166666666667	0	4.90833333333333	0	5.13333333333333	0	5.60833333333333	0	5.91666666666667	0	6.55833333333333	0	7.075	45	7.56666666666667	45	7.78333333333333	45	7.82083333333333	45	7.52083333333333	45	7.1625	45	6.58333333333333	0	6.22083333333333	0	5.90833333333333	0	5.6625	0
		1990	5	5	0	4.80833333333333	0	4.87916666666667	0	4.75	0	4.65833333333333	0	4.55416666666667	0	4.46666666666667	0	4.4875	0	4.62083333333333	0	5.2875	0	5.4375	0	5.66666666666667	0	6.3375	0	6.77916666666667	45	7.17083333333333	45	7.1625	45	7.45833333333333	45	7.3625	45	6.9	45	6.50416666666667	45	6.1	0	5.8375	0	5.54166666666667	0
		1990	5	6	0	4.96666666666667	0	4.95416666666667	0	5.00416666666667	0	4.88333333333333	0	4.79583333333333	0	4.5875	0	4.72083333333333	0	4.6	0	4.7875	0	5.23333333333333	0	5.41666666666667	0	6.01666666666667	45	6.76666666666666	45	7.09166666666667	45	7.4	45	7.39166666666667	45	7.19583333333333	45	6.96666666666667	45	6.40833333333333	0	5.99583333333333	45	5.75	0	5.4875	0
		1990	5	7	0	4.79583333333333	0	4.89583333333333	0	4.8	0	4.7625	0	4.51666666666667	0	4.5	0	4.575	0	4.6125	0	4.875	0	5.12083333333333	0	5.3625	0	5.76666666666667	45	6.625	45	7.04166666666667	45	7.17916666666667	45	7.2375	45	7.22916666666667	45	6.89583333333333	45	6.4375	45	6.14583333333333	0	5.87083333333333	0	5.63333333333333	0
		1990	5	8	0	5.25	0	5.09583333333333	0	5.07083333333333	0	5.0125	0	5.04583333333333	0	4.93333333333333	0	4.90833333333333	0	4.95	0	5.36666666666667	0	5.50833333333333	0	5.69166666666667	0	6.23333333333333	45	6.67083333333333	45	7.08333333333333	45	7.25	45	7.42083333333333	45	7.42083333333333	45	7.2375	45	6.79583333333333	0	6.425	0	6.19583333333333	0	6.07916666666667	0
		1990	5	9	0	5.24583333333333	0	5.1125	0	5.06666666666667	0	5.23333333333333	0	5.02083333333333	0	5.27083333333333	0	5.1	0	5.20833333333333	0	5.725	0	5.57916666666667	0	5.8875	45	6.6375	45	6.7	45	6.52916666666667	45	7.39583333333333	45	7.67916666666667	45	7.43333333333333	45	7.19583333333333	0	6.675	0	6.38333333333334	0	6.09583333333333	0	5.77083333333333	0
		1990	5	10	0	5.52916666666667	0	5.40416666666667	0	5.37916666666667	0	4.83333333333333	0	4.875	0	4.8875	0	4.76666666666667	0	4.8125	0	5.77083333333333	0	5.875	0	5.91666666666667	0	6.42916666666667	0	6.7375	45	6.875	45	7.40833333333333	45	7.77083333333333	45	7.45416666666667	45	7.14583333333333	0	6.7625	0	6.41666666666667	0	6.24166666666667	0	6.1125	0
		1990	5	11	0	5.4875	0	5.25416666666667	0	5.11666666666667	0	5.1125	0	5.04166666666667	0	4.89583333333333	0	4.925	0	4.95833333333333	0	5.53333333333333	0	5.90833333333333	0	6.24583333333333	0	6.55416666666667	0	7.125	45	7.4	45	7.77083333333333	45	7.67916666666666	45	7.37083333333333	0	7.60833333333333	0	7.12083333333333	0	6.75	0	6.44166666666667	0	6.12916666666667	0
		1990	5	12	0	5.42083333333333	0	5.275	0	5.15833333333333	0	5.12916666666667	0	4.97083333333333	0	4.92083333333333	0	5.01666666666667	0	5.25416666666667	0	5.75	0	5.55833333333333	0	5.675	0	5.78333333333333	0	5.7875	0	6.50833333333333	45	7.34166666666667	45	7.77916666666667	45	7.55	45	7.35833333333333	45	6.91666666666667	0	6.7875	0	6.44166666666667	0	6.2375	0
		1990	5	13	0	5.44166666666667	0	5.42083333333333	0	5.28333333333333	0	5.34166666666667	0	5.13333333333333	0	4.81666666666667	0	4.825	0	4.76666666666667	0	5.2125	0	5	0	5.23333333333333	0	5.75	45	6.1625	45	6.75416666666667	45	6.9625	45	6.95416666666667	0	6.77083333333333	0	6.4625	0	6.15	0	6.08333333333333	0	5.75416666666667	0	5.50833333333333	0
		1990	5	14	0	4.93333333333333	0	4.7125	0	4.63333333333333	0	4.575	0	4.50416666666667	0	4.51666666666667	0	4.64166666666667	0	4.63333333333333	0	5.28333333333333	0	5.05416666666667	0	5.475	0	5.74166666666667	0	6.07916666666667	0	6.60833333333333	0	6.77916666666667	0	6.82083333333333	0	6.74166666666667	0	6.325	0	5.99166666666667	0	5.85416666666667	0	5.7	0	5.60833333333333	0
		1990	5	15	0	5.09583333333333	0	5.07083333333333	0	4.85	0	4.99166666666667	0	4.95833333333333	0	4.90833333333333	0	4.80416666666667	0	5.0125	0	5.39166666666667	0	5.5125	0	5.83333333333333	0	6.16666666666667	0	6.54583333333333	0	6.55833333333333	0	7.06666666666667	0	7.44583333333333	0	7.2375	0	6.87916666666667	0	6.35	0	6.06666666666667	0	5.48333333333333	0	5.40833333333333	0
		1990	5	16	0	8.3	0	8.1	0	8.5	0	8.5	0	7.9	0	8.5	0	8.5	0	7.8	0	9.2	0	9	0	8.8	0	9.7	0	10	0	10.8	0	11	0	10.4	0	10.3	0	10.6	0	10.1	0	10.3	0	10.4	0	9.4	0
		1990	5	17	0	9.7	0	8.6	0	8.9	0	7.9	0	8.2	0	7.9	0	9.6	0	9.4	0	11.1	0	11.2	0	9.9	0	10.4	0	10.6	0	10.3	0	10.7	0	10.3	0	10.6	0	9.6	0	9.3	0	9.4	0	9.7	0	9.2	0
		1990	5	18	0	8.5	0	7.5	0	7.8	0	8.1	0	7.5	0	7.9	0	7.4	0	6.9	45	8.3	0	9.4	0	8.9	0	9.7	0	10	0	9.7	0	10	0	10.4	0	10	0	10.8	0	10.6	0	8.9	0	8.9	45	7.5	0
		1990	5	19	0	7.5	0	6.9	0	6.7	0	6.9	0	8.1	0	7.5	0	7.5	0	7.2	0	8.9	0	9.4	0	9.3	0	9.7	0	10.4	0	10.8	0	10.2	0	10.6	0	10.7	0	10.6	0	10.1	0	10.1	0	10.3	0	9.6	0
		1990	5	20	0	8.3	0	8.2	0	8.6	0	9	0	9.7	0	10	0	10	0	10.8	0	10.3	0	9.9	0	9.7	0	10.8	0	10.8	0	9.7	0	10.6	0	9.7	0	10.8	0	10.6	0	10.3	0	10	0	10.3	0	9.7	0
		1990	5	21	0	7.1	0	8.1	0	8.3	0	7.8	0	8.2	0	7.1	0	8.1	0	6.1	0	8.6	0	8.6	0	10.3	0	10.3	0	10.8	0	11.1	0	11.1	0	11.1	0	11.7	0	11.8	0	10.8	0	10.3	0	10.1	0	9.3	0
		1990	5	22	0	8.3	0	6.7	0	7.2	0	6.7	0	6.1	0	5.8	0	6.4	0	6.3	0	6.4	315	7.5	315	10.3	315	10.6	315	10.3	315	9.7	315	7.8	0	6.9	0	9.2	0	9.2	0	8.1	0	6.7	0	6.4	0	5.6	0
		1990	5	23	0	8.3	0	3.9	0	3.9	0	6.7	0	5.6	0	4.3	0	5.3	0	5.6	315	8.3	315	9.4	315	8.6	315	8.9	315	8.3	315	8.9	315	7.8	0	6.9	0	7.8	0	8.8	0	8.3	0	7.5	0	6.8	0	7.1	0
		1990	5	24	0	4	0	4.6	0	4.7	0	5.1	0	5.4	0	4.3	0	5	0	6	0	6.5	0	6.2	315	8.5	315	6.7	315	6.2	315	6.1	45	9.4	45	10	0	10.6	0	9.9	0	9.3	0	8.1	0	8.2	0	8.1	0
		1990	5	25	0	7.5	0	7.8	0	7.1	0	6.7	0	5.1	0	4.3	0	5.3	0	6.9	0	6.8	0	7.4	315	6.5	315	5.7	315	5.3	0	4.7	45	6.4	45	9.9	45	10.1	45	9.2	0	8.9	0	8.1	0	6.4	45	7.8	45
		1990	5	26	45	6.1	45	6.1	45	5.7	0	6.2	0	5.1	0	3.2	0	1.4	0	0.8	45	1.1	90	2.8	135	3.1	0	5.86666666666667	90	4.6	45	7.2	45	7.6	45	9	45	8.9	0	9.2	0	8.9	0	8.5	0	8.1	0	6.8	0
		1990	5	27	0	5.1	0	4.2	0	3.5	0	3.5	0	5	0	4.7	45	3.9	45	2.8	0	5.4	315	3.2	315	8.4	45	6.2	45	8.2	45	10.8	45	10.6	45	10.6	45	10.3	45	10.1	0	9.7	0	9.6	0	9.3	0	7.4	45
		1990	5	28	45	5.6	45	6	45	5.6	45	4.6	45	3.1	45	0.8	45	0.8	135	1	180	1.4	45	1.8	0	4.975	90	2.5	315	5.3	135	4.7	90	5	0	5	0	6	45	8.9	0	8.2	0	6.7	0	4.7	0	3.5	0
		1990	5	29	0	3.6	0	1.9	0	2.4	0	1.4	0	0.8	0	1.8	0	2.4	0	3.1	0	2.4	0	1.7	0	2.4	315	5.4	315	7.1	315	0.5	45	7.8	45	10	45	10	0	9.7	0	9.7	180	0.8	0	6.8	0	5.7	0
		1990	5	30	45	5	45	6.4	0	6.4	0	5.3	0	4.4	0	4.4	0	5.8	0	6.8	0	7.2	0	7.2	0	6.7	0	7.8	45	8.9	45	9.7	45	10.3	45	11.4	45	11.1	0	10.3	0	8.9	0	8.9	0	8.6	0	9.3	0
		1990	5	31	0	9.2	0	9.4	0	8.1	0	7.2	0	6	0	6.2	0	6.7	0	6.8	0	8.6	0	7.8	0	8.9	0	10	0	10	0	9.2	0	9.7	0	10.3	0	11.1	0	10.3	0	9.2	0	8.9	0	8.9	0	9.2	0
		1990	6	1	0	8.3	0	6.9	0	7.5	0	6.7	0	5.6	0	6.4	0	7.5	0	6	0	8.2	0	8.9	0	8.2	0	4.9	0	9.7	0	8.3	45	9.7	45	9.9	45	11.4	0	10.8	0	8.9	0	8.3	0	8.6	0	9.2	0
		1990	6	2	0	8.6	0	7.5	0	6.9	0	7.4	0	6.1	0	6.2	0	6.9	0	6.7	0	8.6	0	8.9	45	10	45	10	45	10.6	0	10.6	0	10.6	0	10.8	0	11.7	0	10.6	0	11.7	0	10.6	0	10	0	9.7	0
		1990	6	3	0	8.9	0	6.7	0	6.9	0	6.7	0	7.4	0	6.1	0	6.7	0	6	0	6.5	0	7.8	0	7.5	0	8.5	0	9.2	0	10.7	0	9.2	0	10.3	0	9.2	0	9.2	0	10	0	9.7	0	8.6	0	8.3	0
		1990	6	4	0	8.5	0	9.2	0	7.8	0	8.3	0	6.9	0	6.7	0	6.7	0	7.5	0	7.2	0	7.5	0	8.6	0	8.5	0	8.8	45	9.4	45	10	45	10	45	10.1	45	9.4	0	9.4	0	8.6	0	8.6	0	8.1	0
		1990	6	5	0	8.5	0	6.8	0	7.4	0	7.8	0	7.4	0	6.5	0	7.8	0	7.2	0	8.1	0	8.1	0	8.2	0	9.2	0	10	0	9.6	0	9.9	0	10.4	0	10.6	0	9.9	0	8.5	0	8.9	0	8.9	0	7.8	0
		1990	6	6	0	8.1	0	8.9	0	8.8	0	8.8	0	8.1	0	8.6	0	9.2	0	9.2	0	9.2	0	9	0	8.9	0	9.3	0	10.3	0	10.6	0	10.3	0	11.1	0	11.1	0	10.6	0	10	0	9.4	0	8.9	0	9.9	0
		1990	6	7	0	8.5	0	8.2	0	7.9	0	7.6	0	7.9	0	6.9	0	8.9	0	8.6	0	8.9	0	9.4	0	9.4	0	10.3	0	10.7	0	11.4	0	11.8	0	11.2	0	11	0	11.2	0	10.6	0	10.3	0	11.1	0	11.1	0
		1990	6	8	0	8.5	0	8.1	0	7.8	0	7.1	0	7.9	0	6.1	0	7.6	0	8.5	0	9.2	0	9.4	0	9.4	0	9.6	0	10.8	0	10.4	0	11.1	0	11.1	0	10.6	0	10.6	0	10.6	45	12.5	0	11.8	0	10.1	0
		1990	6	9	0	8.8	0	7.8	0	8.3	0	7.2	0	6.2	0	6	0	6.7	0	6.4	0	7.5	0	7.5	0	10.3	0	10.3	0	10.8	0	9.6	0	11.5	0	10.8	0	11	0	10.7	0	10	0	9.7	0	9.7	0	8.9	0
		1990	6	10	0	8.3	0	7.9	0	10	0	8.1	0	8.2	0	8.6	0	7.8	0	6.5	0	7.5	0	9.3	0	9.3	0	9.9	0	11.5	0	10	0	10.4	0	11	0	10.6	0	10.8	0	10	0	10.7	0	9.9	0	9.9	0
		1990	6	11	0	6.4	0	6.4	0	7.4	0	9	0	8.6	0	8.8	0	7.1	0	9.6	0	9.4	0	7.9	0	8.5	0	8.2	0	8.5	0	10.3	0	10.6	0	10.4	0	10.7	0	10.6	0	10	0	8.3	0	10.4	0	7.9	0
		1990	6	12	0	6.9	0	6.1	0	5.6	0	6.4	0	7.5	0	6.7	0	5.3	0	5.6	0	5.8	0	5.4	0	7.5	315	6	0	5.8	45	6.1	45	10.7	45	11.5	45	10	45	9.7	45	9.4	45	8.6	45	8.6	45	8.1	0
		1990	6	13	0	8.2	0	7.8	0	6	0	5	0	4.2	0	3.9	0	3.3	0	3.3	0	3.9	45	3.5	315	3.5	45	6	45	10.7	45	9.2	45	9.3	45	10.4	45	9.7	45	9.6	0	10.1	0	9.9	0	7.2	0	5.6	0
		1990	6	14	0	6.4	0	7.2	0	6.7	0	6.2	0	4.2	0	4.9	0	3.9	0	4.9	0	4.2	0	1.7	315	4.2	315	6.9	315	3.8	0	3.2	45	3.9	0	8.57083333333333	135	4.6	135	2.9	270	1.4	45	2.4	45	1.4	90	1.7	90
		1990	6	15	0	2.5	0	1.8	0	1.5	0	2.1	0	2.1	0	2.2	0	2.8	0	3.9	45	5.6	45	6	45	6	0	6.5	0	5.3	45	6	45	8.1	45	8.3	0	8.1	0	7.2	45	7.6	45	8.1	0	7.8	0	6.8	0
		1990	6	16	0	6	0	4.9	0	2.8	315	3.6	315	5.1	315	6.1	0	5.7	0	4	315	4.4	270	5.8	270	5.8	315	5	0	5	0	3.6	45	6.2	45	6.7	45	7.5	45	5	0	5.7	225	3.5	0	1.9	0	1	225
		1990	6	17	270	3.5	270	4.4	270	3.9	270	3.5	270	3.5	270	3.6	270	3.3	0	2.8	0	2.4	45	2.4	45	3.1	90	4.4	45	6.4	45	6.9	45	8.3	45	7.8	45	6.2	45	5.4	45	7.8	0	6.9	0	7.2	0	6.8	0
		1990	6	18	45	6.2	45	4.9	45	4.9	45	4.6	0	3.9	45	3.2	45	4.2	45	5	0	2.2	315	4.4	315	6.4	315	6.4	315	5.8	45	7.6	45	10	45	10.4	45	10	45	9.7	0	8.9	0	7.6	0	7.6	45	7.6	45
		1990	6	19	0	7.5	45	6.7	45	6.7	0	5.8	0	4.7	0	4.7	0	5.3	0	4.7	0	5.3	0	7.8	315	7.2	315	7.8	315	7.2	0	6.1	0	7.8	0	9.7	0	10.6	0	10.3	0	8.9	0	8.9	0	9.6	0	9	0
		1990	6	20	0	9.4	0	8.1	0	7.9	0	6.8	0	5	0	6.7	0	7.8	0	8.3	0	7.8	0	9.4	0	8.6	0	8.3	0	9.2	0	10	0	11.1	0	11.1	0	10.6	0	10.6	0	10.8	0	10.8	0	11.4	0	10.8	0
		1990	6	21	0	8.6	0	8.1	0	8.3	0	7.5	0	7.2	0	7.2	0	7.8	0	7.5	0	8.3	0	10.3	0	10.4	45	9.9	45	9.7	45	10.3	0	11.9	0	12.5	0	11.2	0	9.9	0	10.3	0	10.1	0	8.9	45	7.9	45
		1990	6	22	45	4	45	3.6	45	7.9	45	10.1	0	9.3	0	9.7	0	9.9	0	8.6	0	10.3	0	8.9	0	9.2	0	10	0	10.3	0	11.1	0	10.8	0	11	0	10.4	0	9.9	0	9.9	0	9.6	0	10.7	0	10.3	0
		1990	6	23	0	10.1	0	10	0	8.2	0	6.9	0	6.7	0	6.9	0	6.9	0	7.2	0	6.9	0	7.9	0	9.3	0	9.6	0	10.3	0	10.4	0	11.7	0	11	0	10.4	0	10.8	0	10.6	0	9.7	0	9.7	0	9.3	0
		1990	6	24	0	8.3	0	7.8	0	7.6	0	7.4	0	6.1	0	5.8	0	5.3	0	6.7	0	7.2	0	7.6	0	6.7	0	6.9	0	9.9	0	9.2	45	9.2	45	9.7	0	10	0	8.9	0	10	0	8.9	0	8.5	0	7.8	0
		1990	6	25	45	5.4	0	6.8	0	6.1	0	6.4	0	6.9	0	6.1	0	7.5	0	5.8	0	6.9	0	6.7	0	6.7	0	7.4	0	6.9	0	9.3	45	10	45	10.8	45	11	0	10.1	0	9.9	0	9	0	8.6	0	8.3	0
		1990	6	26	0	7.1	0	6.2	0	7.5	0	6.5	0	6.8	0	6.7	0	6.1	0	5.8	0	8.1	0	7.8	0	7.5	0	7.5	0	9.2	0	10.3	0	11.1	0	11.1	0	11.8	0	11.4	0	11.1	0	10.8	0	10.1	0	9.9	0
		1990	6	27	0	8.3	0	6.8	0	7.2	0	8.5	0	8.1	0	8.1	0	8.8	0	9	0	9.2	0	9.4	0	9.7	0	9.7	0	10.3	0	10.8	0	11.4	0	11.4	0	11.9	0	10.3	0	10.1	0	7.5	0	6.8	0	7.1	0
		1990	6	28	0	7.9	0	7.6	0	8.1	0	8.3	0	10	0	8.8	0	9	0	9.4	0	10.3	0	10.3	0	10.4	0	10.6	0	10.6	0	11.8	0	11.9	0	10.8	0	11.4	0	12.1	0	11.4	0	11	0	10	0	10.1	0
		1990	6	29	0	9.3	0	7.2	0	7.1	0	6.2	0	7.1	0	8.1	0	8.3	0	8.8	0	8.8	0	9.4	0	9.4	0	10.1	0	10.3	0	12.1	0	11.7	0	10.4	0	11.2	0	11.5	0	11	0	10.1	0	10.3	0	10.1	0
		1990	6	30	0	10	0	9.6	0	9.6	0	9.3	0	8.6	0	7.8	0	7.4	0	7.8	0	8.5	0	7.4	0	7.9	0	7.6	0	7.1	0	8.3	0	10	0	9.9	0	10	0	7.6	0	9.4	0	8.3	0	8.2	0	8.3	0
		1990	7	1	0	5.37916666666667	0	4.5	0	4.48333333333333	0	4.3875	0	4.50833333333333	0	4.52083333333333	0	4.50416666666667	0	8.8	0	8.6	0	8.2	0	8.2	0	8.8	0	9.2	0	9.4	0	10.3	0	10	0	9.9	0	8.2	0	7.9	0	8.1	0	7.6	0	7.6	0
		1990	7	2	0	7.1	0	6	0	6.2	0	6.7	0	6.7	0	6.4	0	5.8	0	6	0	5.6	0	6.7	0	7.2	0	7.4	0	3.6	0	10.4	0	11	0	11	0	11.2	0	11.1	0	11.4	0	10.3	0	10.6	0	9.7	0
		1990	7	3	0	8.1	0	7.8	0	6.7	0	7.2	0	7.6	0	8.8	0	10	0	10.1	0	10.1	0	10	0	9.7	0	9.7	0	9.7	0	9.9	0	10	0	10	0	10.3	0	10.8	0	11.4	0	11.7	0	10.8	0	10.1	0
		1990	7	4	0	9.9	0	8.3	0	8.1	0	7.6	0	7.2	0	8.3	0	7.8	0	8.5	0	9.7	0	9.4	0	8.8	0	8.8	0	8.6	0	9.2	0	9.6	0	9.7	0	9.7	0	10	0	8.8	0	8.8	0	8.1	0	7.6	0
		1990	7	5	0	7.4	0	7.4	0	7.4	0	6.4	0	6.1	0	7.1	0	7.4	0	7.4	0	9	0	7.9	0	7.5	0	7.1	0	9.2	0	9.7	0	10	0	10	0	9.7	0	9.6	0	9.2	0	8.5	0	7.6	0	7.4	0
		1990	7	6	0	7.1	0	6.2	0	5	0	5.4	0	5.6	0	5	0	4.7	0	6.2	0	4.7	0	3.3	315	5.3	315	5.3	0	4.6	45	6.7	45	7.5	0	7.2	0	8.1	0	7.6	0	7.6	0	7.6	0	6.7	0	6.2	0
		1990	7	7	0	7.2	0	7.4	0	7.8	0	7.8	0	6.5	0	5	0	5.3	0	5.6	0	6.1	0	6.4	0	8.1	0	8.5	0	9	0	9.6	0	9.9	0	10	0	10	0	10	0	10.1	0	9.4	0	8.3	0	9	0
		1990	7	8	0	7.8	0	8.1	0	8.3	0	7.9	0	7.1	0	6	0	7.1	0	8.6	0	8.8	0	9.2	0	8.8	0	9.4	0	10	0	10	0	10.1	0	10.1	0	10.8	0	11.4	0	11.8	0	12.2	0	11.5	0	11.7	0
		1990	7	9	0	8.9	0	8.6	0	8.1	0	8.1	0	7.6	0	7.1	0	8.1	0	7.2	0	6.7	0	7.2	0	8.2	0	8.2	0	9	0	9.7	0	9.7	0	9.4	0	10	0	8.3	0	8.2	0	7.8	0	7.8	0	7.5	0
		1990	7	10	0	4.9	0	5	0	5.3	0	4.2	0	4.4	0	2.5	0	0.5	0	2.1	0	2.2	0	3.2	0	3.9	0	3.8	0	5.3	315	5.6	315	5	0	8.1	45	9.7	0	9.2	0	8.9	0	8.3	0	8.1	0	8.1	0
		1990	7	11	0	7.6	0	6.8	0	6.5	0	7.2	0	6.7	0	5.3	0	5	0	6.5	0	6.7	0	7.4	315	7.6	315	7.6	315	7.1	0	6.9	45	8.1	45	10	0	10	0	9.6	0	8.8	0	8.5	0	7.8	0	7.5	0
		1990	7	12	0	7.1	0	6.8	0	7.1	0	6.8	0	6.2	0	5.7	0	7.1	0	7.8	0	7.5	0	7.1	0	8.5	0	9.4	0	9.7	0	9.7	0	9.9	0	10	0	9.6	0	9.3	0	8.5	0	8.2	0	7.8	0	7.6	0
		1990	7	13	0	7.2	0	6.9	0	6.7	0	6.9	0	7.1	0	8.1	0	7.8	0	7.8	0	8.8	0	9.7	0	9.7	0	10	0	9.7	0	10.3	0	10.8	0	11.1	0	10.8	0	10.8	0	11.1	0	11.1	0	11.2	0	10.3	0
		1990	7	14	0	10	0	9.4	0	8.6	0	7.8	0	7.6	0	6.5	0	6.4	0	7.6	0	8.5	0	7.9	0	8.1	0	8.2	0	7.8	0	8.3	0	9	0	9.7	0	8.8	0	8.6	0	7.4	0	7.1	0	7.5	0	7.2	0
		1990	7	15	0	6	0	6.4	0	5.6	0	6.2	0	5.8	0	6.4	0	6.4	0	6.8	0	6.5	0	7.2	0	7.8	45	9	45	10	0	10	0	10.2	0	10.2	0	10.1	0	10.2	0	10	0	9.9	0	9.6	0	9.6	0
		1990	7	16	0	9.2	0	7.1	0	6.5	0	7.1	0	6.2	0	6.5	0	6.9	0	7.1	0	8.1	0	9	0	8.5	0	8.3	0	9.7	0	9.9	0	10.1	0	10.3	0	10.8	0	10.4	0	9.6	0	9.9	0	10	0	9.7	0
		1990	7	17	0	9	0	9.6	0	9	0	7.4	0	7.5	0	7.6	0	6.9	0	8.3	0	8.8	0	8.1	0	8.2	0	8.8	0	8.5	45	9.7	45	10.1	45	11	45	10.2	45	10	45	9.7	45	8.1	45	8.2	0	7.6	0
		1990	7	18	0	6.2	0	6.2	0	6.9	0	6.2	0	6	0	5	0	4.9	0	6.4	0	7.8	0	7.6	0	7.8	0	7.8	0	7.6	0	8	45	8.2	45	8.3	0	8.5	45	9.2	45	9	45	6.8	0	8.2	0	7.5	0
		1990	7	19	0	7.1	0	7.1	0	7.2	0	6.2	0	6	0	5.7	0	4.2	0	5	0	3.8	315	6.5	315	7.1	315	7.1	315	6	0	5.4	45	10	45	10.2	0	10	0	9.9	0	9.2	0	9	0	8.2	0	7.9	0
		1990	7	20	0	6.5	0	6	0	6.5	0	5.8	0	5.1	0	4.6	0	5	0	5.4	0	7.2	0	7.5	0	8.5	0	9.6	0	9.4	0	9.9	0	9.9	0	10.1	0	10.3	0	11.2	0	11.2	0	10	0	10	0	9.6	0
		1990	7	21	0	9	0	8.8	0	8.2	0	7.4	0	6.8	0	7.1	0	7.5	0	9	0	9.6	0	9.9	0	10.2	0	10.4	0	11.4	0	11.9	0	10.6	0	10.4	0	10.4	0	10.3	0	10.1	0	9.3	0	8.2	0	8.5	0
		1990	7	22	0	8.1	0	7.1	0	6.9	0	8.3	0	8.3	0	7.5	0	7.8	0	8.6	0	9	0	8.6	0	9	0	9.6	0	10	0	10.4	0	10.4	0	10.1	0	10	0	10	0	9	0	8.6	0	7.5	0	7.9	0
		1990	7	23	0	7.9	0	8.1	0	7.6	0	6.7	0	6	0	6.5	0	6.2	0	6	0	7.2	0	7.9	0	7.2	0	7.9	0	8.6	0	9	0	8.6	0	8.3	0	7.8	0	7.5	0	7.6	0	7.9	0	7.5	0	7.5	0
		1990	7	24	0	7.1	0	7.2	0	6.9	0	6.7	0	7.1	0	6	0	6	0	6.4	0	6.2	0	4.9	0	4	0	5	0	6.4	0	7.5	0	10	0	10.8	0	10.4	0	9.6	0	8.2	0	7.5	0	7.1	0	6	0
		1990	7	25	0	6.1	0	6.2	0	7.4	0	7.1	0	7.6	0	7.1	0	7.5	0	7.2	0	7.5	0	7.9	0	7.4	0	7.4	0	8.5	0	8.8	0	9.2	45	10	45	10.8	0	10.2	0	9.4	0	8.5	0	8.2	0	7.4	0
		1990	7	26	0	6.9	0	7.1	0	7.1	0	6.4	0	6.2	0	6.2	0	6.2	0	6.9	0	7.1	0	7.4	0	7.9	0	7.9	0	8.1	45	8.3	45	9.9	45	9.4	45	8.8	45	8.3	45	7.5	0	7.4	0	6.7	0	6	0
		1990	7	27	0	4	0	4	0	3.8	0	2.4	0	2.6	0	2.5	0	3.7	315	3.8	315	2.2	135	3.5	135	4	90	5	90	4.7	90	4.4	90	5.6	90	5.1	90	4	90	3.8	270	1.5	270	2.6	225	2.5	225	2.4	225
		1990	7	28	0	5.61666666666667	0	5.8	0	5.525	0	5.64166666666667	0	5.64166666666667	0	5.32083333333333	0	4.90833333333333	0	3.2	315	4.4	315	5.3	315	5.4	315	5.6	315	5.4	315	5.6	315	5.4	315	4.7	45	6.5	45	7.8	0	8.1	0	8.1	0	8.3	0	8.1	0
		1990	7	29	0	6.4	0	6.2	0	5.8	0	4.7	0	4	0	4.4	0	4.2	0	4.2	0	3.3	0	2.5	315	6.2	315	6.2	315	5.4	315	6.4	315	6.9	315	6	0	9	0	9.6	0	9.4	0	7.5	0	7.6	0	7.1	0
		1990	7	30	45	5.7	45	6.1	0	6.4	0	6.5	0	6	0	4.6	0	4.4	0	6	0	6.1	0	7.5	0	7.9	0	8.5	0	7.8	0	8.1	0	9.9	0	10	0	10	0	9.4	0	9.4	0	9.2	0	9.6	0	10	0
		1990	7	31	0	10.8	0	10.6	0	9.9	0	10	0	9	0	8.6	0	7.2	0	6.9	0	7.8	0	8.1	0	8.3	0	8.8	0	8.1	0	7.6	0	9.4	0	10.4	0	11	0	10.8	0	9.7	0	9.9	0	10	0	9.6	0
		1990	8	1	0	7.8	0	7.8	0	9.2	0	9.6	0	9.6	0	9.4	0	9.6	0	10	0	10.8	0	11.5	0	11.9	0	12.2	0	12.1	0	12.5	0	12.1	0	11.9	0	12.6	45	12.6	45	12.8	45	12.9	45	11.9	45	10.9	0
		1990	8	2	0	8.3	0	7.5	0	7.5	0	7.2	0	7.2	0	7.5	0	7.1	0	8.1	45	8.1	45	9.4	45	9.2	45	11	45	10.8	45	10	45	8.2	45	9.7	45	10	45	9.2	45	9	45	7.8	0	7.1	0	6	0
		1990	8	3	0	4.2	0	3.6	0	3.9	0	2.9	0	2.5	0	1.2	0	3.1	0	4.4	0	6.4	315	6.5	315	6	315	6	0	5.8	315	5.1	315	6	315	5.8	0	8.1	0	8.8	0	8.1	0	5.2	0	6.8	0	6.5	0
		1990	8	4	0	7.1	0	7.2	0	6.9	0	6.4	0	6	0	5.8	0	6	0	6.9	0	6.5	0	8.8	315	9.2	315	7.9	315	8.2	315	7.5	315	7.1	0	7.5	0	10	0	10.8	0	9.6	0	7.8	0	7.8	0	8.6	0
		1990	8	5	0	7.8	0	7.4	0	8.3	0	9.9	0	9.3	0	8.8	0	8.5	0	8.2	0	9	0	8.8	0	8.8	0	9.2	0	9.4	0	10.8	0	11	0	11.4	0	11.5	0	10.8	0	11.1	0	9.4	0	10	0	9.2	0
		1990	8	6	0	6.2	0	6.9	0	6.8	0	6.2	0	7.2	0	7.5	0	7.8	0	9.2	0	9.4	0	9.7	0	10	0	9.9	0	10.3	0	11.1	0	11.2	0	9.9	0	10.6	0	9.6	0	9	0	8.6	0	9.3	0	8.8	0
		1990	8	7	0	8.8	0	9.9	0	9.7	0	9.2	0	7.1	0	7.5	0	7.5	0	7.6	0	7.8	0	8.2	0	9	0	8.2	0	7.4	0	9.2	0	10.8	0	11.2	0	11.2	0	10.6	0	9.6	0	9.6	0	9.4	0	8.5	0
		1990	8	8	0	8.6	0	8.1	0	7.6	0	7.8	0	7.8	0	7.1	0	7.9	0	9	0	9.2	0	9.3	0	9.6	0	10.3	0	10.8	0	11.7	0	11.5	0	11.5	0	11.2	0	10	0	10	0	9.6	0	9.2	0	9.6	0
		1990	8	9	0	10	0	9.2	0	7.6	0	7.6	0	7.4	0	7.2	0	8.3	0	9	0	8.8	0	9.2	0	10	0	10.8	0	11.1	0	12.2	0	11.8	45	12.2	45	11.8	45	11.1	45	10	0	11.5	0	10.4	0	10	0
		1990	8	10	0	10	0	9.9	0	9.2	0	8.1	0	8.3	0	8.1	0	7.2	0	8.5	0	8.8	0	8.8	0	9	0	9.2	0	9.6	0	10	0	10	0	11.2	0	11.5	0	10.8	0	10.8	0	8.1	0	7.2	0	7.5	0
		1990	8	11	0	6.2	0	6.8	0	7.2	0	6.5	0	5.8	0	6.4	0	6.4	0	8.1	0	8.3	0	8.8	0	8.6	0	8.6	0	8.8	0	9.7	0	10	0	10.6	0	10	0	10.6	0	8.9	0	8.9	0	9	0	8.2	0
		1990	8	12	0	9.6	0	10	0	9	0	8.3	0	8.3	0	8.1	0	8.3	0	8.2	0	8.5	0	8.6	0	10.3	0	11.7	0	11	0	11	0	10.7	0	10.4	0	10	0	9.6	0	10	0	9.7	0	9	0	8.5	0
		1990	8	13	0	9.2	0	8.2	0	7.8	0	8.2	0	7.1	0	7.1	0	7.5	0	7.1	0	6.8	0	6.2	0	5.3	315	5.3	45	7.6	45	9.4	45	10.4	45	11.1	45	11.1	45	10.4	45	9.2	0	7.8	0	6.8	0	7.2	0
		1990	8	14	0	6.9	0	7.1	0	7.2	0	7.2	0	7.4	0	6.2	0	5.8	0	7.1	0	6.2	315	7.4	315	8.2	315	7.1	315	8.1	315	7.5	45	9.4	45	10.8	0	11.1	45	9.2	0	8.8	0	7.5	0	7.5	0	7.2	0
		1990	8	15	45	6.5	0	5.4	0	5	0	4.2	45	6.1	45	2.9	45	2.1	0	5	45	3.5	0	3.2	45	3.2	90	3.3	45	6.2	45	6.8	0	7.6	0	7.2	0	8.5	0	8.5	0	8.3	0	8.4	0	8.3	0	8.4	0
		1990	8	16	0	6.8	0	5.6	0	5.3	0	5.8	0	6	0	6.8	0	7.4	0	8.1	0	8.1	0	8.6	0	8.6	0	8.8	0	9.6	0	10.7	0	10.8	0	10.6	0	11.1	0	10	0	10	0	10	0	10.6	0	11.2	0
		1990	8	17	0	8.2	0	9.2	0	8.1	0	8.8	0	8.2	0	8.5	0	8.5	0	10	0	10.1	0	10.1	0	10.3	0	10	0	10	0	10.8	0	11.8	0	11.5	0	11.5	0	11.5	0	11.2	0	11.2	0	11.1	0	10.4	0
		1990	8	18	0	8.1	0	9.2	0	8.2	0	8.6	0	9.4	0	10	0	10	0	10	0	10.1	0	10.3	0	10.4	0	10.6	0	11.2	0	11.4	0	11.1	0	11.9	0	11.4	0	10	0	8.6	0	8.3	0	8.3	0	8.2	0
		1990	8	19	0	7.5	0	7.6	0	7.2	0	6.7	0	7.2	0	7.1	0	6.7	0	6	0	5.1	0	5.3	0	6.4	0	9	0	10	0	11.1	0	10.6	0	10.8	0	10.8	0	9.7	0	9.2	0	10	0	9.7	0	9.4	0
		1990	8	20	0	8.8	0	8.8	0	9.4	0	9.6	0	8.5	0	8.2	0	8.7	0	10.3	0	10.3	0	10.1	0	10	0	10.8	0	11.7	0	12.1	0	11.4	0	11.1	0	11.1	0	10.8	0	9	0	8.5	0	8.8	0	9.2	0
		1990	8	21	0	10.7	0	10	0	10	0	10.4	0	11.1	0	12.1	0	10	0	10.4	0	8.9	0	8.5	0	8.3	0	8.1	0	10	0	11.1	0	11.4	0	11.9	0	11.8	0	11.2	0	10.8	0	9.9	0	8.8	0	8.8	0
		1990	8	22	0	7.9	0	8.1	0	8.1	0	8.3	0	8.3	0	8.8	0	8.1	0	7.2	0	7.1	0	7.1	0	7.2	0	7.9	0	8.2	0	9.2	0	10	0	10	0	10.6	0	10	0	8.5	0	8.8	0	8.2	0	9	0
		1990	8	23	0	7.2	0	6.8	0	7.2	0	7.8	0	7.2	0	7.8	0	7.8	0	7.9	0	7.6	0	7.5	0	7.8	0	8.1	0	8.1	0	7.9	0	7.2	45	10.4	45	10.1	45	10.1	0	7.8	45	7.2	45	5.8	0	5.3	0
		1990	8	24	0	6.9	0	5.8	0	6	0	6	0	6.7	0	5.4	0	5.3	0	6	0	4.9	0	5.3	0	6	0	6.4	0	6.8	0	5.3	0	7.8	0	11.5	0	11.1	0	10	0	9.4	0	8.3	0	7.5	0	7.5	0
		1990	8	25	0	6.8	0	6.8	0	7.6	0	8.2	0	7.4	0	7.5	0	7.9	0	8.1	0	8.1	0	7.8	0	9	0	9.4	0	8.6	45	8.6	45	9.7	45	10	45	10	45	9.2	45	7.8	0	7.4	0	7.2	0	7.2	0
		1990	8	26	0	6.9	0	6.2	0	5.8	0	5.3	0	5	0	5	0	5.7	0	6.5	0	5.4	0	6.7	0	7.2	0	7.5	0	8.1	0	9.9	0	10.1	0	11.2	0	10	0	8.6	0	8.3	0	8.1	0	8.1	0	6.5	0
		1990	8	27	0	5.7	0	4.4	0	5	0	5.8	0	5.3	0	5.8	0	5.8	0	7.4	0	7.2	0	4.15416666666667	0	4.35	0	4.80416666666667	0	5.30416666666667	45	11.4	45	10	45	9.4	45	10.4	45	11.2	0	10	0	7.6	0	7.1	0	6.9	0
		1990	8	28	0	5.8	0	6.2	0	5.6	0	5.1	0	4.3	0	5	0	5	0	5	0	3.6	0	4.2	0	4.4	0	3.6	0	4.7	45	8.2	45	9.2	45	9.2	45	9.9	45	10	45	9	0	7.6	0	7.6	0	7.1	0
		1990	8	29	0	3.8	45	3.5	45	3.2	0	3.49583333333333	0	3.50416666666667	0	3.25416666666667	0	2.89583333333333	0	3.30833333333333	270	3.2	225	3.3	225	1.2	0	2.4	0	2.2	0	3.2	45	4.2	45	3.2	90	4	45	4.3	45	4	0	5.31666666666667	0	5.17916666666667	0	4.89166666666667	45
		1990	8	30	45	2.1	45	1.9	45	2.1	45	2.1	45	2.2	45	2.2	0	2.2	0	2.1	315	1.2	315	1.8	90	3.6	90	4.6	45	5.6	45	5.4	45	6.2	45	6.2	45	6.8	45	7.2	45	7.8	0	7.1	0	7.2	0	7.4	0
		1990	8	31	0	6.7	0	6.5	0	6.7	0	6.5	0	6.2	0	6	0	6.2	0	7.8	0	7.1	0	7.1	0	5.8	315	5.3	315	6	315	6.4	45	6.7	45	11.2	45	11.4	45	10.8	0	9.6	0	8.6	0	8.8	0	9.2	0
		1990	9	1	0	7.8	0	7.6	0	7.5	0	6.7	0	6.2	0	5.4	0	4.9	0	5.4	0	6.8	0	8.5	0	9	0	9	0	9	0	9	0	10	45	10	45	10	45	9	45	8.5	45	9.7	45	9	0	9	0
		1990	9	2	0	7	0	6.5	0	5.5	0	5	0	6.5	0	6.2	0	4	0	6	0	6.2	0	7	0	7	0	8	45	9	45	11	45	11.2	45	11.2	45	11	45	9.2	45	8.9	45	9	0	9	0	8	0
		1990	9	3	0	7.8	0	7.4	0	7	0	7	0	6.9	0	7	0	3.475	0	5.2	0	4.8	0	6	0	6	0	6.8	0	4.2	0	5.2	0	6	0	7.8	0	8	0	8.5	0	8.2	0	7	0	6.4	0	6	0
		1990	9	4	0	4.5	0	5.8	0	5.5	0	5	0	5.8	0	6	0	6.2	0	7.4	0	7.4	0	7.1	0	6.1	0	8	0	8	0	8	0	11	0	11	0	10	0	9	0	8.2	0	8	0	8	0	8.2	0
		1990	9	5	0	8.9	0	8.1	0	7.9	0	7	0	6.6	0	6	0	5.9	0	6	0	6	0	5	0	4.9	0	6.2	0	7.2	0	8.8	0	12	0	12	0	13	0	1.2	45	8.9	45	8.9	45	7.5	45	7.5	45
		1990	9	6	45	7.5	45	7.2	45	8.3	45	7.2	45	5.8	45	5.8	90	0.6	45	3.1	45	6.7	45	8.3	45	8.3	45	6.9	45	7.2	45	10.3	45	11.4	45	10.6	45	9.7	45	10	0	9.2	45	8.9	45	7.8	0	7.5	45
		1990	9	7	45	6.4	45	6.4	45	6.4	45	6.1	45	5	45	8.3	0	5.6	0	5.4	0	6.4	45	5	45	6.7	45	6.9	45	6.1	45	6.9	45	11.1	45	9.4	45	9.2	45	9.2	45	9.2	45	8.1	45	8.1	45	7.5	0
		1990	9	8	45	5.8	45	5.3	45	6.1	45	5.6	45	6.1	45	6.7	0	6.9	45	5.8	0	7.8	0	6.9	45	5.8	0	3.9	0	4.4	0	6.4	45	6.7	45	7.8	45	8.3	45	8.3	45	8.9	45	7.5	45	6.4	45	5.8	45
		1990	9	9	45	8.1	45	8.1	45	8.6	45	6.9	45	6.4	0	7.5	0	7.2	0	4.4	0	6.1	0	6.1	45	7.2	45	8.1	45	8.3	45	7.8	45	7.8	45	8.6	45	10.3	45	9.2	45	7.8	45	7.2	45	7.2	0	6.7	0
		1990	9	10	45	7.5	45	7.2	45	7.2	0	6.4	45	6.7	0	5.8	45	6.1	0	5	0	5.8	0	3.9	45	3.9	0	6.1	45	7.8	90	9.4	45	9.4	45	10	45	9.2	45	8.6	45	8.1	45	7.2	45	7.5	45	7.2	45
		1990	9	11	45	5	45	4.7	45	5	45	5.8	45	6.4	45	5.6	0	5.6	0	3.6	0	3.6	45	3.3	45	4.4	45	5	45	4.2	90	8.1	45	8.9	45	11.1	45	10.3	45	9.7	45	9.2	45	8.3	45	8.6	45	7.5	45
		1990	9	12	45	6.9	45	6.1	45	6.4	45	5.8	45	7.2	45	6.4	45	6.9	0	4.4	0	4.2	0	2.5	0	3.9	45	4.2	45	8.1	45	11.1	45	11.1	45	11.1	45	10.6	45	9.4	0	9.2	0	8.3	0	6.9	0	8.3	45
		1990	9	13	0	6.9	0	6.4	45	5.8	0	6.7	0	6.4	0	6.1	0	5.8	0	3.9	0	4.7	315	3.9	315	7.8	315	6.7	45	5	45	8.3	45	8.9	45	8.6	45	9.7	45	9.7	45	10	45	8.9	0	8.6	0	7.5	0
		1990	9	14	0	6.4	0	5.8	0	7.5	0	6.7	0	6.1	0	5.8	0	6.4	0	3.9	0	5	0	5	315	5.3	315	6.1	45	5.8	45	9.2	45	8.9	45	7.8	45	7.5	315	6.4	270	4.2	225	3.1	225	4.7	225	4.4	0
		1990	9	15	0	4.09166666666667	0	4.00833333333333	0	3.95416666666667	0	3.97083333333333	0	3.8375	0	3.51666666666667	0	3.55	0	3.85	0	4.125	0	3.92916666666667	0	4.24166666666667	0	4.7875	45	5.49166666666667	45	5.93333333333333	45	6.08333333333333	45	6.52916666666667	45	6.72916666666667	45	6.29583333333333	0	5.9625	0	5.38333333333333	0	5.07083333333333	0	4.42083333333333	0
		1990	9	16	0	5.6	0	5	0	6.1	0	5.8	0	5	0	5.6	0	5.8	0	6.1	0	6.7	45	5.6	45	5	45	7.2	0	7.5	45	7.8	45	10.3	45	10	45	6.4	0	9.4	45	8.3	0	7.5	45	6.4	45	6.7	0
		1990	9	17	0	8.1	0	8.3	0	7.5	0	7.5	0	7.5	0	6.9	0	6.7	0	5.8	0	7.8	0	8.3	0	8.1	0	9.4	0	9.7	0	10.3	0	10.8	0	10	0	10.3	0	10.6	0	10.3	0	9.7	0	9.4	0	8.6	0
		1990	9	18	0	8.1	0	8.6	0	7.8	0	7.2	0	6.9	0	6.4	0	6.1	0	3.9	0	5.6	0	5.3	0	4.7	315	5.6	0	6.7	45	8.3	45	10	45	9.7	45	10.6	45	10.3	45	9.7	45	8.3	0	8.3	0	7.8	0
		1990	9	19	0	6.9	0	6.4	0	7.5	45	7.2	0	6.4	0	6.4	0	5.8	0	5.8	0	6.4	0	5.6	0	5	0	4.4	0	5.6	0	7.2	45	10.3	45	10.8	45	11.3	0	10.3	0	9.7	0	8.9	0	8.1	0	8.1	0
		1990	9	20	0	8.1	0	6.7	0	6.7	0	6.4	0	8.1	0	6.4	0	6.1	0	4.4	0	6.4	0	6.9	315	5.6	315	4.4	90	4.4	0	6.4	0	8.3	45	9.7	45	8.1	45	10.8	0	8.9	0	6.9	0	5.3	0	6.7	0
		1990	9	21	0	5	0	5.3	0	4.4	0	4.4	0	4.4	0	4.4	0	3.9	0	3.3	315	2.8	45	4.7	45	7.5	45	7.5	45	3.9	45	5.3	45	7.8	45	7.8	45	8.3	45	7.8	45	6.7	45	6.9	45	6.9	0	6.1	0
		1990	9	22	0	4.2	45	3.3	45	3.6	45	2.5	45	3.9	0	4.7	45	3.3	0	2.5	315	3.3	315	3.1	315	1.9	90	6.4	45	4.4	90	3.1	45	4.7	45	7.5	45	8.1	45	7.2	45	6.4	45	6.1	45	3.9	0	2.8	45
		1990	9	23	45	3.1	45	2.8	45	3.1	0	3.9	0	3.6	0	3.1	45	1.7	0	1.9	0	1.1	0	1.9	45	4.2	45	7.2	45	6.1	0	2.5	45	1.7	45	2.5	45	4.4	45	4.2	45	5.3	0	5	45	3.9	45	3.9	0
		1990	9	24	45	2.2	0	2.2	315	5.7	315	5	315	5	0	3.1	0	2.5	45	1.9	45	2.2	45	2.5	0	2.8	0	2.2	0	1.9	45	4.4	45	6.4	45	6.7	45	7.2	45	6.7	45	5.3	45	4.4	45	5	45	4.7	45
		1990	9	25	45	3.6	45	3.6	45	3.9	0	4.2	0	3.1	90	2.8	270	2.8	270	2.8	270	5.8	270	4.7	0	2.5	45	3.6	45	3.3	45	3.1	45	4.7	45	4.2	45	4.2	315	3.3	0	4.62083333333333	0	4.27916666666667	0	1.1	0	1.9	0
		1990	9	26	45	2.8	0	2.5	0	3.6	0	2.5	0	1.7	0	3.3	0	3.1	0	2.2	0	3.1	0	2.2	0	4.2	45	4.7	45	7.8	45	8.6	45	9.4	45	10	45	9.4	45	8.3	45	7.5	45	6.4	45	6.7	45	6.9	45
		1990	9	27	45	5.6	45	5.8	45	5.8	0	5	0	4.4	0	5	0	5	0	4.4	0	5.8	0	3.3	0	5.8	45	7.2	45	9.2	45	9.7	45	10.8	45	10.6	45	10	45	8.9	0	8.6	0	8.3	0	8.3	0	8.1	0
		1990	9	28	45	6.4	0	5.3	0	5	0	5.6	0	6.7	0	6.1	0	6.1	0	6.4	0	5.6	0	6.7	0	6.7	0	7.2	0	7.8	45	8.3	45	9.4	45	9.7	45	9.7	45	8.3	0	8.3	0	7.2	0	6.4	0	5.8	45
		1990	9	29	0	5.8	0	6.1	0	5.6	0	6.1	45	4.7	45	5	0	5	0	3.3	0	6.4	0	5.6	45	3.9	90	3.3	45	5.6	45	5.6	45	5.6	45	8.9	45	8.3	45	7.8	45	7.5	45	7.5	45	7.2	45	6.1	0
		1990	9	30	45	5	45	5	45	5.6	45	5.6	45	4.4	45	4.7	0	5.6	0	6.9	0	7.5	0	7.5	45	7.8	45	6.9	45	8.3	45	9.2	45	9.4	45	9.4	45	9.7	45	9.7	45	8.1	45	8.1	45	7.5	0	7.2	0
		1990	10	1	0	3.00833333333333	0	2.7625	0	2.8875	0	2.75	0	2.78333333333333	0	2.7625	0	2.8	0	2.8	0	6.9	0	6.7	0	6.1	0	5.6	0	5.6	45	7.2	45	8.6	45	9.4	45	8.9	0	7.5	0	6.9	315	4.7	0	8.3	45	6.1	0
		1990	10	2	0	4.7	0	4.7	0	5	0	4.7	0	4.7	0	4.4	0	4.4	0	3.7	0	3.6	0	2.8	0	5.3	90	5.6	90	3.3	90	4.4	0	4.7	45	5.2	45	6.9	45	5.3	45	5.6	45	4.4	45	5.6	45	5	45
		1990	10	3	45	4.2	0	3.6	0	2.5	45	3.6	0	2.5	0	2.5	0	2.5	0	1.7	0	2.2	0	1.7	0	2.2	90	5	90	6.9	90	7.2	90	6.7	90	6.7	90	6.7	90	6.1	90	5	45	5	45	5.6	45	5	45
		1990	10	4	45	3.6	45	3.6	45	3.8	45	3.1	45	2.5	45	1.5	45	1.1	0	1.2	0	2.2	0	2.5	315	1.7	90	4.7	90	6	90	4.7	45	4.7	45	6.1	45	7.1	45	6.4	45	5.8	45	5.7	45	4.9	45	4.2	45
		1990	10	5	45	2.1	45	1.9	45	1.9	45	3.2	45	2.8	45	1.9	45	1.1	0	1.6	0	1.7	0	1.9	0	2.4	90	5	45	5	45	3.9	0	3.8	0	1.7	45	4.2	45	5	45	3.9	45	2.9	45	3.3	45	2.9	45
		1990	10	6	45	1.5	45	0.6	0	3.61666666666667	0	3.44166666666667	45	1.7	0	2.1	0	2.2	315	1.8	315	2.8	315	2.8	315	1.9	135	3.1	135	5.3	90	5	90	5.7	90	5.4	90	3.6	90	2.5	45	2.2	315	2.8	225	2.8	225	1.9	225
		1990	10	7	225	2.5	225	1.9	225	1.1	225	1	225	1.9	225	1	225	1.5	225	1.1	0	3.37916666666667	135	1.4	135	2.8	135	4.4	135	5.3	135	5.8	135	6.1	90	5.8	90	5.8	90	4.3	90	3.1	90	4.5	90	0.2	90	1.1	90
		1990	10	8	135	0.6	0	3.48333333333333	0	3.30416666666667	0	2.95833333333333	0	3.02083333333333	135	0.4	135	1.4	0	2.975	225	2.2	180	1.9	0	2.5	180	3.3	180	4.9	225	2.6	135	2.6	135	4.4	135	4.4	135	3.9	135	2.8	135	2.2	135	2.5	135	2.1	135
		1990	10	9	135	0.8	0	3.45	0	3.40833333333333	90	4.6	90	1.5	0	3.72083333333333	135	1.7	135	2.4	135	2.2	135	2.8	90	2.8	90	3.2	135	5.3	90	5.1	135	2.6	270	0.8	270	1	45	4.88333333333333	0	4.4125	0	4.10833333333333	0	3.75	0	3.74583333333333	0
		1990	10	10	0	3.24166666666667	0	3.31666666666667	0	3.475	270	1.9	270	1.4	270	1.7	270	1.8	270	0.4	270	1.7	270	1.5	225	2.1	225	2.1	90	4.2	90	4.7	90	4.7	90	4.4	90	4.4	90	3.9	90	3.6	90	3.3	90	3.3	90	6.5	135
		1990	10	11	270	3.6	315	1.9	270	1.8	270	1.7	225	2.9	225	2.5	135	2.5	225	2.8	225	2.5	225	2.1	225	3.9	180	3.9	180	5.3	135	6.1	135	5.8	135	6.4	135	6.4	135	3.3	135	4.4	135	4	225	3.3	180	1.8	180
		1990	10	12	0	3.35	0	3.2125	180	0.6	0	3.0125	225	1.5	225	3.1	225	1.1	225	1.1	225	3.3	270	5	270	2.5	270	1.5	270	2.5	225	2.5	135	1.7	135	2.1	135	1.8	135	2.1	270	2.6	135	2.6	135	2.6	135	3.3	135
		1990	10	13	135	2.8	180	1.1	225	1.9	225	5	315	3.9	180	3.1	135	1.4	0	2.61666666666667	0	2.825	0	2.9125	45	1.2	45	1.4	0	1.7	45	5.17916666666667	90	2.8	90	3.5	90	3.9	90	3.9	90	3.9	45	3.1	45	2.8	45	2.5	45
		1990	10	14	45	1.1	45	1.7	45	6	45	0.7	45	1.1	45	1.1	45	1	45	1.8	0	2.1	45	2.1	45	1.9	90	5.3	45	5.3	45	5.3	90	5.3	90	4.4	45	1.7	45	2.9	45	4.2	45	3.1	45	2.5	45	3.1	45
		1990	10	15	45	2.8	45	1.8	45	1.8	45	1.9	45	2.1	45	2.1	45	1.5	45	1.7	0	2.8	0	2.6	0	2.1	0	2.8	90	5.7	45	7.8	45	7.8	45	7.8	225	4.4	45	6.4	45	4.9	45	4.4	45	3.6	45	3.6	45
		1990	10	16	45	2.2	45	0.8	45	0.8	45	1.9	45	2.2	45	1.7	45	0.8	0	1.2	0	1.5	315	2.2	315	1.7	315	1.7	45	4.4	45	5.8	315	4.4	315	1.7	0	2.8	0	2.2	0	1.1	0	1.1	0	1.1	0	1.4	0
		1990	10	17	0	1.4	0	2.2	0	2.1	0	1.4	0	1.7	0	1.7	0	1.7	0	2.6	0	3.3	45	2.8	45	2.2	90	3.7	90	5	90	6.1	45	6.7	45	7.2	45	6.4	45	6.9	45	6	45	5.4	45	5.6	45	4.7	45
		1990	10	18	0	3.9	0	2.2	0	2.1	0	1.8	0	1.5	0	1.4	0	1.4	0	1.4	315	2.6	0	2.9	45	3.1	90	3.8	90	6.5	90	7.8	45	7.2	45	7.2	45	6.7	45	6.7	45	6.5	45	5.8	45	6.1	45	4.9	90
		1990	10	19	45	3.6	45	2.1	45	2.5	45	1.8	45	2.4	45	1	45	0.8	0	1.1	0	1.1	0	1.8	0	2.4	90	4.7	90	6.1	45	7.2	45	8.5	45	8.9	45	8.3	45	7.8	45	7.6	45	7.2	45	6.7	45	6.1	45
		1990	10	20	45	3.3	0	3.4	0	3.9	0	0.4	0	4	0	1.2	0	3.6	0	3.6	0	4.7	0	5.8	0	3.9	45	3.1	180	3.6	135	1.4	45	5.8	45	4.2	45	5	45	5.6	45	5.6	45	5	45	3.9	0	5.6	315
		1990	10	21	270	2.1	270	0.8	270	1	0	2.6625	315	1.1	315	0.8	0	2.62083333333333	270	0.7	270	0.8	270	1.5	0	2.5	0	4.7	45	3.3	90	3.9	90	4.7	45	3.8	45	4.9	315	5.4	270	3.1	315	2.2	315	1.4	270	1.5	270
		1990	10	22	270	0.6	0	2.92083333333333	270	0.8	270	1	270	0.8	270	0.6	0	2.95416666666667	270	0.8	0	3.5	0	1.7	315	1.7	315	2.5	135	3.4	135	4.2	45	4.9875	225	4.7	180	2.2	0	4.8375	90	0.6	0	3.69583333333333	0	3.5625	180	1.9	180
		1990	10	23	225	1.8	225	1	225	1.4	180	4.2	180	4.2	180	3.1	135	2.4	135	1.1	180	1.5	135	2.1	135	2.2	135	1.2	135	0.6	135	0.6	135	0.4	90	0.6	90	0.8	90	0.4	90	1.1	45	1.9	45	3.1	0	3.2	0
		1990	10	24	0	2.4	45	2.8	0	2.2	0	2.1	0	2.5	0	2.8	0	2.8	315	3.3	0	3.8	0	3.8	0	3.3	0	1.9	90	3.3	90	5.6	90	5.6	90	6.1	45	5.1	45	4.4	45	4.4	45	5	315	3.4	315	2.5	315
		1990	10	25	270	1.7	135	3.6	135	2.8	90	3.1	90	1.8	90	1.4	0	2.4	45	2.5	45	3.9	45	4.4	45	4.2	45	3.1	45	3.6	90	5.3	0	6.4	0	2.4	0	2.1	45	2.8	45	3.1	45	3.2	45	3.5	45	1.9	45
		1990	10	26	0	0.8	0	1.2	0	1.4	0	0.8	0	1.4	315	2.5	315	2.4	270	2.5	270	2.8	270	2.8	270	4.2	270	1.7	90	1.2	0	4.9	0	4	135	6.9	135	2.5	135	4	135	2.9	90	2.9	90	1.4	90	1.1	90
		1990	10	27	180	1.7	180	2.6	180	3.2	180	2.1	180	4.4	180	4.2	180	1.9	0	2.9375	135	0.8	270	1.9	270	1.2	315	2.6	0	2.6	0	2.5	0	3.3	0	3.9	315	3.1	315	2.2	45	1.8	45	3.9	45	3.6	45	3.3	0
		1990	10	28	0	1.5	0	1.7	0	1.4	0	1.7	0	1	0	1.1	0	1.4	0	0.7	0	0.4	0	1.4	45	2.8	45	2.1	0	1.8	90	3.6	45	2.4	45	4.75833333333333	45	4.54583333333333	45	4.30416666666667	45	4.11666666666667	0	3.95	0	3.87083333333333	0	3.625	0
		1990	10	29	0	2.94166666666667	0	2.83333333333333	0	2.75	0	2.6625	0	2.59583333333333	0	2.3375	0	2.6375	315	2.1	315	1.9	270	2.1	270	1.1	45	3.3	90	2.8	90	2.8	90	1.4	90	2.2	90	2.1	45	4.4875	45	2.2	45	2.1	45	1.5	45	1.5	45
		1990	10	30	45	1.1	0	2.8875	0	2.75	0	2.52916666666667	0	2.39583333333333	0	2.5	225	2.1	225	2.2	225	1.4	270	2.6	270	2.4	270	0.7	0	4.1625	45	4.7	45	5.17083333333333	0	5.06666666666667	0	4.97083333333333	0	4.70416666666667	45	4.575	0	4.21666666666667	0	3.85	0	3.66666666666667	0
		1990	10	31	0	3.075	0	2.85833333333333	0	2.6875	0	2.52083333333333	45	0.4	270	2.2	225	3.7	225	1.8	135	2.4	270	1.4	270	1.9	315	2.2	45	4.62916666666667	90	4	90	4.2	90	2.8	135	1.7	45	3.3	45	5.4	0	5.3	0	4.2	0	4	0
		1990	11	1	45	2.2	0	2.4	0	2.4	0	1.2	0	1.4	315	1.5	315	1.4	315	1.2	315	2.1	45	2.4	0	2.2	45	2.6	90	3.2	90	3.9	90	4.6	45	5.6	45	6	45	6.7	45	6.1	45	5	45	5	45	4.2	45
		1990	11	2	0	2.5	0	2.5	0	2.1	0	2.5	0	1.2	0	1.5	0	1.4	315	0.6	0	0.8	0	1.2	0	3.5	0	6.1	270	5.1	135	3.2	45	4.3	90	3.6	90	2.9	45	3.6	0	5.1	0	4.9	0	4.2	0	2.1	0
		1990	11	3	0	3.10416666666667	45	1.8	0	1.4	0	1.4	270	2.1	270	1.2	270	1.2	225	2.6	225	1.1	225	1.2	0	3.63333333333333	45	2.8	45	2.5	45	4.4	45	5.3	45	4	45	3.7	45	3.2	45	2.4	45	2.9	45	2.4	45	1.8	45
		1990	11	4	45	0.6	0	3.13333333333333	0	3.2	45	1.1	270	1.8	270	2.6	315	3.9	270	2.4	270	4.4	270	1	135	1.7	135	0.5	135	2.6	135	3.3	135	3	90	2.8	90	2.1	90	1.5	135	2.2	135	3.3	135	3	180	4.2	135
		1990	11	5	180	1.4	180	1.1	180	1.9	135	1.1	180	1.1	180	1.9	180	1.7	180	1.9	135	2.2	270	1.7	0	4.03333333333333	135	0.8	90	1.5	135	4	135	4.7	135	3.9	135	3.3	90	2.5	0	2.8	45	1.9	45	0.4	0	0.8	0
		1990	11	6	0	2.1	0	1.4	45	1.4	0	0.8	0	0.4	0	1.4	0	1.1	0	3.6875	0	4.22083333333333	0	4.30416666666667	45	1.1	90	2.5	90	3.3	90	4.4	90	5.6	45	6.1	45	6.1	45	6.4	45	5.8	45	5.8	45	5	45	4.7	45
		1990	11	7	0	3	0	3.6	0	4.6	0	3	0	3.2	315	1.8	315	0.4	315	0.8	0	1.9	0	2.6	0	2.9	0	4.2	0	4.2	45	3.6	45	6.1	45	7.5	45	8.6	45	7.8	45	8.3	0	7.5	0	7.2	0	6.8	0
		1990	11	8	0	5.6	0	3.6	0	2.9	0	3.5	0	3	0	2.5	0	2.1	0	2.1	0	2.6	0	4.4	315	7.2	315	7.2	315	7.2	315	6.2	315	6	315	5.3	315	5.3	0	5.3	0	5.8	0	6.4	0	5.8	0	6.7	0
		1990	11	9	0	4.2	0	3.6	0	3.9	0	6	0	5.1	0	4.6	0	3.7	0	2.8	0	4.4	0	5.4	0	6.8	0	6.1	0	6.7	0	6.8	0	6.7	0	6.4	0	6.9	0	7.4	0	6.4	0	6.4	0	6.5	0	6.2	0
		1990	11	10	0	6.1	0	5.8	0	5.3	0	5.6	0	5.6	0	6	0	5.4	0	3.3	0	4.2	0	5.6	0	7.8	0	7.5	0	6.9	0	6.1	0	6.4	0	7.5	0	7.8	0	7.8	0	7.5	0	7.2	0	6.1	0	6.4	0
		1990	11	11	0	5	0	5.6	0	4.9	0	4	0	4.6	0	6.1	0	5.3	0	5	0	4.7	0	6.9	0	7.2	0	7.5	0	7.5	0	7.8	0	8.9	0	8.9	0	8.9	0	9.2	0	9.2	0	8.3	0	8	0	8.3	0
		1990	11	12	0	6.8	0	3.9	0	4.2	0	5.6	0	7.2	0	7.8	0	7.6	0	6.7	0	3.325	0	3.69166666666667	0	4.11666666666667	0	4.27083333333333	0	4.97083333333333	0	5.32083333333333	0	5.1125	0	5.10833333333333	45	4.87083333333333	45	4.51666666666667	45	4.22083333333333	0	3.875	0	3.4625	0	3.30416666666667	0
		1990	11	13	0	2.82083333333333	0	2.68333333333333	0	2.475	0	2.53333333333333	0	2.39166666666667	0	2.3125	0	2.44583333333333	0	2.75833333333333	0	3.00416666666667	0	3.28333333333333	0	3.75	45	4.46666666666667	45	4.97916666666667	45	5.4375	45	5.64166666666667	45	5.2875	45	5.0125	45	4.77083333333333	0	4.45833333333333	0	4.1625	0	3.87916666666667	0	3.49583333333333	0
		1990	11	14	0	8	0	8.9	0	9.2	0	8.9	0	8.3	0	4.2	0	7.5	0	5.4	0	8.9	0	8	0	9.2	0	9.2	0	9.2	0	8.9	0	9.4	0	8.9	0	9.2	0	9.2	0	8.7	0	8.6	0	8.6	0	8.8	0
		1990	11	15	0	8.3	0	8.3	0	8.9	0	7.8	0	7.9	0	7.5	0	7.4	0	7.2	0	9.4	0	8.9	0	9.2	0	9.3	0	9.4	0	9	0	9.2	0	9.6	0	8.9	0	9.9	0	9.9	0	8.3	0	8	0	7.5	0
		1990	11	16	0	6.7	0	6.1	0	6.4	0	6.9	0	6.1	0	6.1	0	6.4	0	6.8	0	8	0	8	0	7.5	0	7.2	0	8.3	0	8	0	8.5	0	8	0	7.6	0	8	0	7.5	0	5.8	0	5.4	0	5.3	0
		1990	11	17	0	4.6	45	5.1	45	4.3	45	4.6	45	5.1	0	4	0	4.7	0	5.6	0	6.4	0	5.8	0	6.4	0	6.7	0	6.4	45	6.7	45	8	45	8.9	45	8	45	7.8	45	6.2	45	4.7	0	4.4	0	4	0
		1990	11	18	45	2.4	45	1.4	45	2.2	45	2.8	45	2.9	45	2.2	45	1.4	45	1	0	1.5	0	1.9	0	1.8	45	2.6	45	2.6	90	5.6	45	5.3	45	5.8	45	6.1	45	5.3	45	4.7	0	4.9	0	3.7	45	4.3	45
		1990	11	19	0	3.7	270	3	270	1.4	270	0.8	270	1.5	45	0.8	0	2.2375	270	0.4	45	2.6	0	3.5	0	3.7	0	5.1	45	4.4	0	3.6	315	2.1	0	2.4	0	4.7	0	4.7	0	4.9	0	4.6	45	4.2	45	4.6	0
		1990	11	20	0	5.4	0	4.7	0	3.9	0	4.4	0	4.7	0	5.3	0	5.6	0	4.9	0	7.2	0	7.5	0	7.5	0	9.2	0	8.9	0	8.6	0	8.9	0	8	0	8.3	0	8.6	0	6.9	0	6.9	0	7.2	0	7.2	0
		1990	11	21	0	6.5	0	5.7	0	5.6	45	5.8	0	5.8	45	5.8	0	5.8	0	5.6	0	6.9	0	7.2	0	7.2	0	7.8	0	7.8	0	7.5	0	8	45	7.2	45	7.8	45	7.5	45	6.7	45	6.1	45	6.4	45	6.4	45
		1990	11	22	0	5.6	0	4.6	0	3.7	0	3.5	0	3.2	0	4.2	0	3	0	3.6	0	3.3	0	4.7	0	5.4	0	6.2	0	6.2	0	6.5	45	4.85416666666667	45	5.075	45	5.025	45	4.84583333333333	45	4.575	45	4.34583333333333	0	4.11666666666667	0	3.84583333333333	0
		1990	11	23	0	3.22083333333333	0	2.99583333333333	0	2.97083333333333	0	2.90833333333333	0	2.92083333333333	0	2.74166666666667	0	2.575	0	3.15833333333333	0	3.36666666666667	0	3.45833333333333	0	3.80416666666667	0	4.27083333333333	0	4.70416666666667	0	5.09166666666667	45	5.25833333333333	45	5.34583333333333	45	5.25833333333333	45	4.98333333333333	0	4.56666666666667	0	4.24583333333333	0	4.11666666666667	0	3.8	0
		1990	11	24	0	3.3	0	3.3	0	3.1	0	3.0125	0	3.05	0	2.9625	0	2.80833333333333	45	3.5	0	3.2	45	2.6	45	7.2	45	7.4	45	7.4	45	7.6	45	7.8	45	8	45	7.2	45	7.2	45	6.7	45	6.2	45	6.1	45	6.7	45
		1990	11	25	45	5.3	45	4.7	45	5.6	45	4.6	45	3.6	45	4.6	0	4.4	0	4.3	0	6.7	0	6.9	0	7.2	0	6.9	0	7.2	45	8.9	0	3.7	0	9.2	0	8.9	0	5.8	0	6.9	0	6.7	0	5.8	0	5	0
		1990	11	26	0	4.9	0	5.7	0	5.4	0	4.6	0	5.4	0	5	0	5.8	0	5.1	0	6.1	0	6.8	0	8	0	8.9	0	8.5	0	8.3	0	9.2	0	8.3	0	9.2	0	8.3	0	7.6	0	8.6	0	7.1	0	7.5	0
		1990	11	27	0	7.2	0	6.7	0	7.2	0	7.5	0	6.8	0	5.8	0	6	0	6.7	0	6	0	7.4	0	7.1	0	7.6	0	7.9	0	8.2	0	8.2	0	8	0	7.6	0	7.9	0	8.9	0	8.3	0	7.8	0	7.8	0
		1990	11	28	0	6.5	0	6	0	5.3	0	5.3	0	5.6	0	6	0	6.5	0	6.4	0	7.8	0	7.4	0	7.2	0	6.9	0	6.7	0	6.9	0	6.7	0	8.6	0	7.8	0	7.8	0	8	0	6.9	0	7.5	0	7.5	0
		1990	11	29	0	6.1	0	5.7	0	4.4	0	5.4	0	4.7	0	4.2	0	3.9	0	4.6	0	5.7	0	6	0	6.5	0	6.2	0	6.7	0	8.2	0	7.5	0	7.9	0	7.5	0	6.2	0	6.2	0	5.1	0	4.9	0	4.9	0
		1990	11	30	0	4.3	0	4.6	0	3.9	0	4.3	0	4	0	4.7	0	3.6	315	2.1	0	3	315	3.3	0	4.3	0	6.9	0	7.5	0	7.8	0	8.3	0	8.3	0	7.5	0	6.9	0	6.9	0	6.1	0	6.4	0	6.4	0
		1990	12	1	0	4.7	0	4.2	0	3.9	0	3.9	45	4.3	0	4.2	0	3.7	0	4.9	0	6.1	0	6.7	0	6.9	0	7.8	45	8.3	45	7.8	45	8.1	45	8.6	45	9	0	7.4	0	6.7	0	6.8	0	7.4	0	6.7	0
		1990	12	2	0	5.3	0	6.4	0	4.6	0	5.4	0	5.1	0	5.8	0	5	0	4.2	0	7.5	0	7.8	0	7.2	0	5.8	45	8.1	45	6.1	315	7.8	0	6.9	0	6.7	0	6.2	0	6.5	0	6.1	0	6.7	0	6.1	0
		1990	12	3	0	6	0	5.7	0	5.8	0	5	0	5	0	5.3	0	4.2	0	5	0	5.8	0	6.7	45	6.4	45	7.5	45	8.3	0	7.8	0	7.2	0	6.9	0	8.1	0	8.1	0	8.1	0	6.7	0	6.1	0	5.8	0
		1990	12	4	0	6.2	0	5.6	0	5.6	0	4.7	0	5.3	0	5.8	0	5.6	0	4.7	315	4.6	0	6	0	7.5	0	7.5	315	8.1	315	7.2	0	9.2	0	8.9	0	8.3	0	7.5	0	8.2	0	7.5	0	6.4	0	6.8	0
		1990	12	5	0	5.3	0	3.9	0	4.4	0	4.4	0	4.2	0	3.6	0	3.9	0	4.2	0	6.1	0	5.8	0	6.1	45	6.4	45	7.5	45	7.8	45	8.6	45	7.5	45	7.5	45	7.2	45	6.4	45	6	45	5.4	45	5.3	0
		1990	12	6	0	4	0	4	0	2.5	0	1.5	0	1.8	0	1.9	0	2.8	0	1.7	315	1.8	315	1.9	0	2.8	0	3.3	0	4.4	0	5.8	0	5.8	0	6.4	0	6.7	0	6.9	0	6.9	0	5.6	0	4.4	0	4.4	0
		1990	12	7	0	4.2	0	2.8	0	3.4	0	2.2	0	3.5	0	3.9	0	2.9	0	2.8	0	3.9	0	5.6	0	5.7	0	6.2	0	4.7	0	4.7	0	3.1	0	5.8	0	8.3	0	7.5	0	7.2	0	7.5	0	6.7	0	5	0
		1990	12	8	0	4.3	0	3.6	0	1.9	0	2.8	0	3.1	0	3.6	0	2.6	0	1.7	0	2.2	0	3.1	0	5	45	6	45	5.8	0	5.3	0	3.6	0	3.3	0	6.1	0	7.2	0	6.7	0	6.1	0	6.4	0	5.8	45
		1990	12	9	0	5	45	5.3	45	5.3	0	5.6	0	5	0	5.3	0	5	0	2.8	0	5.3	0	5.8	0	6.1	0	7.2	45	7.8	45	8.3	45	7.8	45	9.2	45	7.5	45	6.4	45	5.8	45	5	45	5	0	5	45
		1990	12	10	0	4.2	0	4.2	90	3.3	0	2.5	0	2.2	0	3.1	0	2.5	0	3.9	0	5.1	0	5.4	0	4.7	45	4.7	45	7.4	45	8.2	45	8.3	45	6.9	45	6.4	45	6.7	45	6.4	45	5.3	45	5	45	3.6	45
		1990	12	11	0	3.3	45	3.8	45	2.5	0	2.5	0	2.2	0	2.5	0	2.2	0	3.1	0	3.5	0	4.9	0	4.7	0	3.6	45	6.3	45	8.3	45	8.1	45	9.2	45	8.6	45	8.6	45	6.9	45	6.8	45	7.4	45	6.3	0
		1990	12	12	45	5	0	5.6	0	4.6	0	3.5	0	4.2	0	4.2	0	3.3	0	3.5	0	5.7	0	6.1	45	5.8	0	7.8	0	7.8	45	2.8	45	8.9	45	8.6	45	8.9	45	8.3	45	6.9	45	7.5	45	6.4	0	4.7	45
		1990	12	13	45	6.1	0	6.1	0	5.3	0	4.7	45	5.8	0	5.6	0	5.8	0	6.1	0	7.2	0	6.9	45	7.5	0	9.4	0	9.1	0	8.9	0	8.9	0	8.3	0	8.9	0	7.2	0	7.8	45	6.9	45	6.2	0	6.4	0
		1990	12	14	0	6.9	0	6.7	0	8.1	0	7.5	0	7.2	0	7.8	0	7.2	0	6.7	0	7.8	0	7.8	0	7.8	45	8.6	45	9.2	45	9.2	45	9.2	0	8.6	0	8.6	0	9.2	0	8.3	45	8.3	45	7.8	45	8.3	45
		1990	12	15	0	8.9	0	7.8	0	7.8	0	6.7	0	6.7	0	7.2	0	7.2	0	6.7	0	9.2	0	8.9	0	8.5	0	7.4	0	10.3	0	9.2	0	9.7	0	10	0	10.3	0	10	0	8.6	45	8.9	45	8.3	45	9.2	45
		1990	12	16	45	7.2	45	7.8	45	6.1	45	8.1	45	8.3	45	6.7	45	6.4	0	6.4	0	8.3	0	8.9	0	9.7	0	10.6	0	10.3	0	10.3	0	9.4	0	10.3	0	9.7	0	10	0	8.9	0	8.9	0	9.2	0	8.9	0
		1990	12	17	0	8.3	0	7.2	0	7.5	0	8.3	0	6.9	0	7.2	0	7.5	0	6.1	0	8.9	0	8.3	0	8.9	0	8.6	0	9.4	0	9.2	0	8.6	0	9.7	0	8.1	0	8.9	0	7.8	0	8.6	0	7.5	0	6.4	0
		1990	12	18	0	6.1	0	7.2	0	7.2	0	6.4	0	6.4	0	6.1	0	5.8	0	5.6	0	5.8	0	8.6	0	9.4	0	8.6	0	8.9	0	9.4	0	8.9	0	9.4	0	7.8	0	7.8	0	0.8	0	7.8	0	7.4	0	6.5	0
		1990	12	19	0	6.7	0	7.2	0	7.2	0	6.9	0	6.4	0	6.1	0	4.7	315	2.5	315	3.6	0	7.5	0	7.8	0	8.3	0	8.9	0	8.9	0	9.4	0	8.9	0	8.6	0	8.3	0	2.5	0	7.2	0	7.2	0	7.2	0
		1990	12	20	0	6.7	0	6.4	0	6.4	0	6.9	0	6.7	0	6.1	0	6.7	315	5.3	315	7.5	0	7.5	0	7.8	0	8.3	0	8.6	0	8.1	0	8.9	0	8.9	0	9.4	0	8.6	0	8.6	0	8.9	0	8.1	0	8.1	0
		1990	12	21	0	6.7	0	6.9	0	7.5	0	6.7	0	6.9	0	6.7	0	5.3	0	4.6	0	7.2	0	8.3	0	7.8	0	8.6	0	8.6	0	8.3	0	8.3	0	8.9	0	8.9	0	8.9	0	8.1	0	7.5	0	8.3	0	8.6	0
		1990	12	22	0	7.2	0	5.8	0	5	0	4.3	0	4.3	0	4.6	0	4	0	5.6	0	6.1	0	7.2	0	7.8	0	7.8	0	8.9	0	8.6	0	9.2	0	8.9	0	8.1	0	7.8	0	6.7	0	5	0	4.4	0	6.4	0
		1990	12	23	0	5	0	4.4	0	3.6	0	3.9	0	3.6	0	3.9	0	3.9	315	3.3	315	3.6	0	6.4	0	6.1	0	6.7	45	8.6	0	9.2	0	9.4	0	8.9	0	8.1	0	7.8	0	6.7	0	5.8	0	5.6	0	5.6	0
		1990	12	24	0	4.7	0	4.4	0	3.6	315	2.8	270	1.5	270	1.5	270	1.9	270	1.2	315	0.8	315	1.7	45	2.6	45	3.9	45	8.6	45	8.9	45	8.9	45	7.8	45	8.1	45	6.9	45	6.1	0	5.3	0	4.7	0	4.4	0
		1990	12	25	0	4.2	0	4.4	0	3.6	0	3.3	0	3.3	0	3.1	0	2.2	0	4.2	315	2.8	315	3.2	0	6.1	0	6.9	0	7.8	0	10	0	9.9	0	9	0	9	0	8	0	7.2	0	6.8	0	6.1	0	5.1	0
		1990	12	26	0	5.3	0	5.6	0	5.3	0	4.7	0	4.4	0	4.6	0	4.2	0	4.6	315	2.1	0	3.5	0	5.8	0	6.8	0	6.8	0	8.5	0	8	0	8.7	0	8.6	0	8.3	0	8.6	0	6.9	0	6.7	0	6.7	0
		1990	12	27	0	6.9	0	6.9	0	6.9	0	6.1	0	5.8	0	5.6	0	5.8	0	6.7	0	7.8	0	8.3	0	8.6	0	8.9	0	8.9	0	8.6	0	8.9	0	8.6	0	8.9	0	8.3	0	8	0	7.8	0	7.8	0	7.5	0
		1990	12	28	0	6.7	0	6.9	0	7.2	0	5.8	0	6.1	0	5	0	5.8	0	7.2	0	7.8	0	7.6	0	8	0	8.9	0	8	0	8.9	0	8.9	0	9.4	0	8.9	0	8.6	0	8.9	0	7.8	0	8	0	7.2	0
		1990	12	29	0	6.5	0	5	0	5.7	0	5.7	0	5.6	0	4.2	0	4.7	0	5.6	0	6.5	0	7.9	0	7.9	0	8.7	0	8.6	0	9	0	9.2	0	9.4	0	9.2	0	8.9	0	8.3	0	8	0	8.6	0	8.9	0
		1990	12	30	0	6.1	0	5.8	0	5.6	0	6.1	0	5.6	0	5.3	0	6.7	0	6.4	0	7.8	0	8.3	0	8.9	0	8.6	0	9.4	0	8.9	0	9.2	0	9.4	0	8.6	0	9.2	0	8.6	0	8	0	8.3	0	7.8	0
		1990	12	31	0	7.5	0	6.1	0	6.7	0	5.3	0	5.3	0	5.3	0	7.2	0	4.9	0	5.8	0	8.3	0	7.6	0	8.6	0	8	0	9.2	0	9.2	0	8.9	0	8.6	0	7.5	0	7.8	0	6.9	0	6.9	0	5.8	0
		1991	1	1	0	5.6	0	4.4	0	4.4	0	4.2	0	4.7	0	4.4	0	3.7	0	4.6	0	4.9	0	6.4	0	6.5	0	7.8	0	9	0	8.2	0	7.6	0	8.3	0	8.6	0	7.2	0	7.2	0	6.4	0	6.9	0	6.9	0
		1991	1	2	0	5.6	0	4.7	0	4.4	0	3.9	0	3.5	0	4.3	0	3.3	0	4.2	0	6.4	0	7.8	0	7.4	0	9	0	8.2	0	9.3	0	9.9	0	9.6	0	8.7	0	8.7	0	7.5	0	7.2	0	7.4	0	6.5	0
		1991	1	3	0	7.1	0	6.4	0	6.7	0	6.1	0	6.1	0	5.3	0	4.6	0	6.2	0	8.2	0	7.1	0	7.6	0	8.3	0	8.3	0	9	0	9	0	8.6	0	9	0	8.7	0	8.5	0	8.2	0	7.9	0	8.2	0
		1991	1	4	0	8.7	0	7.9	0	7.4	0	6.9	0	5.8	0	6.4	0	7.5	0	6.8	0	8.9	0	8.9	0	8.5	0	9.6	0	8.6	0	9.3	0	8.6	0	9.7	0	9.2	0	9	0	7.9	0	7.2	0	7.5	0	6.8	0
		1991	1	5	0	6.4	0	6.1	0	6.7	0	6.5	0	6.4	0	5.8	0	5.8	0	7.5	0	8.3	0	8.5	0	9.4	0	10	0	10.1	0	9.9	0	9.4	0	10	0	10	0	9.7	0	8.9	0	9.2	0	8.6	0	8.3	0
		1991	1	6	0	8.3	0	6.9	0	6.7	0	6.7	0	6.4	0	6.9	0	6.1	0	5.8	0	5.8	0	7.5	0	8.3	0	8.6	0	9.2	0	8.9	0	8.9	0	9.4	0	8.9	0	8.3	0	8.9	0	8.6	0	7.8	0	7.5	0
		1991	1	7	0	6.7	0	6.7	0	5.6	0	5.8	0	5.6	0	5.7	0	4.7	0	5.4	0	6.4	0	5.8	0	6.7	0	7.1	0	6.7	0	7.8	0	9.4	0	9.4	0	8.9	0	9.4	0	8.3	0	8.9	0	8	0	6.9	0
		1991	1	8	0	6.9	0	6.9	0	6.9	0	6.9	0	6.4	0	7.2	0	6.9	0	6.9	0	7.5	0	7.8	0	7.5	0	7.8	0	8.9	0	9.4	0	9.2	0	9.7	0	9.2	0	9.2	0	8.6	0	8.9	0	8.3	0	8.6	0
		1991	1	9	0	8.3	0	7.8	0	8.3	0	8.3	0	8.3	0	7.5	0	6.9	0	8	0	8.6	0	9	0	9.2	0	9.2	0	8.6	0	7.8	0	8.6	0	8.2	0	9	0	8.3	0	9.2	0	10	0	10.7	0	9.4	0
		1991	1	10	0	7.6	0	8.3	0	7.6	0	7.2	0	6.9	0	6.9	0	7.5	0	8.9	0	8.6	0	9.7	0	10	0	9.4	0	9.4	0	9.4	0	10.3	0	9.4	0	9.7	0	8.6	0	10	0	9.2	0	8.5	0	7.8	0
		1991	1	11	0	7.4	0	7.4	0	7.1	0	7.4	0	7.1	0	7.1	0	5.7	0	7.6	0	7.8	0	8.9	0	9.7	0	9.7	0	9.4	0	9.7	0	10	0	10.6	0	9.2	0	9.6	0	8.3	0	7.8	0	7.2	0	7.2	0
		1991	1	12	0	6.4	0	5	0	3.7	0	2.1	0	3.6	0	2.8	0	2.1	0	3.5	0	5.4	0	6.5	0	6.1	0	6.9	0	8.3	0	8.9	0	8.6	0	8.2	0	8.3	0	8.6	0	7.5	0	6.9	0	7.8	0	7.5	0
		1991	1	13	0	7.4	0	6.8	0	6.1	0	6.2	0	5.6	0	4.6	0	6.5	0	5.8	0	5	0	5.6	0	7.5	0	7.5	0	8.9	0	9.2	0	10.3	0	10	0	9.7	0	9.7	0	8.3	0	8.9	0	8.3	0	6.9	0
		1991	1	14	0	8.3	0	7.8	0	7.5	0	6.4	0	6.1	0	5.6	0	4.4	0	5.6	0	3.6	0	6.1	0	6.1	0	8	0	7.5	0	8.3	0	8.6	0	8.6	0	8.6	0	8.6	0	8.6	0	8	0	8.3	0	0.5	0
		1991	1	15	0	6.7	0	0.8	0	5.6	0	4.2	0	3.9	0	3.2	0	2.9	0	4	0	8.4	0	6.1	0	5.8	0	6.4	0	7.8	0	8	0	8.6	0	9.2	0	8	0	8.9	0	0.8	0	8.3	0	8	0	7.8	0
		1991	1	16	0	5.6	0	5.3	0	4.2	0	3.6	0	2.8	0	3	0	3.2	0	3.3	0	6.1	0	5	0	5.3	0	5.4	0	7.6	0	8.2	0	8.7	0	8.7	0	8.7	0	8.7	0	7.8	0	6.8	0	6.8	0	7.4	0
		1991	1	17	0	6.2	0	7.2	0	6.2	0	6.5	0	6.5	0	4.9	0	6.1	0	6.1	0	4.6	0	5.7	0	6.2	0	5.4	0	6.8	0	7.6	0	8.2	0	8.6	0	9	0	9.2	0	7.6	0	6.7	0	5.6	0	6.8	0
		1991	1	18	0	5.6	0	4.9	0	6	0	6.2	0	5.1	0	6	0	6.1	0	7.5	0	6.1	0	6.7	0	6.9	0	4.4	0	7.8	0	5	0	8.6	0	9.4	0	8	0	7.6	0	6	0	5.8	0	6.8	0	6.1	0
		1991	1	19	0	6.2	0	5.3	0	3.3	315	1.7	315	2.2	0	4.9	0	5.6	0	6.1	0	6	0	6.1	0	6.9	0	7.2	0	7.8	0	5.6	0	7.9	0	8	0	7.9	0	9.2	0	7.4	0	6	0	6.4	0	6.8	0
		1991	1	20	0	6.2	0	6.2	0	6	0	6	0	4.7	0	2.6	0	1.5	0	2.5	0	2.4	0	2.6	0	3.9	0	3.9	0	5.3	0	5.8	0	7.2	0	7.8	0	8.3	0	7.2	0	8.3	0	6.4	0	7.2	0	0.6	0
		1991	1	21	0	5.6	0	5.6	0	5.4	0	4.6	0	4.7	0	3.6	0	2.9	0	2.6	0	1.5	0	2.1	0	3	0	3	45	6.4	45	7.8	45	7.8	45	7.8	45	8	45	7.5	0	6.4	0	6.7	0	6.4	0	6.4	0
		1991	1	22	0	4.7	0	4.4	0	3.9	0	2.2	315	1.7	315	1.1	315	0.8	0	4.80416666666667	315	1.4	315	2.5	0	2.8	0	3.6	0	6.9	0	7.8	0	7.2	0	7.8	0	8	0	8.3	0	7.5	0	7.8	0	7.2	0	6.9	0
		1991	1	23	0	6.1	0	5.8	0	5.6	0	5.8	0	6.1	0	5.8	0	5.6	0	5.8	0	7.8	0	6.9	0	7.2	0	8.3	0	8.3	0	8.6	0	8.3	0	9.2	45	10.3	0	9.2	45	8.6	0	8.6	0	10	0	6.7	0
		1991	1	24	0	8.6	0	8	0	8.3	0	8.3	0	8.6	0	10	0	8.3	0	8.3	0	9.4	0	10	0	10.3	0	9.2	0	9.7	0	9.7	0	10.3	0	8.9	0	9.7	90	5.3	90	3.3	90	0.3	0	6.64166666666667	0	9.2	0
		1991	1	25	0	7.8	0	8.3	0	9.2	0	7.5	0	6.1	0	5.8	0	5.6	0	5.6	0	6.4	0	6.4	0	7.2	0	7.8	0	9.4	0	9.7	0	9.7	0	9.7	0	10.3	0	10	0	9.7	0	9.4	0	9.2	0	8.6	0
		1991	1	26	0	7.8	0	6.2	0	6	0	6.7	0	7.2	0	6.4	0	4.3	0	4.5	0	6.1	0	6.7	0	8.9	0	8.3	0	8.9	0	8.9	0	8.9	0	8.9	0	8.9	0	9.2	0	9.7	0	8.6	0	8.6	0	9.2	0
		1991	1	27	0	8	0	8.9	0	8.6	0	8.3	0	8.5	0	7.8	0	6.7	0	6.9	0	7.5	0	7.5	0	8.3	0	7.5	0	8	0	8.9	0	10.3	0	9.7	0	10	0	10	0	11.1	0	10.5	0	10.8	0	9.4	0
		1991	1	28	0	6.9	0	8	0	7.8	0	7.8	0	7.5	0	6.1	0	5.6	0	7.5	0	8.9	0	8.6	0	8.3	0	8.3	0	9.7	0	10.3	0	10	0	10.3	0	9.4	0	10.5	0	9.4	0	9.2	0	8.9	0	8.6	0
		1991	1	29	0	7.5	0	8.3	0	8.6	0	8	0	8.9	0	8.9	0	9.9	0	10.8	0	8.3	0	11.4	0	11.4	0	10.8	0	11.1	0	11.7	0	11.1	0	11.1	0	10.8	0	10.3	0	10	0	10.3	0	10.3	0	9.4	0
		1991	1	30	0	10.3	0	9.4	0	10	0	9.7	0	9.2	0	9.4	0	7.9	0	3.7	0	7.8	0	9.2	0	9.4	0	8.9	0	10	0	9.2	0	9.7	0	10.5	0	10	0	10.5	0	10.3	0	10.3	0	9.7	0	9.2	0
		1991	1	31	0	6.1	0	6.7	0	6.4	0	6.1	0	5	0	5.6	0	6.4	0	8.6	0	7.8	0	7.8	0	8.6	0	9.2	0	9.7	0	10	0	9.7	0	10.3	0	11.4	0	10.6	0	11.4	0	10.8	0	10.3	0	8.9	0
		1991	2	1	0	6.7	0	6.4	0	6.4	0	6.9	0	6.7	0	7.5	0	7.5	0	6.1	0	9.2	0	9.7	0	8.9	0	8.9	0	8.6	0	8.3	0	9.7	0	9.7	0	9.2	0	10.5	0	9.4	0	8.9	0	8.3	0	8	0
		1991	2	2	0	6.9	0	6.7	0	6.4	0	6.1	0	5.8	0	6.9	0	6.9	0	7.2	0	7.8	0	7.8	0	7.5	0	7.9	0	7.8	0	8.3	0	8.6	0	8.2	0	8.7	0	8.6	0	8	0	7.9	0	7.5	0	6.5	0
		1991	2	3	0	5.4	0	6.2	0	6.1	0	5.8	0	5.6	0	4.7	0	4.2	0	6.4	0	5.7	0	6.1	0	7.2	0	8	45	9.2	0	9	45	8.6	0	9.3	0	9.7	0	7.6	0	7.5	0	7.8	0	8	0	6.7	0
		1991	2	4	0	4.2	0	5.6	0	5	0	4.4	0	4.4	0	3	0	3.6	0	4.2	0	5	315	4.2	0	4.7	0	5.6	45	7.5	0	8.9	45	9.2	45	8.6	45	7.2	45	7.2	45	7.8	0	6.1	0	8.3	0	5.1	0
		1991	2	5	0	3.7	0	3.9	0	3	0	3.6	0	3.2	0	2.9	0	2.6	0	2.9	315	2.2	315	2.2	0	2.8	45	7.2	45	8.3	45	8.3	45	8.6	45	8.3	45	7.5	45	6.9	45	6.7	45	5.8	45	5.6	45	5.6	0
		1991	2	6	0	3.9	0	3.3	0	2.8	0	3.2	0	2.5	0	3	0	2.6	0	2.8	0	4.2	0	5.7	0	5.6	0	6.7	45	7.8	45	9.7	45	8.9	45	8	45	7.2	45	6.9	45	6.9	45	5.8	45	5.6	45	5.3	45
		1991	2	7	0	4.2	0	4.2	0	3.9	0	5.9	0	2.9	0	2.8	0	1.5	0	1	0	1.1	0	3	45	3.3	45	6.1	45	8.3	45	8.9	45	8.9	45	7.5	45	7.2	45	7.8	45	7.5	45	6.7	45	5.8	0	5	0
		1991	2	8	0	3.6	0	3.6	0	3.6	0	3	45	2.5	45	1.7	0	1.9	0	3.9	0	3.3	0	4.7	45	5.3	45	7.2	45	9.2	45	8.9	45	8.6	45	8.3	45	7.2	45	6.1	45	5.6	45	5.6	45	5.6	45	4.7	0
		1991	2	9	45	3.9	45	3.3	45	2.8	45	3	0	3	0	3	0	3.6	0	3.5	0	2.5	0	4.5	315	2.6	45	4	45	6.2	45	7.1	45	9.3	45	8	45	7.5	45	5.6	45	6.1	45	5.6	45	4.2	45	3	45
		1991	2	10	45	2.8	45	2.8	45	2.8	45	2.4	0	2.4	0	3	0	2.5	0	2.6	45	1.9	0	1.8	45	3.3	90	5.6	90	6.7	90	7.2	45	8	45	8	45	7.5	45	6.9	45	6.4	45	5.6	45	5.6	45	5.3	45
		1991	2	11	45	3.3	45	3.3	45	5.3	0	5.8	0	5.3	0	5.6	0	5.3	0	3.7	45	6.9	45	4.2	45	8.3	45	6.4	45	8.6	45	8.3	45	9.2	45	9.4	45	8.9	45	6.9	45	6.9	45	6.4	45	5.6	45	5.3	45
		1991	2	12	0	5.3	0	4.7	0	5.4	0	3.7	0	4.4	0	4.2	0	3.9	0	5.8	0	5.8	0	5.8	0	5.8	0	6.9	45	6.9	45	8.9	45	9.7	45	9.4	45	8.3	45	7.2	45	7.2	45	5.8	45	6.1	45	5.6	45
		1991	2	13	0	4.4	0	3.9	0	4.2	0	5	0	5	0	5.3	0	4.4	0	5.3	0	6.4	0	7.5	0	6.9	0	8.3	0	8.3	0	8.9	0	9.2	0	9.4	0	8.6	0	8.9	0	8.9	0	8.6	0	8	0	7.8	0
		1991	2	14	0	7.5	0	8	0	8	0	8	0	8.6	0	7.8	0	7.2	0	5.7	0	4.2	0	4.2	0	3.9	0	5.3	0	8	0	9.7	90	2.3	45	7.13333333333333	0	8	0	9.2	0	9.4	0	9.2	0	8.3	0	6.7	0
		1991	2	15	0	5.8	0	6.1	0	6.4	0	5.8	0	5.6	0	5	0	5.3	0	6.7	0	6.9	0	7.2	0	6.7	0	7.5	45	8.3	45	10.8	45	11.1	0	10.2	0	10	0	9.7	0	9.7	0	8	0	8	0	6.9	0
		1991	2	16	0	6.4	0	6.7	45	7.2	0	7.5	0	7.2	0	7.2	0	6.9	0	7.8	0	8.6	0	8.3	0	8.6	0	8.3	45	9.2	45	11.1	0	10	0	9.7	0	7.8	0	8	45	8	0	8	0	7.5	0	7.2	0
		1991	2	17	0	7.2	0	7.2	0	6.7	0	7.5	0	5.8	0	6.4	0	6.9	0	8.5	0	8.3	0	9.2	0	9.4	0	9.2	0	10.1	0	9	0	9.7	0	9.6	0	8.7	0	8.7	0	8.6	0	7.9	0	8.6	0	7.5	0
		1991	2	18	0	7.5	0	9.2	0	7.4	0	8.2	0	7.8	0	8.3	0	8.3	0	10	0	8.6	0	8.3	0	7.2	0	7.9	0	8.3	0	9.4	0	8.6	0	9.2	0	9.4	0	9.7	0	8.9	0	9.2	0	9.2	0	10.3	0
		1991	2	19	0	7.8	0	7.8	0	8.3	0	7.5	0	7.5	0	6.9	0	6.4	0	6.7	0	6.9	0	7.2	0	7.6	0	7.8	0	9	0	9.3	0	9.9	0	10.1	0	9.4	0	9.7	0	9.7	0	8.2	0	8.6	0	8.3	0
		1991	2	20	0	7.4	0	6	0	6.8	0	6.8	0	6.2	0	6.1	0	5.8	0	6.9	0	6.7	0	7.5	0	9	0	9.4	0	9.7	0	10	0	10.5	0	10	0	9.7	0	8.9	0	8.9	0	8	0	8.3	0	8	0
		1991	2	21	0	8	0	8	0	9.4	0	8.3	0	8.3	0	7.5	0	6.9	0	7.9	0	6.5	0	8.7	0	9	0	8.3	0	8.2	0	8.2	0	8.9	0	10.4	0	10.3	0	10.6	0	10	0	9.4	0	8.6	0	8	0
		1991	2	22	0	8	0	7.8	0	7.5	0	7.2	0	7.2	0	7.8	45	5.6	0	6.9	0	4.7	0	6.2	0	7.6	0	7.6	0	8	0	9	0	8.7	0	9.7	0	9.7	0	10.3	0	9.7	0	9.2	0	9.4	0	9	0
		1991	2	23	0	8.2	0	7.9	0	7.6	0	7.2	0	7.5	0	8	0	6.9	0	8.7	0	6.7	0	6.9	0	8.5	0	8.6	0	8.9	0	9.7	0	9.4	0	9.9	0	11.1	0	10.6	0	9.6	0	9.2	0	9.4	0	8.9	0
		1991	2	24	0	8.7	0	8.5	0	9.3	0	8.5	0	7.5	0	6.1	0	5.6	0	7.5	0	8.3	0	8.6	0	9.7	0	9.4	0	9.4	0	10.3	0	9.7	0	10.3	0	11.9	0	11.4	0	10.6	0	9.7	0	10.6	0	9.2	0
		1991	2	25	0	7.2	0	7.2	0	8	0	8.6	0	9.2	0	8.6	0	7.5	0	8.9	0	8.9	0	9	0	9.3	0	9.4	0	9.9	0	10.6	0	10.8	0	9.7	0	10	0	10.8	0	10	0	9.7	0	10	0	9.2	0
		1991	2	26	0	7.8	0	7.8	0	6.4	0	6.7	0	7.5	0	7.5	0	7.2	0	8.9	0	9.3	0	9	0	9	0	8.7	0	9	0	8.9	0	9.6	0	10.6	0	10.6	0	9.9	0	9.2	0	8.5	0	8.9	0	9.3	0
		1991	2	27	0	6.4	0	7.2	0	6.7	0	5.8	0	5.3	0	4.7	0	4.4	0	5.1	0	5.4	0	6.5	0	7.6	0	9.4	0	9.9	0	9.3	0	9.9	0	10.6	0	10.6	0	10.6	0	9.7	0	10.3	0	10.1	0	10	0
		1991	2	28	0	9.7	0	9.7	0	9.7	0	8.3	0	8	0	7.2	0	6.9	0	7.6	0	8.7	0	9.3	0	10.4	0	11	0	10.3	0	11.4	0	10.8	0	11.7	0	11.7	0	10.3	0	10	0	9.7	0	10	0	10	0
		1991	3	1	0	8	0	9.4	0	9.2	0	10	0	9.2	0	9.7	0	9.7	0	8	0	8.9	0	9.3	0	9.3	0	9.9	0	10.7	0	11	0	10.7	0	10.8	0	11.1	0	11.9	0	11.1	0	10.6	0	10	0	8.9	0
		1991	3	2	0	9.2	0	8.9	0	9.4	0	9.4	0	8.9	0	8.3	0	6.9	0	6.7	0	7.2	0	7.1	0	8.2	0	7.1	0	7.1	0	6.5	0	7.1	0	8.3	0	9.7	0	10.4	0	9.4	0	9.2	0	9.3	0	9	0
		1991	3	3	0	7.6	0	6.9	0	5.8	0	6.4	0	6.1	0	9.4	0	2.5	0	3.6	0	5.1	0	6.2	0	6.2	0	4.9	0	5.4	0	8.2	0	9.3	0	8.9	0	9.2	0	8.9	0	8.9	0	8.6	0	7.5	0	6.7	0
		1991	3	4	315	2.6	315	1.9	0	1.8	0	3	0	2.5	0	2.2	0	2.4	0	4.6	0	2.5	0	2.8	0	3	0	2.8	45	4.3	0	7.6	45	8.6	45	10	45	8.7	0	8	0	8.5	0	7.6	0	7.8	0	5.7	0
		1991	3	5	0	4.9	0	4.9	0	4	0	3.3	0	3.3	0	3.7	0	3.6	0	4.6	0	3.3	315	1.7	0	2.2	45	2.8	45	6.1	45	8.2	45	8.5	45	8.2	45	7.6	45	7.1	45	6.8	45	5.4	0	5.7	0	6	0
		1991	3	6	0	4	45	4	45	4.6	0	4.3	45	4.3	0	4.4	0	5	0	5.6	0	5.3	0	6	0	5	0	3.5	0	4	45	6.5	45	10	45	9.7	45	9.2	45	8.3	0	7.2	0	6.4	0	6.1	0	6.4	0
		1991	3	7	0	6.4	0	6.1	0	4.6	0	5.4	0	5.3	0	5.6	0	5.1	0	5.4	0	5.3	315	2.9	0	5.4	0	7.2	0	8	0	9.4	0	9.2	45	10.2	45	9.4	45	9.4	0	8.9	0	8.3	0	8.6	0	8	0
		1991	3	8	0	7.2	0	6.9	0	6.4	0	5.6	0	5.6	0	5.6	0	4.7	0	5.8	0	4.6	0	5.6	0	6.2	0	8.3	0	8.9	0	7.8	0	9.7	0	10.8	0	10.4	0	10.4	0	9.3	0	9.2	0	9	0	8.2	0
		1991	3	9	0	8.5	0	8	0	8.5	0	7.5	0	6	0	4.9	0	3.5	0	3.2	0	4.9	0	6	0	4.6	0	5.4	0	5.1	0	4.9	0	5.1	45	6.2	45	8.7	45	8.2	45	8.6	0	7.6	0	7.2	0	6.4	0
		1991	3	10	0	3.9	0	3.2	0	3.9	45	4.4	45	5.1	0	5.7	0	5.4	0	5.4	0	6.7	0	6.1	0	6.1	45	6.4	45	8.2	45	8.3	45	7.8	45	8	45	6.5	45	5.4	45	6.2	45	5.6	45	5.4	45	5.4	45
		1991	3	11	45	4	45	2.4	45	2.1	45	2.6	45	2.8	45	2.2	45	2.5	45	2.4	45	3.5	45	3.5	90	4.6	90	5.7	90	6.8	90	6.9	45	6.2	90	6.1	90	6	90	5.7	90	4.3	90	4.3	45	4.7	45	5.3	45
		1991	3	12	45	5.6	45	6.4	45	2.5	45	6.8	45	7.4	45	7.4	45	7.4	45	6.5	45	8.6	45	9.2	45	8.2	45	8.7	45	10.8	45	11	45	7.4	45	9.3	45	9	45	9.6	45	9	45	7.6	0	8.5	45	7.4	0
		1991	3	13	0	7.2	0	6.1	0	6.7	0	7.2	0	7.8	0	6.7	0	6.2	0	7.1	0	7.6	0	7.2	0	7.9	0	7.9	0	8	0	8.6	0	8.3	0	8.3	0	9.2	0	9.4	0	7.9	0	6.8	0	6.4	0	7.8	0
		1991	3	14	0	8	0	9.4	0	8.3	0	8	0	6	0	4.7	0	3.3	0	3.2	0	3.3	0	4.7	315	8	315	7.9	315	7.2	315	6.9	315	6.8	0	7.9	0	8.7	45	9.2	45	9.4	45	8.5	0	8.2	0	8.5	0
		1991	3	15	0	6.7	0	7.8	0	8.9	0	7.5	0	8.9	0	8.7	0	6.7	0	8.5	0	8.2	0	7.6	0	7.4	0	7.4	0	7.1	0	8.2	0	9.6	0	9	0	8.5	0	8.5	0	9.4	45	10.7	45	9.9	45	9	45
		1991	3	16	45	8.2	45	8.7	45	8	45	8	45	8	45	6.9	45	7.9	0	8.3	0	8.3	0	7.8	0	7.9	0	8.9	0	8.6	0	9.2	45	10.3	45	10	45	10	45	8.9	45	9.4	45	9.2	0	8.6	0	8	0
		1991	3	17	0	7.5	0	6.4	0	6.7	0	6.9	0	4.7	0	5	0	5.3	0	4.7	0	5	0	6.1	0	7.2	0	8.3	0	8.9	45	8	45	11.1	45	11.1	45	10.6	45	10	45	9.7	45	8.3	45	8.6	45	8	0
		1991	3	18	0	6.4	0	6.4	0	6.4	0	5.8	0	6.1	0	5.6	0	5	0	5.1	0	7.2	0	5.8	0	6.9	45	7.8	45	9.4	45	9.2	45	8.9	45	9.7	45	8.9	45	8.3	45	8	45	7.2	45	7.2	45	6.9	0
		1991	3	19	45	6.9	0	7.2	0	7.2	0	6.1	0	6.1	0	6.1	0	6.1	0	5.4	0	5.3	0	4.7	0	4.4	45	7.5	45	7.8	45	8.3	45	9.7	45	10	45	10.3	45	9.7	45	8.9	45	7.8	45	8.3	0	6.7	0
		1991	3	20	0	8.3	0	6.9	0	6.1	0	6.1	0	5.3	0	4.3	0	1.4	0	1.2	0	3.9	0	7.5	0	6.7	45	7.5	45	8.6	45	10.6	45	11.1	45	10	45	9.7	45	9.7	45	9.2	45	8.9	45	8.3	45	7.8	0
		1991	3	21	0	6.9	0	6.4	0	6.9	0	6	0	5.8	0	6.1	0	6.7	0	7.1	0	5.3	0	6	0	7.6	0	8.7	45	9.9	45	9.7	45	9.7	45	9	45	8.3	45	8	0	8.7	0	8.3	0	7.6	45	8	45
		1991	3	22	45	8.3	45	7.9	0	8	0	7.8	0	6.9	0	7.4	0	7.1	0	6.7	0	7.9	0	8.2	0	8.3	0	9.2	0	9.2	0	9.3	0	9.3	0	9.2	0	8.9	0	8	45	9.7	0	10.3	0	9.7	0	9.2	0
		1991	3	23	0	8	0	7.5	0	7.2	0	6.7	0	6.7	0	7.8	0	7.5	0	5.4	0	8.2	0	7.6	0	7.4	0	9	0	9.3	0	9.6	0	9	0	9.6	45	8.9	45	8.2	45	8.2	45	7.1	0	7.1	0	7.4	0
		1991	3	24	0	7.5	0	7.2	0	7.2	0	6.9	0	7.5	0	6.4	0	5.8	0	7.1	0	6.9	45	8.5	45	8.7	45	9	45	9.3	45	9.3	45	10	45	10.8	45	10.3	45	9.7	45	9.3	45	8.9	45	0.4	0	6.7	0
		1991	3	25	0	7.1	0	7.5	0	6.9	45	6.8	0	6	0	5.3	0	6.4	0	5.4	0	6.7	0	6	0	6.2	0	7.2	0	8.2	45	8.5	45	8.6	45	8.7	45	9.6	45	9.3	45	8.5	45	7.6	45	7.4	45	8	45
		1991	3	26	45	7.1	0	6	0	5.8	0	5.6	0	5	45	4.4	0	4.7	0	4.6	0	4.9	0	6.8	0	6.9	0	7.1	0	7.5	45	7.4	45	5.6	45	9.3	45	8.5	45	8.7	45	8.2	45	7.1	45	6.8	45	6.2	45
		1991	3	27	0	5.4	0	5.6	0	4.7	0	4.9	0	4.6	0	4.3	45	4.6	0	4.9	0	6	315	3.5	0	4.9	0	6.2	0	7.4	45	8.9	45	9.3	45	10.4	45	10.1	45	9.3	45	8.2	45	7.5	45	6.9	0	6.4	0
		1991	3	28	0	5.8	0	5.6	0	5.3	0	5.6	0	5.3	0	5.3	0	5.6	0	6.7	0	7.2	0	6.4	0	6.9	0	7.8	0	7.9	0	8.5	45	9.7	45	9.6	45	9.9	45	9	45	6.2	0	8.2	0	6.8	0	6.9	0
		1991	3	29	0	5.8	0	5.6	0	5.4	0	4.3	0	4	0	1.8	0	2.4	315	3.3	0	2.8	0	4.6	0	4.9	0	5.6	0	8.2	0	8.6	0	9	45	10.4	45	9.6	45	8.9	0	8.7	0	8.2	0	7.6	0	7.4	0
		1991	3	30	0	7.5	0	7.5	0	6.7	0	6.1	0	5.3	0	5.8	0	5.3	0	4	0	7.8	0	6.9	0	6.7	0	6.9	0	6.5	0	6.9	0	8.2	0	9	0	9	0	9.6	0	10.4	0	10.1	0	8.5	0	9.3	0
		1991	3	31	0	8.6	0	6.4	0	5.8	0	6.9	0	5.8	0	3.6	0	5.3	0	3.9	0	5.8	0	6.1	0	5.8	0	6.7	0	7.8	0	8.9	45	9.4	45	9.4	45	10.7	45	9.3	45	8	0	9.4	0	8.7	0	8	0
		1991	4	1	0	6.4	0	4.4	0	5.7	0	6.2	0	6.4	0	3.7	0	4	0	4.2	0	3.7	0	5.1	0	6.8	0	6.8	45	7.8	45	8.6	45	9.2	45	8.3	45	9.3	45	9.2	45	7.8	45	6.9	45	6.5	45	6.7	45
		1991	4	2	45	4.2	45	3.9	45	4	45	3.2	45	3.6	45	2.8	45	3.3	0	5.6	0	4.2	0	2.6	0	2.4	45	6	45	7.5	45	9.3	45	8.5	45	8.6	45	8.2	45	6.9	45	8.6	45	7.5	45	6.8	45	6.1	45
		1991	4	3	0	5	0	3.9	0	4.2	0	3.9	0	3.9	0	1	0	1.2	0	2.6	0	2.9	315	2.1	0	4.4	0	7.6	0	8.7	0	8.6	0	10.6	0	10.6	0	9.7	0	8.5	0	7.9	0	7.5	0	6.5	0	6.9	0
		1991	4	4	0	6.5	0	6	0	6.2	0	6.8	0	6	0	6	0	6.2	0	6.1	0	6.2	0	6.1	0	6.5	0	7.4	0	6.4	0	8	45	9.2	45	9.4	45	9.7	45	9.7	45	8.9	45	8	0	7.9	45	8	45
		1991	4	5	0	7.8	0	6.8	0	6.8	0	7.4	0	6.9	0	6.7	0	6.9	0	5.8	0	6.9	0	7.6	0	7.8	0	8.5	0	9.7	0	9.6	0	10	0	9.6	0	10.3	0	9.2	0	8.9	0	8.6	0	8.3	0	7.9	0
		1991	4	6	0	6.5	0	6.2	0	6.9	0	6.1	0	6.1	0	6.4	0	5.6	0	6	0	7.2	0	6.7	45	7.1	45	8.6	45	8.9	45	9	45	8.9	45	8.7	45	9	45	8.6	45	8.2	45	7.6	45	7.6	45	7.1	45
		1991	4	7	45	7.6	45	7.4	45	7.4	45	6.7	45	6.2	45	6.7	45	6.8	0	6.2	0	7.5	0	7.9	0	7.8	0	8.2	0	8.2	0	8.5	0	9.2	0	9.3	45	9.3	45	9	45	8.9	0	8.5	0	9.6	0	9	0
		1991	4	8	0	7.9	0	7.4	0	6.4	0	5.8	0	5.8	0	6.2	0	6.2	0	6.2	0	7.9	0	7.5	0	8.2	0	8.3	45	9.7	45	10.3	0	6.8	45	10.4	45	9.7	0	8.9	0	9.4	0	8.5	0	8.2	45	7.8	0
		1991	4	9	45	7.9	0	7.2	0	7.5	0	6.7	45	6	0	6.7	0	7.2	0	6	0	6.9	0	8	0	7.5	0	7.9	0	8	0	8.6	0	8.7	0	8.3	0	9.2	0	9.2	0	8.2	0	6.5	0	6.4	0	6.4	0
		1991	4	10	45	6.4	45	6.1	45	6.8	45	6.7	45	6.2	0	6.4	0	6.5	0	6.5	0	7.5	0	7.4	0	8.3	0	7.6	0	7.2	0	6.9	0	8.3	45	9.2	45	10.1	45	9	45	9.2	45	7.6	45	8	45	7.4	45
		1991	4	11	45	7.5	45	6.9	45	6.9	45	7.2	45	7.2	45	6.7	45	7.2	0	6.7	0	7.6	0	7.9	0	7.8	0	7.6	45	8	45	9.7	45	10.3	45	9.7	45	10	45	10.1	0	9.4	0	9.4	0	8.3	45	9.2	0
		1991	4	12	0	7.2	0	8	45	7.2	45	8	0	7.2	0	6.8	0	6.9	0	6.5	0	8.3	0	8	0	9.4	0	9.6	0	9.7	0	9.4	45	10.8	45	11	45	10	45	8.9	45	8.2	45	7.8	45	8.3	45	7.6	45
		1991	4	13	45	10	45	7.2	45	7.5	45	6.9	45	6.9	45	6.7	45	6	45	6.4	0	6.5	0	6.8	45	7.1	45	8.6	45	8.2	45	9.2	45	9.2	45	10.4	45	9.7	45	8.9	45	8	45	7.8	45	6.9	45	6.8	45
		1991	4	14	45	6.8	45	7.2	45	6.4	45	6.7	45	6.1	45	6.1	45	5	0	5.4	0	5.8	0	5.6	0	5.6	0	6.9	0	7.1	0	7.2	0	7.8	0	8.3	0	9.2	0	9.4	0	8.7	0	7.8	0	8	0	8.3	0
		1991	4	15	45	7.8	45	6.8	45	7.1	45	6.4	45	6.1	45	5.8	45	6.2	0	6.2	0	7.2	0	6.8	0	6.4	0	7.5	0	8.1	0	7.8	0	8.3	0	9.3	0	9.2	0	9.4	45	9.7	45	8.1	0	8.1	0	8.3	0
		1991	4	16	0	8.8	0	8.5	0	7.8	0	7.5	0	7.5	0	6	0	5.1	0	5.7	0	6.4	0	7.2	0	7.6	0	7.2	0	8.3	0	8.3	0	9.7	0	10	0	10.6	0	10.8	0	9.7	0	9.4	0	9.2	0	9.3	0
		1991	4	17	0	8.6	0	7.9	0	7.9	0	8.6	0	8.1	0	7.2	0	8.1	0	6.8	0	8.2	0	8.9	0	8.8	0	8.3	0	9.2	0	8.9	0	9.4	45	8.9	45	9.4	0	9.1	0	8.9	0	8.3	0	8.3	0	8.3	0
		1991	4	18	0	7.5	0	7.5	0	7.4	0	7.2	0	6.8	0	7.2	0	7.2	0	7.2	0	6.9	0	6.7	0	8.3	0	6.4	0	7.2	0	8.1	0	8.1	0	8.6	45	8.6	0	8.6	0	8.3	0	8.1	0	7.4	0	7.5	0
		1991	4	19	0	6.7	0	6.7	0	6.7	0	7.5	0	7.8	0	7.5	0	6.4	0	4.9	0	5.3	0	4.7	0	5.3	45	5.6	45	7.5	45	8.1	45	8.1	45	7.8	45	7.8	45	8.3	45	8.6	45	7.2	45	6.9	0	6.7	0
		1991	4	20	45	5.6	45	6.1	0	6.1	45	4.7	0	5	0	5.8	0	5	0	5.1	0	6.1	0	5	45	3.6	45	7.2	315	6.1	0	6.9	0	5	0	4.7	45	6.1	45	9.3	45	8.9	45	8.6	45	7.2	0	6.7	0
		1991	4	21	45	3.6	45	3.9	0	5.6	0	5.3	0	3.3	0	3.6	0	3.6	45	3.8	45	5.4	315	6.7	315	6.4	315	5.8	315	5.3	0	6.2	0	5	45	6.2	45	7.5	45	6.9	45	0.9	0	4.7	0	3.2	0	2.2	0
		1991	4	22	45	2.5	45	3.6	45	4.4	45	4.4	0	5	0	5	0	4.4	0	3.8	0	4	0	2.4	0	2.6	0	3.2	45	4.9	45	6.4	45	5.8	45	9.2	45	6.9	45	9.2	45	8.2	0	6.7	0	5.8	45	6.1	45
		1991	4	23	0	6.2	0	6.4	0	6.7	45	6.1	45	5.6	45	5.6	45	6.7	0	6.2	0	6.1	0	8.2	0	7.9	0	9.3	0	8.9	0	9	0	8.9	0	9.6	0	9.6	45	9.7	45	8.1	0	7.1	0	6.9	0	7.5	0
		1991	4	24	0	9.5	0	9.2	0	8.6	0	8.1	0	6.7	0	6.7	0	6.1	0	5.1	45	7.6	45	7.6	45	8.9	45	9.6	0	9.4	0	9.7	0	9.6	0	9.6	0	8.8	0	8.9	0	9.2	0	9	0	7.5	0	7.6	0
		1991	4	25	0	6.8	0	7.2	0	7.5	0	7.4	0	7.5	0	6.8	0	6.9	0	5.1	0	7.4	0	8.1	0	8.6	0	9.6	0	9.3	0	9.7	0	10	0	9.2	45	9.4	45	9.7	45	9.4	0	8.9	0	9.2	0	8.5	0
		1991	4	26	0	8.9	0	8.2	0	8.2	0	7.8	0	7.9	0	8.3	0	7.5	0	7.2	0	8.1	0	8.3	0	8.6	0	8.1	0	8.9	0	9.2	0	9.7	0	9.7	0	9.2	0	9.2	0	9.2	0	7.1	0	7.9	0	8.2	0
		1991	4	27	0	7.1	0	7.1	0	6.8	0	7.4	0	6	0	6.7	0	6.8	0	6.7	0	7.5	0	8.6	0	8.5	0	8.8	0	9.4	0	8.9	0	9	0	8.9	0	10.4	0	10.4	0	8.8	0	8.5	0	7.6	0	7.6	0
		1991	4	28	0	8.6	0	8.3	0	8.5	0	8.1	0	7.9	0	8.1	0	7.8	0	5.7	0	7.5	0	6	0	6.2	0	7.8	0	9.3	0	5.6	45	8.6	45	10.1	0	9.3	0	9.6	0	10.4	0	9.3	0	8.5	0	8.5	0
		1991	4	29	0	8.3	0	7.1	0	7.6	0	7.1	0	6.9	0	6.8	0	6	0	6.2	0	7.2	0	7.5	0	8.1	0	8.3	0	8.8	0	8.6	45	9.3	45	9.7	45	10	0	9.6	0	8.5	0	8.8	0	8.6	0	8.2	0
		1991	4	30	0	6.4	0	6.4	0	6	0	5.8	0	6.7	0	6.1	0	5.8	0	6.5	0	8.1	0	8.5	0	8.1	0	7.8	0	8.6	0	8.8	0	8.2	0	8.9	0	9.2	0	8.9	0	8.3	0	9.2	0	7.5	0	8.3	0
		1991	5	1	0	8.2	0	8.1	0	8.3	0	8.1	0	8.3	0	8.1	0	7.5	0	6.7	0	7.2	0	6.7	0	7.5	0	8.3	0	7.8	0	7.5	0	10	45	11.1	0	11.4	45	10.6	45	10	0	9.2	0	8.6	0	8.9	0
		1991	5	2	0	7.5	0	7.8	0	7.4	0	6.7	0	4.7	0	5	0	6.7	0	6.9	0	8.3	0	8.3	0	7.5	0	7.5	0	8.9	0	9.4	0	10.3	0	10.6	0	10.8	0	9.7	0	8.6	0	8.9	0	8.1	0	8.2	0
		1991	5	3	0	7.9	0	7.9	0	8.5	0	9	0	7.6	0	8.8	0	8.1	0	9.9	0	10.3	0	9.7	0	10	0	10.3	0	10.8	45	11.4	45	10.6	45	10.8	45	10.8	0	8.9	45	8.1	45	8.1	45	7.8	45	7.8	45
		1991	5	4	0	7.4	45	7.5	45	7.4	45	7.5	45	6.9	0	6.7	0	7.4	0	7.8	0	9.2	0	9.4	0	9.4	0	10	0	9.2	45	10.3	45	10	45	9.4	45	10.6	45	10	45	9.4	0	8.1	0	8.1	0	7.5	0
		1991	5	5	45	7.1	0	6.4	0	6.7	45	6.7	0	6.7	0	6.1	0	6.4	0	5.8	0	7.2	0	7.2	0	6.4	0	6.7	0	8.6	45	8.6	45	9.7	45	10.3	45	9.7	0	8.3	0	7.8	0	8.1	0	7.8	0	7.3	0
		1991	5	6	0	5.3	0	5.4	45	6.9	45	7.2	0	7.2	0	5.6	0	7.5	0	6.9	0	7.5	0	7.8	0	7.8	0	8.3	45	8.8	45	8.9	45	9.7	0	10.8	0	10.8	0	11.4	45	9.2	0	8.3	0	7.8	0	8.1	0
		1991	5	7	0	7.5	0	8.3	0	8.3	0	8.1	0	7.8	0	6.7	0	7.5	0	8.3	0	8.1	0	9.2	0	8.6	0	9.4	0	9.7	0	9.7	0	10	0	10.3	45	10.3	45	10.8	0	10	0	9.7	0	8.9	0	9.3	0
		1991	5	8	0	7.5	0	7.5	0	7.5	0	5.6	0	8.1	0	7.2	0	8.1	0	7.8	0	9.7	0	10	0	9.9	0	9.7	0	11	0	9.7	0	9	0	9.4	0	10	0	9.7	0	9.2	0	8.5	0	7.9	0	8.6	0
		1991	5	9	0	6.2	0	8.2	0	8.1	0	8.3	0	7.8	0	8.2	0	8.1	0	8.1	0	9.1	0	9.7	0	8.9	0	8.9	0	10	0	9.7	0	10.3	0	10	0	10.3	0	10.3	0	10.3	0	9	0	8.3	0	6.9	0
		1991	5	10	0	7.8	0	7.5	0	8.1	0	7.2	0	7.2	0	6.4	0	6.7	0	7.5	0	8.6	0	8.9	0	9.4	0	8.9	0	9.4	0	9.7	0	9.7	0	11.1	0	10	0	8.6	0	8.9	0	8.6	0	7.6	0	8.2	0
		1991	5	11	0	7.1	0	6.9	0	8.3	0	7.5	0	7.5	0	6.9	0	7.2	0	7.8	0	9.2	0	8.3	0	8.9	0	8.1	0	9.4	0	10.3	0	9.7	45	10	45	10	45	10.3	45	10	0	8.3	0	7.8	0	6.9	0
		1991	5	12	0	6.4	45	6.1	45	6.4	0	6.8	0	6.1	45	5.6	45	7.2	0	6.9	0	6.9	0	4.7	0	4.2	45	2.8	0	4.2	0	5.6	45	7.5	45	9.2	45	8.9	45	7.8	45	7.5	0	8.3	45	6.7	0	6.4	0
		1991	5	13	45	5.8	0	5.8	45	5.6	45	5.3	45	5.6	45	4.2	45	4.2	0	4.9	0	5.8	0	5.8	0	6.7	0	6.1	0	5.3	0	6.4	0	7.8	0	9.4	0	9.2	0	9	0	7.6	0	6.4	0	8.1	0	7.4	0
		1991	5	14	0	6.9	0	6.1	0	6.1	0	5.8	0	5.3	0	5.8	0	6.1	0	6.1	0	5.3	0	6.1	0	7.2	45	6.7	45	8.9	45	8.3	45	10.3	45	9.7	45	10	45	9.7	45	8.8	0	8.6	0	8.3	0	9	0
		1991	5	15	0	7.8	0	7.5	0	6.4	0	8.1	0	7.5	0	6.7	0	6.4	0	5.6	0	6.1	0	5.8	0	5.8	0	5.6	0	5.8	0	8.1	0	8.6	0	8.9	0	8.9	0	8.6	0	8.1	0	6.4	0	3.6	45	4.2	45
		1991	5	16	45	5	45	5.6	0	5.8	0	5.8	0	6.4	0	6.1	0	5.6	0	6.1	0	6.7	0	7.2	0	9.2	0	9.4	0	9.4	0	9.2	45	8.6	45	8.3	0	8.6	45	9.3	0	8.3	0	7.5	0	7.1	0	5.8	0
		1991	5	17	0	6.1	45	6.2	0	6.7	0	5.8	0	5.6	0	5	0	3.6	0	1.9	45	3.1	0	4.2	0	5.3	45	7.2	45	7.5	45	10.3	45	9.2	45	8.9	45	9.2	45	9.2	45	8.9	45	7.2	45	5.8	45	6.1	45
		1991	5	18	0	5.3	0	5.3	0	5.6	0	5.1	0	5	0	3.6	0	4.3	0	3.9	315	2.2	0	1.9	45	2.5	45	2.2	45	7.2	45	8.1	45	8.3	45	9.4	45	9.4	45	8.3	45	8.3	45	7.8	45	7.2	45	6.2	0
		1991	5	19	45	5	45	5	45	4.2	45	4.7	45	5	45	5.1	0	5.8	0	5	0	4.4	0	4.2	45	4.4	0	6.4	45	7.5	45	8.6	45	10	45	10.6	45	9.7	45	8.6	45	8.1	45	7.2	0	5.8	0	6.4	45
		1991	5	20	0	5	0	4.4	0	4.2	0	5.3	0	3.9	0	4.2	0	4.2	0	4.7	0	6.6	0	4.4	0	3.6	45	4.2	45	8.3	45	9.7	45	10.6	45	10.6	45	8.6	45	8.3	45	5.6	45	7.4	45	6.4	45	6.4	45
		1991	5	21	45	5	0	4.4	0	4.7	45	4.2	0	4.9	0	3.9	0	3.5	0	2.6	0	3.3	0	3.9	45	3.3	45	4.7	45	7.4	45	6.1	45	8.2	45	7.9	45	8.8	45	8.5	45	8.6	45	5.8	45	5.3	45	3.6	45
		1991	5	22	45	3.6	0	3.8	0	4	0	3.9	0	2.5	0	2.5	0	5.3	315	6.9	0	7.5	0	4.4	0	2.8	0	3.6	45	3.6	45	6.7	45	7.2	45	8.9	45	8.9	45	9.2	45	8.1	45	7.6	0	7.2	270	5.3	0
		1991	5	23	45	4.9	45	5.4	45	5.6	0	3.6	0	2.6	0	2.4	0	3.2	0	3.6	0	1.9	0	2.5	0	4.2	45	10	45	10.3	45	10.6	45	10.3	45	10.3	45	10.6	45	10	45	9.7	0	9.4	0	8.6	0	8.3	0
		1991	5	24	0	6.1	0	6.1	0	6.9	0	5.3	0	5.3	0	5.3	0	5.8	0	5	0	5	0	4.4	0	4.4	0	4.4	315	4.4	315	5	315	6.1	45	11.1	45	11.1	45	11.1	45	9.2	45	9.4	45	8.9	0	7.8	0
		1991	5	25	0	6.2	0	5.7	0	5.6	0	5.8	0	6.7	0	5.7	0	5.6	0	5.8	0	6.1	0	5.6	0	4.2	0	5	0	6.7	45	9.7	45	10	45	11.4	45	11.4	45	10.3	0	9.2	0	9.2	0	10.3	0	9.7	0
		1991	5	26	0	6.9	0	7.4	0	7.1	0	6.9	0	5.8	0	5.8	0	6.9	0	7.8	0	6.7	0	5	0	8.3	0	8.6	0	9.4	0	10.1	0	10.7	0	11.4	0	11.1	0	11.5	0	11	0	9.7	0	10.7	0	10.7	0
		1991	5	27	0	8.6	0	9.4	0	10	0	10.4	0	9.4	0	9.3	0	9.7	0	9.7	0	8.1	0	8.2	0	11.1	0	10.3	0	11.1	0	11.4	0	11.4	0	11	0	11.7	0	11.1	0	9.4	0	8.6	0	10	0	10.7	0
		1991	5	28	0	8.6	0	8.9	0	8.2	0	8.6	0	7.6	0	8.9	0	9.2	0	8.9	0	8.9	0	9.2	0	5.18229166666667	0	9.2	0	9.9	0	9.9	0	11.1	0	11	0	11.1	0	10.3	0	10.8	0	10.3	0	8.1	0	7.6	0
		1991	5	29	0	8.8	0	6.9	0	8.2	0	7.9	0	6.4	0	6.9	0	6.9	0	7.8	0	7.1	0	7.2	0	8.3	0	8.9	0	9.2	0	8.9	0	9.4	0	8.9	0	9.4	0	8.1	0	8.1	0	8.1	0	8.6	0	7.5	0
		1991	5	30	0	7.8	0	6.9	0	6.9	0	6.7	0	6.5	0	5.8	0	5.4	0	5.6	0	6.7	0	6.1	0	6.7	0	7.8	0	8.6	45	9.2	45	10.6	45	10.3	45	9.2	45	9.2	45	8.6	45	8.3	45	8.3	0	7.5	0
		1991	5	31	0	5.6	0	5.3	0	6.1	0	6.2	0	5.6	0	6.4	0	6.4	0	5.6	0	5.6	0	5	0	7.5	0	7.8	0	7.5	0	7.8	45	9.4	45	10.6	45	9.7	45	9.4	45	8.9	45	8.3	45	7.5	45	7.5	45
		1991	6	1	0	4.86666666666667	0	4.975	0	4.80833333333333	0	4.725	0	4.39583333333333	0	4.39166666666667	0	4.39583333333333	0	2.9	315	4.4	0	6.8	0	6.9	0	7.2	0	6.9	45	9.9	45	10	45	11	45	10.4	45	9.2	45	8.9	45	8.2	0	8.2	0	7.8	0
		1991	6	2	0	6.7	0	6.4	0	6.8	0	7.8	0	8.2	0	7.4	0	7.5	0	5.7	0	6.2	0	7.9	0	8.2	45	8.2	45	9.2	45	11	45	11	45	11	45	11	45	9.7	45	9.3	45	8.6	45	8.2	45	8.5	45
		1991	6	3	45	8.3	0	8.6	0	7.2	0	6.4	0	6.7	0	6.7	0	6.1	0	5.6	0	6.1	0	6.8	0	8.2	0	8.8	0	9.3	45	9.7	0	9.7	0	10	0	10.6	0	10	0	9.6	45	9.9	0	8.9	0	9	0
		1991	6	4	0	8.1	0	8.9	0	8.1	0	7.9	0	6.9	0	5.8	0	6.5	0	5	0	5.7	0	6.5	0	7.5	0	9.6	0	10.3	0	10.4	0	10.3	0	10.3	0	9.7	0	9.7	0	9.4	0	8.9	0	8.9	0	8.5	0
		1991	6	5	0	8.2	0	8.8	0	8.6	0	9.2	0	8.3	0	8.1	0	7.5	0	6.1	0	7.9	0	7.5	0	6.8	0	6.8	0	7.6	0	8.2	0	8.9	45	9.3	45	9.7	45	9.7	45	9.7	0	9.3	45	8.2	0	6.9	0
		1991	6	6	0	3.9	0	5	0	5.1	0	4.9	0	4.7	0	5.4	0	6.1	0	5.4	0	5.8	0	5.3	0	5.4	0	5.1	315	6.7	315	5.3	0	8.6	0	9.4	0	9.6	0	9.6	0	9	0	8.2	0	7.5	0	7.8	0
		1991	6	7	0	7.8	0	7.6	0	5.6	0	6	0	6.2	0	6.1	0	6.2	0	6.4	0	7.1	0	7.4	0	6.9	0	7.1	0	9.2	0	9.3	0	9.4	0	9.4	0	9.7	0	10.3	0	9.4	0	8.9	0	8.3	0	7.5	0
		1991	6	8	0	8.3	0	7.8	0	7.5	0	6.9	0	6.5	0	6.4	0	6.2	0	7.5	0	8.1	0	8.9	0	8.9	0	8.6	0	6.9	315	6.9	315	6.4	0	9.2	0	10.3	0	10.3	0	10.3	0	9.2	0	8.6	0	8.6	0
		1991	6	9	0	7.2	0	6.4	45	5.6	45	4.9	45	5.7	45	6.9	0	4.7	0	6.4	0	6.9	0	7.5	0	6.9	315	8.1	315	8.1	0	7.4	0	8.9	0	9	0	9.7	0	9.7	0	10	0	10.6	0	11.1	0	10.3	0
		1991	6	10	0	10.3	0	9.7	0	8.6	0	8.3	0	8.9	0	8.1	0	8.3	0	7.5	0	8.9	0	8.9	0	9.2	0	8.1	315	7.5	0	7.8	0	10.6	0	10.6	45	10.8	45	10	0	8.1	0	8.3	0	8.6	0	9.4	0
		1991	6	11	0	10.3	0	10	0	10	0	10	0	9.4	0	9.2	0	8.1	0	7.5	0	7.1	0	7.8	0	8.3	0	9.4	0	9.7	0	9.7	0	10.3	45	10.8	45	11.1	45	10.8	0	9.7	0	8.9	0	8.6	0	8.6	45
		1991	6	12	0	7.8	45	6.7	45	6.9	45	6.4	45	7.5	45	6.1	0	5	0	4.4	0	5.3	0	5.1	0	5.7	0	5.6	0	7.5	0	8.6	0	9.4	0	8.3	0	9.7	0	9.7	0	10	0	7.9	0	8.2	0	7.4	0
		1991	6	13	45	6.2	0	6.2	0	6.8	0	7.5	0	7.9	0	7.9	0	8.1	0	6.1	0	6.4	0	6.5	0	7.1	315	8.6	315	7.5	0	8.9	0	9.4	45	10.3	0	10.6	0	9.7	0	9.2	0	9.2	0	9.4	0	8.9	0
		1991	6	14	0	7.5	0	7.1	0	5.7	0	5.3	0	5.1	0	5.7	0	7.5	0	6.7	0	7.2	0	8.6	0	9.4	0	10	0	9.4	0	9.4	0	10.3	0	8.9	0	9.2	0	8.9	0	8.9	0	8.1	0	8.3	0	8.1	0
		1991	6	15	0	7.8	0	6.7	0	6.4	0	5.6	0	4.4	0	5.3	0	6.4	0	5.6	0	5.8	0	6.8	0	7.1	0	8.9	0	9.7	0	9.7	0	10	0	10.6	0	12.2	0	9.2	0	9.4	0	8.6	0	7.5	0	7.8	0
		1991	6	16	0	9.3	0	8.9	0	7.5	0	7.8	0	6.9	0	7.6	0	8.2	0	7.2	0	8.1	0	8.3	0	8.1	0	7.8	0	7.8	0	9.4	0	10.6	0	10.8	0	10	45	10	0	9.7	0	8.6	0	8.3	0	7.5	0
		1991	6	17	0	8.1	0	8.6	0	7.2	0	6.4	0	6.7	0	6.8	0	6.8	0	7.9	0	8.1	0	8.2	0	9.2	0	8.9	0	9.4	0	9.4	0	10.1	0	10.1	0	9.7	0	10.3	0	9.4	0	8.6	0	7.5	0	6.9	0
		1991	6	18	0	6.8	0	6.5	0	6.5	0	6.5	0	6.9	0	6.7	0	6.4	0	4.7	0	5.8	0	6.9	0	8.1	0	7.9	0	7.4	0	8.3	0	9.4	0	9.7	0	9.4	0	9.2	0	9.4	0	10	0	10.3	0	11.4	0
		1991	6	19	0	8.1	0	6.9	0	6.7	0	6.8	0	7.2	0	7.1	0	6.9	0	6.7	0	8.1	0	8.9	0	8.9	0	9	0	9.4	0	10.8	0	10.7	0	11.1	0	10.8	0	10.1	0	9.6	0	9	0	9.3	0	10	0
		1991	6	20	0	7.2	0	7.2	0	6.9	0	6.2	0	6.8	0	7.4	0	7.9	0	8.6	0	8.6	0	9.4	0	9.7	0	10.3	0	10.6	0	10.8	0	11	0	10.7	0	10.6	0	10	0	10	0	9	0	8.8	0	7.5	0
		1991	6	21	0	8.3	0	8.9	0	7.6	0	6.7	0	5	0	5	0	6.9	0	6.7	0	8.1	0	9.2	0	9.2	0	8.8	0	9.9	0	10.3	0	10.3	0	10.6	0	10.6	0	9.2	0	9.7	0	7.2	0	8.1	0	7.5	0
		1991	6	22	0	8.3	0	7.6	0	6.8	0	6.9	0	6.9	0	6.2	0	5.8	0	7.1	0	8.1	0	7.8	0	8.9	0	9.2	0	9.7	0	9.4	0	9.3	0	9.3	45	10.8	0	9.7	0	8.3	0	8.6	0	8.3	0	6.9	0
		1991	6	23	0	6.7	45	7.1	0	8.3	0	6.4	0	8.1	0	6.1	0	8.5	0	6.8	0	7.5	0	8.6	0	8.9	0	8.3	0	10	0	10.3	0	10.3	0	10.6	0	10	0	9	0	9.6	0	9.2	0	9	0	9.3	0
		1991	6	24	0	7.2	0	7.4	0	6	0	5.3	0	5	0	6.1	0	6	0	4.3	0	5.3	0	6.8	0	7.3	0	8.6	0	9.9	0	10.4	45	11.1	45	11.9	45	12.2	45	11.4	45	10	45	10.6	0	9.7	0	8.9	0
		1991	6	25	0	10.3	0	9.4	0	8.3	0	8.1	0	6.4	0	5.4	0	5	0	4.9	0	6.7	0	8.3	0	7.9	0	7.6	0	9.2	0	9.7	0	11	0	10.1	0	10.8	0	9.6	0	9	0	7.5	0	6.9	0	7.5	0
		1991	6	26	0	5.7	0	5.8	0	4.9	0	4.9	0	3.9	0	2.8	0	3.9	0	5	0	5.7	0	7.6	0	7.8	0	8.5	0	9	0	8.8	45	10.1	45	10.1	45	8.8	45	9.3	45	8.5	45	7.6	0	6.8	0	8.3	0
		1991	6	27	0	5.7	0	5	0	7.2	0	6.7	0	6.4	0	6.9	0	5.6	0	5.9	0	5.8	0	5.1	0	5.1	0	4.7	0	8.1	315	6.5	0	5.7	45	11.9	0	11.7	0	10.6	0	8.9	0	8.9	0	7.9	0	8.5	0
		1991	6	28	0	7.2	0	6.9	0	8.6	0	7.8	0	8.3	0	7.2	0	5.6	0	6	0	6.2	0	6	0	5.7	0	5.7	0	7.4	0	8.9	0	9.7	45	10.6	45	10.3	0	9.4	0	8.3	0	8.9	0	7.4	0	7.4	0
		1991	6	29	0	8.1	0	6.9	0	6.4	0	6.9	0	6.8	0	5.4	0	5	0	4.9	0	6	0	6.1	0	6.9	0	8.2	0	6.8	45	10.6	45	10.3	45	10	45	8.6	45	8.9	45	8.3	45	7.2	0	6.7	0	6.9	0
		1991	6	30	45	5.3	45	4.4	45	5	45	5.8	0	6.1	0	5.6	0	5.6	0	4.7	0	4.7	315	5.4	315	5.7	315	4.4	45	5	45	5.6	315	6.5	45	6.2	45	8.8	45	9	45	7.8	45	7.8	45	7.1	0	6.2	0
		1991	7	1	45	5.7	45	3.9	45	3.3	0	4.3	0	4.9	0	5.8	0	3.8	0	2.9	315	4.4	315	7.8	0	7.2	0	8.9	0	8.8	0	9	0	8.9	0	9.2	0	9.4	0	8.3	0	7.9	0	7.4	0	7.1	0	6.8	0
		1991	7	2	0	6.8	0	6.5	0	6.4	0	5.3	0	4.7	0	5.1	0	4.7	0	6.5	0	7.4	0	7.9	0	8.5	0	9.6	0	9.2	0	9.7	0	10.7	0	11	0	10.3	0	9.3	0	8.6	0	7.6	0	7.8	0	8.2	0
		1991	7	3	0	6.8	0	5.8	0	6.1	0	6.8	0	6.7	0	6.2	0	5.8	0	8.6	0	9.2	0	9.4	0	9.2	0	8.3	0	9.4	0	9.9	0	10.7	0	10.8	0	10.6	0	12.8	0	10.4	0	9.4	0	10.3	0	10.4	0
		1991	7	4	0	9	0	8.9	0	6.1	0	8.3	0	8.1	0	8.1	0	6.9	0	8.9	0	5.8	0	8.6	0	9.2	0	9.4	0	9	0	9.6	0	10	0	9.9	0	9.4	0	8.6	0	7.5	0	7.9	0	7.6	0	7.6	0
		1991	7	5	45	7.4	0	7.9	0	7.9	0	7.2	0	5.8	0	5.1	0	3.9	0	6.8	0	7.9	0	8.2	0	8.1	0	7.9	0	9.7	0	9.9	0	10.1	0	9.7	0	10.3	0	10.7	0	9.7	0	10.1	0	9.4	0	8.9	0
		1991	7	6	0	7.8	0	7.6	0	8.1	0	7.9	0	7.5	0	7.2	0	5.6	0	8.3	0	6.5	0	7.1	0	8.5	0	9	0	9.4	0	9.4	45	9.4	0	9.7	0	10	0	9.2	0	8.8	0	8.3	0	8.6	0	7.6	0
		1991	7	7	0	7.4	0	8.6	0	8.1	0	8.1	0	7.6	0	7.8	0	5.4	0	8.1	0	9.3	0	9.9	0	9.7	0	10	0	10.1	0	10.6	0	10.8	0	10.8	0	10.6	0	10.3	0	8.3	0	8.6	0	8.5	0	8.2	0
		1991	7	8	0	6.9	0	5.8	0	6.4	0	6.5	0	6.5	0	6.1	0	4.6	0	6.8	0	7.4	0	7.1	0	7.8	0	8.9	0	10.1	0	11.2	0	11.7	0	11.7	0	10.6	0	9.7	0	8.8	0	8.8	0	9	0	8.1	0
		1991	7	9	0	6.2	0	6.9	0	5.8	0	3.8	0	4.2	0	4.7	0	3.8	0	8.1	0	10	0	10	0	9.2	0	9.2	0	10.3	0	10.6	0	10	0	10.3	0	10.3	0	8.5	45	8.5	0	8.2	0	8.8	0	9	0
		1991	7	10	0	10.3	0	8.3	0	8.2	0	7.4	0	7.6	0	6.9	0	5	0	8.1	0	8.6	0	9.2	0	10	0	10.1	0	11.2	0	11.4	0	12.5	0	12.1	0	11.2	0	10	0	11.7	0	10.3	0	10	0	9.6	0
		1991	7	11	0	9.6	0	8.6	0	8.2	0	7.5	0	8.1	0	8.1	0	5.3	0	7.9	0	8.2	0	7.9	0	9	0	9.9	0	9.7	0	9.7	0	10.4	0	11.2	0	11	0	10.6	0	10	0	10	0	9.7	0	8.9	0
		1991	7	12	0	8.2	0	7.2	0	6.7	0	6.5	0	6.5	0	6	0	4.4	0	7.8	0	8.3	0	8.1	0	8.1	0	8.3	0	8.8	0	8.3	45	9.4	45	9.6	45	9.2	45	9.2	45	9	45	9.6	45	6.4	45	7.6	45
		1991	7	13	45	6.7	45	6.4	45	5.1	45	5.7	45	5.8	45	6.1	45	5	45	7.6	0	8.2	0	8.3	0	8.6	0	9.4	45	9.3	45	10	45	10.1	45	10	45	9.6	45	9	0	8.3	0	6.9	0	6.9	0	6.8	0
		1991	7	14	0	7.9	0	7.5	0	7.5	0	7.8	0	6.9	0	6.4	0	6	0	8.8	0	8.5	0	9.2	0	9.9	0	9.4	45	9.7	45	10.6	45	11	45	10.8	0	9.6	0	10	0	8.9	0	8.1	0	7.5	45	8.2	0
		1991	7	15	0	7.9	0	7.8	0	7.2	0	7.2	0	7.2	0	6	0	4.2	0	5	0	3.5	0	4.7	0	5	0	5.1	0	6	0	6.1	45	11.1	45	11	45	9.6	45	8.5	0	8.6	0	7.5	0	7.9	45	8.5	0
		1991	7	16	0	7.9	0	7.8	0	7.2	0	7.2	0	7.2	0	6	0	4.2	0	5	0	3.5	0	4.7	0	5	0	5.1	0	6	45	6.1	45	11.1	45	11	45	9.6	45	8.5	0	8.6	0	7.5	0	7.9	45	8.5	0
		1991	7	17	0	7.8	0	7.5	0	8.1	0	7.2	0	6.4	0	6.5	0	4.4	0	8.1	0	7.8	0	9.3	0	10.1	0	11.4	0	11.1	0	11.7	0	12.4	0	11.2	0	9.3	0	8.8	0	9.4	0	8.6	0	8.6	0	9.4	0
		1991	7	18	0	7.8	0	8.5	0	7.6	0	7.1	0	7.8	0	7.1	0	4.7	0	7.5	0	8.2	0	8.8	0	9	0	10.1	0	10.3	0	10.3	0	10.8	0	10.6	0	10.3	0	9.9	0	8.8	0	8.3	0	9.3	0	9.3	0
		1991	7	19	0	8.6	0	8.3	0	8.1	0	8.1	0	6.7	0	6.2	0	5.6	0	6.9	0	7.2	0	7.4	0	5.7	225	7.2	315	6.7	45	8.6	45	9.7	0	9.4	0	8.9	0	7.8	0	8.3	0	7.9	0	7.9	0	8.9	45
		1991	7	20	0	5	45	7.2	45	8.1	0	7.2	0	6.1	0	6.2	0	4.7	0	8.8	0	8.9	0	8.2	0	10.4	0	11.1	0	11.1	0	11.9	0	11.9	0	11.9	0	11.8	0	11.5	0	12.5	0	12.5	0	11.4	0	10.7	0
		1991	7	21	0	8.1	0	7.9	0	7.4	0	8.9	0	9.4	0	7.9	0	5.4	0	8.6	0	8.2	0	7.8	0	7.4	0	8.2	0	9.3	0	10.4	0	10.3	0	10.6	0	11.1	0	10	0	9.9	0	9.6	0	8.9	0	9.4	0
		1991	7	22	0	8.5	0	9.3	0	8.1	0	8.2	0	6.5	0	7.1	0	5.1	0	7.9	0	7.6	0	8.3	0	8.5	0	10.3	0	10	0	10.7	0	10.4	0	10	45	11.4	45	11.7	180	10.2	0	8.9	0	9.9	0	9.9	0
		1991	7	23	0	9	0	8.3	0	6.4	0	5.1	0	5.8	0	6.8	0	6	0	10.8	0	10	0	10	0	9.7	0	10	0	10.3	0	10.6	0	11.3	0	10.8	0	10.4	0	9.7	0	9.6	0	8.9	0	9.2	0	8.9	0
		1991	7	24	0	7.9	0	7.1	0	7.1	0	8.1	0	7.5	0	6.9	0	4.6	0	10.4	0	9.2	0	9	0	10.4	0	10	0	10.1	0	11.4	0	10.6	0	9.4	0	8.6	0	9	0	8.5	0	9.2	0	8.2	0	7.1	45
		1991	7	25	0	7.2	45	6.4	45	7.5	0	6.9	0	8.5	0	7.6	0	6	0	9.4	0	9.3	0	9.2	0	9.7	0	10	0	11.2	0	11.7	0	12.8	0	12.6	0	12.8	0	12.2	0	13.1	0	12.5	0	10.8	0	9.2	0
		1991	7	26	0	6.7	0	7.1	0	7.4	0	7.2	0	8.8	0	8.9	0	6.2	0	10	0	8.8	0	9.4	0	9.4	0	9.7	0	10.7	0	11.2	0	11.4	0	11.4	0	11.1	0	10.4	0	10.1	45	10	45	10	45	8.5	45
		1991	7	27	45	7.2	45	8.1	45	7.2	45	6.4	0	6.9	0	7.2	0	5.4	0	7.8	0	7.5	0	7.9	45	8.6	45	9.4	45	9.7	45	9.2	45	8.9	45	8.9	45	8.2	45	8.2	45	8.5	45	8.2	0	7.9	0	7.1	0
		1991	7	28	45	5.7	45	6.9	0	7.1	0	7.6	0	7.8	0	7.2	0	5	0	7.2	0	7.4	0	7.2	0	7.2	0	8.3	0	8.8	0	10	0	10	45	10.6	45	10.6	45	10.3	0	9.3	0	9.6	0	8.9	0	8.6	0
		1991	7	29	0	7.6	0	6.5	0	5.7	0	6.1	0	6	0	5.8	0	4.2	0	6.1	0	5.7	0	6.2	0	7.8	0	8.1	45	8.6	45	9.4	45	11.1	0	11.1	0	10.3	0	9.4	0	7.8	0	7.9	0	8.2	0	8.1	0
		1991	7	30	0	8.2	0	8.2	0	8.5	0	8.5	0	7.9	0	8.3	0	6.7	0	8.6	0	8.9	0	8.1	0	8.9	0	9.3	0	9.3	0	9.4	0	10.1	0	9	0	9.3	0	8.9	0	8.8	0	8.3	0	8.5	0	8.3	0
		1991	7	31	0	6.7	0	6	0	6.1	0	4.9	0	4.7	0	5.3	0	3.9	0	5.7	0	5.7	0	6.4	0	7.6	45	8.5	45	9.4	45	9.9	45	10.6	45	9.9	45	8.8	0	8.1	0	7.9	0	7.8	0	7.4	0	7.1	0
		1991	8	1	0	5.27083333333333	0	5.1875	0	5.01666666666667	0	4.83333333333333	0	4.72083333333333	0	4.43333333333333	0	4.3125	0	5.1	0	6.1	0	6	0	5.4	0	5.4	0	4.7	45	8.6	45	9.7	45	10.3	45	10.6	45	9.4	45	8.8	0	8.2	0	6.9	0	7.5	0
		1991	8	2	0	5.8	0	5.4	0	4.6	0	3.2	315	3.3	315	6.2	315	5.8	0	3.5	0	5.4	315	5.7	0	6.7	0	8.6	0	9.2	0	7.9	0	9.2	0	9.9	0	10	0	9.4	0	10	0	10	0	10.3	0	9.7	0
		1991	8	3	0	7.5	0	7.5	0	7.2	0	7.2	0	7.6	0	8.2	0	7.8	0	7.1	0	8.5	0	8.5	0	6.9	0	7.8	0	8.6	0	6.9	0	7.4	0	7.4	0	7.8	0	8.3	0	7.2	0	8.1	0	7.8	0	8.1	0
		1991	8	4	0	6	0	5.8	0	5.4	0	6.1	0	6	0	6.2	0	6.9	0	5.1	0	5.6	0	3.9	315	1.7	315	3.9	315	7.2	315	6.4	315	5.8	0	9.6	0	10.1	0	8.8	0	8.3	0	6.1	0	7.2	0	6.1	0
		1991	8	5	0	6	0	6.1	0	7.1	0	7.9	0	6.5	0	6	0	5.4	0	7.2	0	7.8	315	8.1	315	7.5	0	8.3	0	8.3	0	9.4	0	9.7	0	10.8	0	11.7	0	10.6	0	9.2	0	8.6	0	8.6	0	9.7	0
		1991	8	6	0	9.2	0	8.6	0	7.5	0	7.5	0	7.2	0	7.5	0	6.9	0	7.8	0	8.9	0	7.8	0	7.5	0	8.9	0	8.3	0	10.3	0	10.3	0	10.6	0	10.6	0	10	0	10.3	0	10.3	0	9.7	0	10.3	0
		1991	8	7	0	8.3	0	8.6	0	8.9	0	8.9	0	9.7	0	9.2	0	9.4	0	8.6	0	10.3	0	9.2	0	9.4	0	9.2	0	10.6	0	11.4	0	10.3	0	11.4	0	11.4	0	11.4	0	10.6	0	9.7	0	8.8	0	9.6	0
		1991	8	8	0	6.9	0	7.2	0	7.5	0	7.5	0	7.5	0	7.1	0	6.5	0	6.4	0	8.3	0	9.2	0	9.2	0	10	0	10	0	10	0	9.6	0	9.9	0	10	0	10.3	0	9.2	0	9.2	0	9.2	0	9.4	0
		1991	8	9	0	8.6	0	8.3	0	7.2	0	7.5	0	7.5	0	6.4	0	6.7	0	6.1	0	8.3	0	8.9	0	8.3	0	9.7	0	9.4	0	9.4	0	9.7	0	10.3	0	9.7	0	9.7	0	8.3	0	6.9	0	7.2	0	7.9	0
		1991	8	10	0	6.9	0	6.7	0	6.4	0	5.8	0	6.4	0	4.4	0	6.1	0	6.9	0	6.9	0	7.5	0	8.2	0	8.9	0	9	0	10.3	0	9.7	0	10.3	0	9.4	0	9.4	0	9.2	0	8.6	0	9.2	0	8.3	0
		1991	8	11	0	8.6	0	8.1	0	7.8	0	7.5	0	7.1	0	6.8	0	8.3	0	6.1	0	8.8	0	8.8	0	9.2	0	9.2	0	9.2	0	10.6	0	11.1	0	10.8	0	11.1	0	10.8	0	10.8	0	10.6	0	10	0	10	0
		1991	8	12	0	10.3	0	10	0	9.2	0	8.6	0	8.9	0	8.3	0	8.6	0	6.7	0	8.3	0	8.1	0	8.6	0	8.1	0	9.7	0	9.7	0	11.9	0	11.4	0	10.6	0	10.3	0	8.6	0	8.1	0	7.2	0	6.2	0
		1991	8	13	0	6.7	0	5.6	0	5.7	0	5.1	0	5.1	0	3.6	0	3.6	0	5	315	6.2	315	5.6	315	5.6	315	6.2	0	7.4	0	7.8	0	9.7	0	9.7	0	9.7	0	9.4	0	9.2	0	8.3	0	7.8	0	6.9	0
		1991	8	14	0	7.8	0	8.3	0	8.3	0	8.9	0	8.9	0	7.8	0	6.9	315	6.4	0	7.5	315	6.9	0	6.4	0	6.4	0	5.3	315	4.7	315	5.3	0	10	0	10.8	0	10	0	9.4	0	8.6	0	7.5	0	7.5	0
		1991	8	15	0	7.2	0	6.9	0	7.2	0	6.4	0	6.9	0	6.9	0	6.7	315	5	0	6.7	315	5.6	315	5.7	315	6.4	315	5.7	0	7.2	0	8.9	0	10.8	0	10.6	0	9.7	0	9.2	0	8.9	0	8.9	0	10	0
		1991	8	16	0	8.3	0	7.2	0	6.4	0	5.8	0	6.1	0	6.7	0	6.9	315	5	0	5.6	315	6.4	315	7.2	315	8.3	315	7.8	315	8.3	315	6.9	0	7.2	0	10	0	10	0	8.1	0	8.6	0	9.2	0	8.3	0
		1991	8	17	0	8.9	0	8.1	0	8.6	0	6.4	0	7.2	0	7.5	0	7.2	0	5.3	0	7.2	0	8.3	0	8.1	0	8.3	0	7.8	0	10.3	0	12.2	0	11.4	0	10.8	0	9.7	0	9.7	0	10	0	9.7	0	9.4	0
		1991	8	18	0	7.2	0	8.1	0	7.2	0	7.5	0	7.8	0	6.9	0	7.2	0	6.7	0	6.7	0	5.6	0	6.7	0	7.8	0	8.3	0	5.8	0	7.5	0	8.9	0	10.6	0	9.7	0	8.9	0	7.5	0	6.7	0	6.9	0
		1991	8	19	0	7.2	0	6.9	0	6.4	0	5	0	4.7	0	4.7	0	3.6	315	5.3	315	6.4	315	7.2	315	5.8	315	4.7	0	4.3	315	5.1	315	6.7	0	9.7	0	9.7	0	10	0	8.3	0	8.3	0	7.1	0	7.4	0
		1991	8	20	0	8.1	0	8.1	0	8.6	0	7.2	0	7.2	0	7.5	0	7.5	0	7.8	0	7.2	0	8.3	0	8.9	0	9.4	0	9.2	0	10.3	0	9.7	0	10.3	0	10.3	0	8.9	0	9.2	0	8.1	0	8.6	0	8.6	0
		1991	8	21	0	7.5	0	6.9	0	7.2	0	7.8	0	7.8	0	7.2	0	6.1	0	7.5	0	7.2	0	7.2	0	6.1	315	4.7	0	6.7	0	7.1	315	6.5	0	8.3	0	11.1	0	10.8	0	8.1	0	8.1	0	7.8	0	7.2	0
		1991	8	22	0	9.4	0	8.9	0	9.2	0	8.6	0	8.3	0	7.5	0	6.9	0	6.1	0	5.7	0	7.2	0	8.5	0	8.1	0	7.8	0	6.5	315	5	0	10.1	0	11.1	0	11.1	0	10.3	0	9.7	0	8.5	0	7.9	0
		1991	8	23	0	7.1	0	6.8	0	6.8	0	6.9	0	6.7	0	4	0	4.6	0	5	0	5.3	315	3.3	315	6.4	315	5.8	315	4.7	315	4.6	315	4.7	315	6.7	0	7.1	0	8.6	0	8.6	0	7.5	0	8.8	0	8.2	0
		1991	8	24	0	8.8	0	6.7	0	5	0	5.6	0	5.8	0	5.4	0	5.7	0	5.3	315	5.8	315	7.2	315	8.8	315	10.6	315	9.7	315	8.9	0	10.6	0	11.1	0	11.1	0	11.7	0	11.7	0	10.6	0	9.4	0	10	0
		1991	8	25	0	9.3	0	9.3	0	8.7	0	8.1	0	7.5	0	8.6	0	8.6	0	8.3	0	8.9	315	6.9	315	7.2	0	7.8	0	9.2	0	10.8	0	10.3	0	10.6	0	10.8	0	10.3	0	9.4	0	8.6	0	9.4	0	10	0
		1991	8	26	0	9.4	0	8.9	0	8.3	0	8.3	0	7.2	0	6.7	0	7.2	315	6.7	315	7.5	0	6.9	0	7.5	0	8.6	0	8.9	0	10	0	10.3	0	11.1	0	10.8	0	9.4	0	9.4	0	8.6	0	8.9	0	8.1	0
		1991	8	27	0	7.5	0	7.5	0	6.7	0	6.4	0	6.8	0	5.7	0	6.4	0	7.2	0	7.5	0	7.2	0	7.8	0	8.3	0	8.6	0	10	0	11.4	0	11.4	0	10.3	0	9.4	0	8.1	0	6.7	0	6.4	0	7.1	0
		1991	8	28	0	7.5	0	6.4	0	7.2	0	7.4	0	7.2	0	6.5	0	5.6	0	4.7	0	4.2	315	3.6	315	6.1	315	6.7	315	5.3	315	5.3	315	4.4	315	5.4	315	5.4	0	5.4	315	4.6	0	3.6	0	3.8	0	6	0
		1991	8	29	0	3.9	0	3.5	0	4.3	0	5	0	5.6	0	4.6	0	5.4	0	5.6	0	5.4	315	6.2	315	6.7	315	5.8	0	7.2	0	8.3	0	9.7	0	10	0	9.7	0	9.4	0	9.2	0	8.1	0	8.2	0	7.4	0
		1991	8	30	0	7.1	0	7.2	0	7.8	0	7.8	0	7.5	0	6.4	0	6.1	0	5.3	0	6.4	315	6.4	315	8.6	315	8.1	315	7.2	0	7.5	0	9.4	0	10	0	10.3	0	10.6	0	11.1	0	9.7	0	10	0	8.3	0
		1991	8	31	0	5.8	0	4.3	0	4	0	5	0	5.3	0	6.1	0	6.1	0	5.8	0	6.4	315	4.7	315	6.1	315	6.7	315	5.6	315	4.7	0	6.7	0	10.8	0	10.6	0	10.8	0	10.3	0	9.2	0	8.9	0	7.2	0
		1991	9	1	0	4.01666666666667	0	4.05	0	3.99166666666667	0	3.525	0	3.3375	0	3.1375	0	3.31666666666667	0	3.3	315	1.7	0	3.6	0	4.2	0	5.6	0	5.4	0	6.4	0	10.8	0	11.2	0	10.8	0	8.9	0	8.6	0	8.1	0	7.2	0	6.7	0
		1991	9	2	0	6.4	0	6.5	0	7.2	0	7.2	0	6.7	0	6.7	0	7.8	0	5.8	0	7.2	0	6.2	0	6.9	45	9.4	0	9.2	0	9.7	0	10.8	0	10.8	0	10.3	0	9.4	0	9.4	0	8.9	0	8.6	0	9.4	0
		1991	9	3	0	8.1	0	8.1	0	7.2	0	6.7	0	7.2	0	6.1	0	6.1	0	5.6	0	5.6	0	3.9	45	4.4	315	6.1	315	6.7	0	8.9	0	9.4	0	10	0	10.3	0	9.7	0	8.1	0	7.5	0	7.5	0	8.3	0
		1991	9	4	0	8.1	0	8.9	0	9.2	0	9.2	0	6.4	0	8.9	0	7.8	0	7.5	0	7.8	0	8.1	0	7.2	0	7.8	0	8.3	0	9.2	0	9.7	0	10	0	10.8	0	9.7	0	10	0	8.9	0	7.8	0	7.5	0
		1991	9	5	0	8.6	0	8.1	0	8.6	0	8.3	0	8.6	0	8.1	0	8.9	0	8.6	0	9.2	0	9.4	0	8.6	0	8.9	0	9.4	0	9.4	0	9.2	0	10.4	0	9.7	0	9.4	0	8.1	0	8.9	0	8.5	0	9	0
		1991	9	6	0	8.8	0	9.2	0	9.2	0	8.3	0	8.3	0	7.4	0	8.6	0	7.2	0	8.1	0	9.4	0	9.7	0	9.4	0	10.3	0	11.1	0	11.1	0	11.9	0	11.7	0	10.6	0	10	0	9.2	0	9.7	0	9.2	0
		1991	9	7	0	8.3	0	6.5	0	6.8	0	7.8	0	7.8	0	6.8	0	5.8	0	4.7	0	6.4	0	8.1	0	8.6	0	9.2	0	9.7	0	9.2	0	9.7	0	10.3	0	10.3	0	8.9	0	8.6	0	8.9	0	8.5	0	8.1	0
		1991	9	8	0	7.8	0	7.8	0	8.3	0	8.3	0	8.5	0	8.2	0	7.6	0	6.1	0	8.6	0	8.1	0	7.5	0	8.1	0	8.9	0	8.8	0	11.9	0	11.9	0	10.9	0	10.3	0	10	0	9.7	0	8.3	0	7.8	0
		1991	9	9	0	8.1	0	8.1	0	7.6	0	7.8	0	6.9	0	6.7	0	7.5	0	7.2	0	7.2	0	7.8	0	7.2	0	8.2	0	8.3	0	8.8	0	10	0	11.1	0	12.2	0	9.2	0	9.4	0	8.6	0	8.5	0	9.4	0
		1991	9	10	0	8.9	0	8.2	0	8.2	0	8.2	0	7.5	0	7.8	0	7.8	0	6.1	0	6.4	0	8.6	315	7.6	315	10.3	315	10	315	8.1	0	8.1	0	10.6	0	10.6	0	9.2	0	8.3	0	8.3	0	8.3	0	9.7	0
		1991	9	11	0	8.9	0	8.1	0	7.5	0	6.1	0	4.7	0	3.9	0	5.3	315	5.3	315	6.4	315	6.9	315	7.5	315	7.5	270	7.2	315	6.9	315	6.1	315	6.4	0	10	0	9.7	0	9.4	0	7.2	0	7.2	0	6.9	0
		1991	9	12	0	7.2	0	7.5	0	7.5	0	6.4	0	4.9	0	3.6	0	3.6	0	5	315	9.2	315	8.2	315	8.9	315	6.7	315	6.1	315	5.7	0	6.4	0	10.3	0	11.4	0	9.7	0	8.6	0	7.5	0	7.5	0	6	0
		1991	9	13	0	8.6	0	8.9	0	8.1	0	8.3	0	7.8	0	6.2	0	6.9	0	7.5	0	6.9	0	6.4	315	6.9	0	8.1	0	9.7	0	9.7	0	10.3	0	11.1	0	11.1	0	10.8	0	11.4	0	10.8	0	9.2	0	8.9	0
		1991	9	14	0	7.9	0	7.8	0	7.2	0	7.2	0	6.9	0	7.4	0	7.8	0	6.7	0	8.6	0	8.3	0	8.6	0	9.4	0	10.3	0	10.1	0	10.8	0	10.6	0	10.3	0	9.3	0	9.3	0	8.9	0	8.2	0	8.9	0
		1991	9	15	0	9.3	0	8.2	0	7.1	0	6.9	0	6.8	0	6.4	0	7.2	0	7.8	0	9.4	0	8.9	0	8.9	0	8.6	0	10.3	0	10.3	0	10.8	0	11.4	0	10.8	0	10.6	0	9.4	0	8.9	0	8.9	0	8.2	0
		1991	9	16	0	8.2	0	7.9	0	7.2	0	6	0	6	0	6	0	6.1	0	5.8	0	6.9	0	7.2	0	7.8	0	8.9	0	8.3	0	8.6	0	9.2	0	9.7	0	9.2	0	7.5	0	6.9	0	6.1	0	8.1	0	5.6	0
		1991	9	17	0	6.4	0	5.8	0	5	0	5.6	0	5.6	0	5.3	0	5.8	0	4.7	270	3.6	270	2.5	315	2.8	270	3.9	315	5.6	0	6.1	0	7.8	0	8.1	0	6.9	0	7.2	0	6.8	0	5.6	0	4.7	0	4.7	0
		1991	9	18	0	4.4	0	4.2	0	3.6	0	5	0	4.4	0	3.1	0	3.9	0	4.7	315	4.2	0	4.7	0	4.9	0	3.6	0	4.2	0	5.8	45	6.9	45	7.8	45	8.1	45	8.3	45	8.3	0	8.9	0	8.1	0	7.5	0
		1991	9	19	0	5.6	0	5	0	4.4	0	3.3	0	4.7	0	4.2	0	4.2	0	3.6	315	5.6	0	6.7	0	7.2	0	6.7	0	6.9	0	7.5	0	10.6	0	10.6	0	10	0	9.7	0	8.6	0	7.8	0	8.1	0	8.6	0
		1991	9	20	0	8.3	0	8.3	0	8.6	0	8.6	0	8.6	0	6.7	0	6.4	0	6.7	0	6.9	0	7.5	0	8.6	0	9.2	0	10.3	0	10.6	0	10.3	0	10.8	0	10.3	0	10	0	9.4	0	8.9	0	7.2	0	8.3	0
		1991	9	21	0	7.8	0	7.2	0	6.7	0	5.8	0	5.6	0	5.6	0	5.6	0	5.6	0	6.7	0	6.9	0	8.3	0	9.2	0	11.1	0	10.3	0	10	0	9.4	0	8.9	0	8.3	0	7.2	0	6.7	0	6.7	0	7.8	0
		1991	9	22	0	6.7	0	6.7	0	6.4	0	6.4	0	5.6	0	5.6	0	4.7	0	4.2	0	6.7	0	6.4	0	6.9	0	7.2	0	10.3	0	7.8	0	8.1	0	8.1	0	10.6	0	7.8	0	7.8	0	6.7	0	5.8	0	6.4	0
		1991	9	23	0	5.3	0	5.8	0	4.4	0	4.4	0	3.3	0	2.2	0	1.7	0	1.9	0	2.1	0	1.8	315	2.5	0	5.8	0	7.5	0	7.2	0	7.2	0	7.5	0	5.8	0	5.6	0	6.4	0	5.8	0	5.8	0	4.4	0
		1991	9	24	0	5.3	0	4.7	0	4.2	0	4.2	0	4.2	0	3.1	0	2.8	0	2.8	315	1.9	270	7.8	270	8.6	270	8.6	270	8.9	270	7.5	270	6.4	270	5	315	5.8	0	8.9	0	9.2	0	8.9	0	8.1	0	7.5	0
		1991	9	25	0	5.8	0	6.4	0	7.2	0	6.1	0	5.6	0	5.6	315	2.2	315	1.9	315	1.9	0	4.2	0	3.9	315	5	0	6.4	0	6.1	0	7.2	0	8.6	0	10.3	0	8.9	0	7.8	0	6.9	0	6.7	0	5.6	0
		1991	9	26	0	4.4	0	5.3	0	5.3	0	4.7	0	4.7	0	4.4	0	2.8	270	2.8	0	2.5	0	2.2	270	2.8	0	2.2	270	1.9	315	1.9	270	2.2	315	3.9	0	7.5	0	7.5	0	7.2	0	6.4	0	8.9	0	5.6	0
		1991	9	27	0	5	0	5	0	5	0	4.7	0	5.3	0	5.6	0	5.6	0	5	0	5.8	0	5.3	0	3.9	0	3.9	315	3.3	0	7.5	0	9.4	0	11.1	0	10.8	0	9.4	0	8.1	0	7.5	0	7.2	0	6.9	0
		1991	9	28	0	6.7	0	6.9	0	6.7	0	7.5	0	6.9	0	5.8	0	6.9	0	6.7	0	6.9	0	8.1	0	9.2	0	9.2	0	8.3	0	8.9	0	9.2	0	9.2	0	10.7	0	8.9	0	8.9	0	9.4	0	10	0	8.1	0
		1991	9	29	0	7.2	0	7.5	0	6.9	0	5.8	0	4.2	0	4.2	0	3.9	0	3.9	315	4.7	0	4.4	0	5.6	315	8.1	0	8.9	0	9.7	0	9.4	0	9.2	0	9.4	0	8.9	0	8.1	0	7.8	0	6.7	0	6.1	0
		1991	9	30	0	4.7	0	5	0	3.6	0	2.5	0	1.7	0	2.5	0	3.1	0	1.7	0	2.2	315	3.9	270	7.5	315	6.4	270	5.6	315	7.5	0	9.7	0	10.6	0	10.8	0	9.4	0	8.1	0	8.1	0	7.2	0	7.5	0
		1991	10	1	0	3.13368055555556	0	2.87760416666667	0	3.0078125	0	2.86458333333333	0	2.89930555555556	0	2.87760416666667	0	3.07916666666667	0	2.3	0	2.7	0	2.7	0	2.9	0	8.5	0	8.6	0	11.1	0	9	0	9.6	0	8.5	0	9	0	7.6	0	7.2	0	6.8	0	7.5	0
		1991	10	2	0	1.2	0	6	0	4.3	0	4.6	0	4.6	0	4.7	0	6	0	4.3	0	6	0	5.3	315	6.7	0	5.2	0	5	0	6.5	0	8	0	6.7	0	11.1	0	8.6	0	6.8	0	7.5	0	6.5	0	8	0
		1991	10	3	0	7.4	0	6	0	6	0	6.2	0	6	0	6.7	0	5.4	0	5.1	0	6.1	0	6.9	0	7.8	0	9	0	9	0	8.9	0	8.3	0	6.5	0	9.2	0	7.1	0	7.2	0	6	0	6.5	0	6.7	0
		1991	10	4	0	3.6	0	3.8	0	3.9	0	3.7	0	3.2	0	2.7	0	2.8	0	3.5	0	3.7	0	3.7	0	3.1	0	3.6	0	3.8	0	3.5	0	2.9	0	3.6	0	3.7	0	3.8	0	3.9	0	3.1	0	3	0	3.5	0
		1991	10	5	0	4	0	4	0	4.8	0	3.6	45	3.7	45	3.3	45	4	0	2.6	0	4.6	0	4.3	0	4	45	7.1	45	8.2	45	8.2	45	8.3	45	7.6	0	9	0	8.3	0	8	0	7.5	0	6.8	0	6.5	0
		1991	10	6	0	3.6	0	4	0	3.2	0	2.2	0	2.1	315	1.7	270	1.8	270	1.2	270	1.4	315	2.1	45	2.9	45	4.2	45	5.7	0	6.4	45	5.8	45	5.4	45	5	45	5.1	45	4.6	45	3.6	0	3.3	0	3.2	0
		1991	10	7	0	2.6	0	2.1	0	2.2	0	1.7	315	1.7	315	1.8	315	2.1	315	1.1	315	2.4	270	1.5	315	1.1	45	3.5	45	4.9	45	5.7	45	6.2	45	5.6	45	5	45	4.2	45	4.3	45	4.3	0	4.2	0	4.7	0
		1991	10	8	0	3.5	315	3.2	315	2.1	315	1.5	270	1.8	270	1.8	315	2.4	315	1.9	315	2.4	0	2.6	0	2.8	45	4.7	45	5.7	45	7.1	45	6.5	45	6.4	270	4	0	3.1	0	5.4	0	5.1	0	4.9	0	4.6	0
		1991	10	9	0	4.5	0	4.8	0	4	0	4.3	0	4.6	0	4.6	315	4	315	1.5	315	3.5	315	4.7	315	3.5	315	4	270	3.2	45	4.9	45	6.2	45	4.2	0	5.4	45	2.4	0	1.5	0	0.8	0	3.5	0	3.1	0
		1991	10	10	315	2.6	315	1.9	315	1.8	315	0.7	315	0.6	315	1.7	315	1.9	270	1.4	270	2.6	270	2.1	270	2.1	270	3.2	45	3.9	45	3.5	0	2.8	45	4.7	45	6.5	0	6	0	6.2	0	5.1	0	4.2	0	4.2	0
		1991	10	11	0	1.2	0	2.97916666666667	0	0.7	0	1.5	0	1.7	270	1.7	270	0.4	270	1.2	315	2.2	0	3.5	45	3.8	45	4.7	45	6.4	45	8.3	45	5.4	315	1.8	0	4.3	45	2.5	0	4.6	0	4.9	0	3.8	0	3.6	0
		1991	10	12	0	3.1	0	2.6	315	2.1	315	1.7	315	0.6	315	0.3	0	2.71666666666667	315	1.4	270	1.2	270	1.2	45	3.2	45	4	45	1.8	45	7.2	45	7.1	45	6.2	45	5.7	45	4.9	45	5.6	45	5.8	0	4.7	0	3.3	0
		1991	10	13	0	3.3	0	2.2	0	3.2	0	3.9	0	3.5	0	3.2	0	3.2	315	1.2	315	1.8	0	2.6	0	2.6	45	4.6	45	5.7	45	6.8	45	3.9	45	5.1	45	6.8	45	5.4	45	5.4	45	5.1	45	6.4	0	5.7	0
		1991	10	14	0	3.5	0	4	0	3.8	45	4	45	4.3	45	4.6	0	4.3	0	4	0	5.8	0	4.9	0	5.6	0	5.6	0	5.6	45	6.7	45	8.1	45	8.1	45	7.9	45	7.2	45	6.9	0	7.1	0	7.1	0	6.9	45
		1991	10	15	0	4.6	0	5	315	3.1	315	1.2	315	1.8	0	3.5	0	3.8	0	3.1	0	3	0	2.8	0	3.5	0	3.5	0	3	45	8.5	45	8.8	45	9.2	45	8.5	45	8.6	0	7.5	0	7.5	0	7.8	0	6.8	0
		1991	10	16	0	5.8	0	5.4	0	5	0	3.7	0	3	0	3.2	0	4.2	0	2.9	315	3.9	0	3.5	0	3.8	315	7.5	315	6.7	0	4.4	0	4.7	0	4.5	0	6	0	6.5	0	6	0	5.8	0	5	0	3.8	0
		1991	10	17	0	2.6	0	5.7	0	5	0	6.5	0	5.8	0	6	0	6	0	2.9	0	4.2	0	5	315	8	315	8	315	7.5	315	7.5	0	7.8	0	8	0	9	0	9	0	8.5	0	8.5	0	7.8	0	8.5	0
		1991	10	18	0	7.5	0	6.7	0	8.3	0	8.3	0	8.3	0	6.8	0	6.8	0	4.6	0	7.5	0	6.7	0	7.8	0	8.6	0	8.6	0	9	0	9	0	10	0	10	0	9.5	0	8.5	0	7.5	0	7.8	0	8.5	0
		1991	10	19	0	7.5	0	6	0	6	0	6.5	0	6.5	0	5.7	0	5.7	0	3.8	0	5.4	0	7.6	0	7.6	0	6.5	0	6.7	45	8.1	45	10.3	45	11.1	45	9	0	8	0	6.5	0	6.5	0	5.6	0	5.8	0
		1991	10	20	0	5.4	0	6	0	6	0	5.7	0	6.5	0	6	0	6	0	3.2	0	8.3	0	6	0	5.6	0	6.5	0	5.6	0	6.5	0	8	0	9	45	9	0	9.3	45	7.5	0	6.5	0	6.5	0	6.5	0
		1991	10	21	0	6.8	0	6.8	0	7.5	0	6.5	0	5.1	0	5	0	5	0	2.6	0	6	315	7.8	315	7.8	315	8.1	315	7.5	45	11.4	45	11.1	45	11.3	45	9	45	8.5	0	8	0	7.5	0	7.5	0	7.5	0
		1991	10	22	45	6	0	7.8	0	8	0	7.5	0	7.5	0	7.5	0	7.5	0	4.7	0	7.6	0	7.6	0	8.8	0	10.8	0	9	45	9.5	45	9.7	45	10.3	45	9.7	45	9.7	45	8.1	0	7.5	0	6	45	5.7	0
		1991	10	23	0	5.8	0	6.5	0	6.9	0	7.5	0	8.3	0	6.5	0	7.1	0	4.2	0	8	0	7.2	0	8	0	8.5	0	8	0	8.3	0	8.2	0	8.2	0	9	45	9.7	0	9.4	0	7.2	0	6.2	0	6.5	0
		1991	10	24	0	6.8	0	6.7	0	6.5	0	5.6	0	4	0	4.7	0	4	0	3.1	0	6	0	6.7	315	8.1	315	8.1	315	7.5	315	7.1	315	6.7	0	6.7	0	7.4	45	7.4	45	9	0	7.1	0	6.2	0	7.1	0
		1991	10	25	0	7.1	0	7.2	0	7.5	0	6.5	0	7.5	0	6	0	6	0	3.9	0	6	0	4.5	0	5.6	0	6	45	7.5	45	9	45	10.3	45	10.6	45	10.3	45	9	0	8	0	6	0	5	0	5.8	0
		1991	10	26	0	5.6	0	5.6	45	5	45	5	0	5.4	0	4.5	0	4	0	1.8	315	1.8	0	1.5	0	2.4	90	4	45	6.5	45	7.6	45	7.9	45	7.2	45	8	45	7.5	45	6	0	4.7	45	4.7	45	4.7	45
		1991	10	27	45	5	45	4.6	45	5	45	5	0	5.3	0	5	0	5	0	2.8	0	5.3	0	4	0	5	0	3.8	45	4.4	45	7.1	45	9	45	9	45	8.3	45	7.5	0	6.8	0	6	0	5	0	4.2	0
		1991	10	28	0	3.5	0	3.6	0	3.8	0	4	0	3.8	0	3.8	0	4	0	3.5	0	5.1	0	3.8	0	4	45	7.4	45	7.2	45	6.8	45	6.8	45	8.1	45	8.1	45	7.5	45	8	0	5.6	0	5.6	0	5.3	0
		1991	10	29	0	4	0	5.4	0	4	45	4.3	0	4	45	5	0	5.3	0	3.3	0	1.8	0	3.8	0	2.5	0	2.2	45	3.1	45	6	45	5.8	45	6	45	6.5	45	8	45	8	45	7.5	45	6.5	45	6.8	45
		1991	10	30	0	5.6	0	5.6	0	5	0	5	0	5	0	4.7	0	5	0	3.5	0	5	0	3.3	0	3.8	45	4	0	3.5	45	5	45	6.5	45	8.1	45	7.8	45	7.8	45	6.5	45	4	0	4	0	5.6	0
		1991	10	31	0	5	0	5.8	0	5	0	5.3	0	5.3	0	5	0	6	0	3.5	0	6	0	6.4	0	8	0	8.6	0	8	0	7.8	45	9	45	8.5	45	8.5	0	8	0	9	0	7.5	0	6.7	0	5.8	0
		1991	11	1	0	6.2	0	6	0	6.2	0	6.2	0	7.4	0	6.8	0	7.5	0	8.2	0	9.4	0	9.6	0	10.7	45	10.7	45	11.1	45	11.1	45	10.4	45	9.9	45	10	45	9.3	45	8.8	0	8.6	0	7.9	0	7.9	0
		1991	11	2	0	8.3	0	8.2	0	7.8	0	9.8	0	6.2	0	5.6	0	5.6	0	6.1	0	8.2	0	8.5	0	8.9	0	8.9	0	8.6	45	9.2	45	10	45	9.7	45	8.1	45	8.3	45	8.1	45	8.1	45	8.9	0	8.3	0
		1991	11	3	0	6.4	0	6.4	0	5.6	0	4.3	0	4.7	0	4.6	0	4.4	45	4.7	0	5.8	0	6.4	0	5.8	45	6.5	45	8.6	45	9.3	45	9.4	45	9.4	45	8.9	45	8.6	45	7.5	45	6.9	45	7.2	45	6.5	45
		1991	11	4	0	4	0	3.3	0	3.2	0	2.6	0	3.3	0	3.2	0	3.6	0	3.5	315	2.6	0	2.2	45	4.6	45	7.9	45	8.8	45	9.4	45	9.4	45	8.5	45	7.4	45	7.1	45	7.1	45	6.8	45	6.5	45	5.3	0
		1991	11	5	0	4.7	0	3.6	0	3.6	0	3.6	315	1.2	315	1.4	315	1.9	0	2.2	0	2.4	0	2.9	0	5.6	0	5.8	0	4.7	45	6.4	45	8.3	45	9.6	45	9.2	45	8.3	45	7.9	45	6.8	45	7.1	0	6.7	0
		1991	11	6	0	5.4	0	5.6	0	5.4	0	5.4	0	5.6	0	4.4	0	4.7	0	4.7	0	6.1	0	6	0	6	0	7.8	45	8.3	45	9.2	45	9.2	45	8.1	45	6.9	45	6.4	45	6.7	45	5.6	45	4.7	45	4.4	45
		1991	11	7	45	2.4	0	1.7	0	1.9	0	1.5	315	1.5	315	1.5	315	1.2	45	2.5	0	1.7	0	1.9	90	2.8	90	5	90	6.1	90	7.4	90	7.6	90	7.6	45	7.5	45	7.1	45	7.2	45	6.7	45	5.8	45	5.3	0
		1991	11	8	0	2.5	0	2.4	0	1.7	0	3.1	0	3.6	0	2.8	0	1.4	0	1.8	0	2.1	0	3.1	0	3.5	90	5.3	45	5	0	4.4	0	5.8	45	8.1	45	8.6	45	7.9	45	7.6	0	6.7	0	6.4	45	4.7	0
		1991	11	9	270	1.1	270	1.4	270	0.7	270	1	270	1.7	270	1.8	270	1.5	270	1.7	315	1.8	315	1.5	45	3.3	45	5.7	315	3.1	315	1.7	45	2.4	45	2.2	0	1.9	0	0.7	0	0.6	0	0.3	0	0.7	0	3.7875	0
		1991	11	10	315	3.1	315	1.5	315	1.7	315	1.5	315	0.8	315	1.2	315	0.8	315	0.7	315	1.2	315	1	45	1.7	90	4	45	5.4	45	2.5	45	3.2	90	4.6	45	4.2	45	4	45	3.8	45	4.2	45	4.7	45	5	45
		1991	11	11	45	4.6	45	4.3	45	3.9	45	3.9	0	3.3	0	1.9	0	1.9	0	2.2	0	3.9	0	5	0	7.2	45	6.7	45	7.2	45	8.1	45	9.3	45	9	45	9	45	8.8	45	6.9	45	6.2	45	4.7	45	6.2	45
		1991	11	12	45	4.7	45	4.7	45	5.3	45	6.1	0	5.6	0	4.7	0	5	0	5.3	0	6.7	45	8.1	45	7.9	45	7.9	45	8.8	45	7.9	45	10.1	45	9.9	45	8.9	45	8.6	45	7.8	45	7.5	45	6.9	45	6.4	45
		1991	11	13	0	5.8	0	5.1	0	4.3	0	4.3	0	4.4	0	3.6	0	3.1	0	2.6	0	1.9	0	3.3	45	6.4	45	8.2	45	9.6	45	9.7	45	8.6	45	9.2	45	8.8	45	7.4	45	6.9	45	6.7	45	6.7	45	5.3	45
		1991	11	14	0	4	0	3.8	0	3.9	0	2.9	45	3.2	45	2.8	45	3.6	0	3.2	0	2.9	0	3.2	0	5.4	45	6.9	45	8.6	45	9.2	45	8.3	45	8.9	45	9.2	45	8.2	45	8.2	45	7.4	45	6.2	0	5.6	0
		1991	11	15	0	4.2	0	3.5	0	4	0	3.9	0	3.9	0	3.9	0	3.1	0	3.9	0	5.1	0	6.4	45	7.1	45	8.1	45	8.1	45	9.2	45	9.7	45	9.7	45	8.6	45	7.5	45	6.8	0	6.1	0	5.4	0	4.6	0
		1991	11	16	0	4.2	0	3.5	0	3.3	0	3.8	0	2.5	0	2.5	0	2.8	0	3.2	0	2.8	0	5	45	6.8	45	7.9	45	7.9	45	8.6	45	8.9	45	9.4	45	8.1	45	7.6	45	6.5	45	6.1	0	5	0	5.3	45
		1991	11	17	45	5.3	45	5.1	45	4.9	0	4.3	0	3.9	0	2.9	0	3.3	0	3.6	0	4.4	0	4.2	45	4.6	45	6	90	7.8	45	8.2	45	9	45	8.3	45	6.9	45	7.5	45	7.1	45	6.8	45	6	45	5.4	45
		1991	11	18	45	4	0	3.3	0	3.9	45	3.6	45	3.5	45	3.3	0	3.3	0	2.99166666666667	0	3.43333333333333	0	3.6375	0	3.80833333333333	0	4.325	45	4.87083333333333	45	5.4125	45	5.225	45	5.25416666666667	45	5.05	45	4.78333333333333	45	4.36666666666667	0	4.2	0	3.8625	0	3.7375	0
		1991	11	19	0	3.1625	0	2.63333333333333	0	2.5	0	2.45	0	2.24166666666667	0	2.19583333333333	0	2.33072916666667	0	2.5375	0	2.85416666666667	0	3.31666666666667	0	3.41666666666667	0	4.45	45	4.8	45	5.25416666666667	45	5.25833333333333	45	5.1625	45	4.975	45	4.73333333333333	45	4.5375	0	4.32916666666667	45	3.89583333333333	0	3.62916666666667	0
		1991	11	20	0	3.02083333333333	0	2.8125	0	2.62916666666667	0	2.2875	0	2.30416666666667	0	2.35	0	2.52083333333333	0	2.94166666666667	0	3.42083333333333	0	3.82916666666667	0	4.275	0	4.70416666666667	0	5.14583333333333	45	5.35833333333333	45	5.45833333333333	45	5.425	45	5.32083333333333	45	4.94583333333333	45	4.7625	45	4.4625	0	4.29166666666667	0	4.02916666666667	0
		1991	11	21	0	3.4875	0	3.2	0	3.19583333333333	0	3.24583333333333	0	3.06666666666667	0	3.07083333333333	0	2.75833333333333	0	3.14583333333333	0	3.75	0	3.92916666666667	0	4.125	0	4.52916666666667	0	4.9125	0	5.2125	0	5.225	45	5.17083333333333	0	4.85	45	4.5375	45	4.28333333333333	0	4.15	0	3.82916666666667	0	3.7375	0
		1991	11	22	0	3.075	0	2.81666666666667	0	2.70416666666667	0	2.675	0	2.65416666666667	0	2.54583333333333	0	2.47916666666667	0	2.6625	0	3.1125	0	3.50416666666667	0	3.95833333333333	0	4.16666666666667	45	4.60833333333333	45	4.94166666666667	45	5.05642361111111	45	5.28645833333333	45	5.234375	45	5.04774305555555	45	4.765625	45	4.52690972222222	0	4.28819444444444	0	4.00607638888889	0
		1991	11	23	0	3.35503472222222	0	3.12065972222222	0	3.09461805555556	0	3.02951388888889	0	3.04253472222222	0	2.85590277777778	0	2.68229166666667	0	3.28993055555556	0	3.50694444444444	0	3.60243055555556	0	3.96267361111111	0	4.44878472222222	0	4.90017361111111	0	5.30381944444444	45	5.47743055555556	45	5.56857638888889	45	5.47743055555555	45	5.19097222222222	0	4.75694444444444	0	4.42274305555556	0	4.28819444444444	0	3.95833333333333	0
		1991	11	24	0	3.4375	0	3.4375	0	3.22916666666667	0	3.13802083333333	0	3.17708333333333	0	3.0859375	0	2.92534722222222	0	3.27916666666667	0	3.65416666666667	0	3.95	0	4.85833333333333	0	5.12916666666667	0	5.59583333333333	0	5.70833333333333	0	5.79166666666667	0	5.74166666666667	45	5.61666666666667	0	5.23333333333333	0	4.87916666666667	0	4.64583333333333	0	4.425	0	4.37916666666667	0
		1991	11	25	0	3.68333333333333	0	3.4875	0	3.55	0	3.57916666666667	0	3.31666666666667	0	3.225	0	3.04166666666667	0	3.05416666666667	0	3.56666666666667	0	3.6875	0	4.15833333333333	0	4.5875	0	4.6125	0	5.49583333333333	0	5.07916666666667	0	5.49166666666667	0	5.21666666666667	0	4.86666666666667	0	4.69166666666667	0	4.4875	0	3.8625	0	3.6	0
		1991	11	26	0	3.49583333333333	0	3.45416666666667	0	3.275	0	3.08333333333333	0	3.075	0	3.12083333333333	0	3.12083333333333	0	3.40416666666667	0	4.0875	0	4.325	0	4.6125	0	4.89583333333333	0	5.10416666666667	0	5.72083333333333	0	5.99583333333333	0	5.8	0	5.49583333333333	0	5.20416666666667	0	4.95416666666667	0	4.61666666666667	0	4.13333333333333	0	3.90416666666667	0
		1991	11	27	0	3.44583333333333	0	3.40833333333333	0	3.32916666666667	0	3.20416666666667	0	3.02916666666667	0	2.89583333333333	0	3.05416666666667	0	3.12083333333333	0	3.975	0	4.34583333333333	0	4.62083333333333	0	4.79583333333333	0	4.9875	0	5.5125	0	5.5375	45	5.35833333333333	45	5.12916666666667	0	4.94166666666667	0	4.81666666666667	0	4.75416666666667	0	4.49583333333333	0	4.23333333333333	0
		1991	11	28	0	3.42083333333333	0	3.41666666666667	0	3.23333333333333	0	3.17083333333333	0	3.12916666666667	0	3.17083333333333	0	3.11666666666667	0	3.7125	0	4.44166666666667	0	4.92083333333333	0	5.09166666666667	0	5.32083333333333	0	5.36666666666667	0	5.6125	45	6.06666666666667	45	6.17916666666667	45	6.04583333333333	0	5.85833333333333	0	5.37916666666667	0	5.0625	0	4.72083333333333	0	4.55416666666667	0
		1991	11	29	0	3.9375	0	3.66666666666667	0	3.67083333333333	0	3.55416666666667	0	3.3625	0	3.4	0	3.30416666666667	0	3.4125	0	4.22916666666667	0	4.6625	0	5.11666666666667	45	5.13333333333333	45	5.25416666666667	45	5.73333333333333	0	5.67916666666667	45	5.51666666666667	45	5.25833333333333	45	4.75833333333333	45	5.20833333333333	0	4.52083333333333	45	4.32083333333333	0	4.22916666666667	0
		1991	11	30	0	3.66666666666667	0	3.41666666666667	0	3.275	0	3.42083333333333	0	3.24583333333333	0	2.98333333333333	0	2.59166666666667	0	2.98333333333333	0	3.26666666666667	0	3.74583333333333	0	4.55	0	4.91666666666667	0	5.07916666666667	0	5.10416666666667	45	5.4	45	5.45833333333333	45	5.2625	45	4.85416666666667	45	4.60416666666667	45	4.10833333333333	0	4.1375	0	3.87916666666667	0
		1991	12	1	0	3.075	0	2.89583333333333	0	2.825	0	2.8625	0	2.92916666666667	0	2.79166666666667	0	2.34166666666667	0	8.1	0	7.8	0	8.1	0	8.5	0	8.9	0	8.8	0	10	45	9.7	45	10.3	0	10.6	0	10.6	0	10.8	0	8.9	0	8.9	0	7.5	0
		1991	12	2	0	7.9	0	5	0	7.8	0	7.8	45	7.5	45	7.5	0	7.8	0	8.3	0	10.6	0	9.7	0	10	0	10.3	0	9.7	0	10.3	45	9.4	0	9.4	0	9.2	0	8.9	0	8.3	0	8.2	0	8.8	0	8.8	0
		1991	12	3	0	6.4	0	6.1	0	5.8	0	6.7	0	6.7	0	5.8	0	5.6	0	5.3	0	6.9	0	6.9	0	7.8	0	9.4	0	9.7	0	8.9	0	9.4	0	9.7	0	8.9	0	8.3	0	8.3	0	7.5	0	7.8	0	8.6	0
		1991	12	4	0	7.6	0	6.7	0	6.7	0	5.6	0	5.8	0	5	0	5.8	0	6.1	0	7.8	0	7.8	0	7.8	0	8.9	0	9.2	0	9.7	0	8.9	0	9.4	0	8.6	0	8.6	0	9.2	0	8.1	0	8.1	0	7.5	0
		1991	12	5	0	6.2	0	6.1	0	6.7	0	5.7	0	6.1	0	6.1	0	6.1	0	6.1	0	8.3	0	8.1	0	8.3	0	8.1	45	8.6	45	8.9	45	9.2	45	8.9	45	8.9	45	8.1	45	7.8	45	7.2	45	7.2	0	7.8	0
		1991	12	6	0	6.1	0	6.7	0	5.6	0	5.6	0	5.8	0	6.4	0	6.7	0	6.5	0	7.6	0	6.7	0	8.3	0	8.3	45	8.9	45	9.4	45	9.7	45	9.4	45	9.7	45	8.9	45	9.2	45	8.6	45	8.3	45	8.3	45
		1991	12	7	0	7.6	0	6.7	0	6.2	0	6.8	0	6.2	0	7.5	0	6.7	0	5.6	0	7.8	0	8.3	0	8.3	0	8.1	45	8.6	0	7.8	0	8.3	0	9.4	0	9.4	0	9.4	0	8.3	0	8.3	0	8.9	0	8.3	0
		1991	12	8	0	6.2	0	6.4	0	6.5	0	6.7	0	7.2	0	6.1	0	6.1	0	6.9	0	7.5	0	8.1	0	8.1	0	8.3	45	8.4	45	8.4	45	8.9	0	8.3	0	8.4	0	8.6	0	9.2	0	8.3	0	8.3	0	7.8	0
		1991	12	9	45	6.5	0	7.6	0	7.1	45	7.1	0	6.1	0	6	0	5.8	0	6.7	0	7.2	0	9.2	0	9.2	0	9.2	0	8.9	0	8.6	0	9.7	45	9.2	45	8.3	0	7.8	0	7.8	0	6.9	0	7.5	0	6.1	0
		1991	12	10	0	6.2	0	5.3	0	5	0	3.9	0	3.9	0	3.9	0	3.3	0	5.3	0	6.7	0	7.8	0	8.3	0	9.2	0	8.1	0	8.5	0	8.3	0	9.9	0	7.6	0	7.5	0	7.2	0	6.4	0	6	0	5.4	0
		1991	12	11	0	5.3	0	6	0	5.4	0	5.6	0	5.6	0	5.7	0	5.8	0	5.6	0	7.5	0	8.1	0	8.3	0	8.6	0	9.4	0	8.9	0	9.2	0	8.6	0	9.2	0	8.3	0	8.3	0	8.1	0	7.8	0	7.4	0
		1991	12	12	0	8.1	0	6.9	0	6.1	0	6.1	0	5.8	0	5.3	0	5	0	5.6	0	6.7	0	6.7	0	8.1	0	7.8	45	8.9	45	9.4	45	9.7	45	9.4	45	8.9	45	8.6	0	8.6	0	7.2	45	5.8	0	6.7	0
		1991	12	13	0	6	0	5.8	0	5.6	0	5.6	0	5	0	5.6	0	5.8	0	6.4	0	8.6	0	8.6	0	8.3	0	8.4	0	8.9	0	9.4	0	8.9	0	8.6	45	8.9	45	8.9	45	8.3	45	8.6	45	7.8	45	6.9	45
		1991	12	14	0	4.2	0	4.2	0	3.9	0	3.3	0	3.3	0	2.5	0	3.1	0	4.4	0	5.8	45	7.2	45	8.1	45	8.9	45	10.3	45	10.6	45	8.6	0	9.7	0	8.3	0	8.6	0	7.2	45	6.9	0	6.5	0	6.2	0
		1991	12	15	0	5.3	0	5	0	4.4	0	4.2	0	4.4	0	3.9	0	3.5	0	3.3	315	2.5	315	3.6	0	6.7	0	7.2	0	7.8	45	8.3	45	8.6	45	7.5	45	8.6	45	8.3	45	6.7	45	5.8	45	6.4	45	5.8	0
		1991	12	16	0	5.1	0	5.4	0	4.9	0	4.4	0	4.4	0	3.3	0	3.1	0	2.8	0	2.2	315	2.5	0	3.9	0	5.8	0	6.7	45	8.3	45	8.6	45	8.9	45	8.3	45	8.3	45	6.7	0	6.4	0	6.9	0	6	0
		1991	12	17	0	4.9	0	4.9	0	5.4	0	4.4	0	5.6	0	5.3	0	5.8	0	6.1	0	7.2	0	6.7	0	7.2	0	7.8	45	8.3	45	8.6	45	9.4	45	9.4	45	9.2	45	8.6	45	7.5	45	7.2	45	7.2	45	6.7	0
		1991	12	18	0	4.9	0	4.4	0	3.9	0	4.4	0	3.9	0	4	0	3.9	0	3.9	0	6.7	0	6.7	0	6.7	45	7.2	45	7.5	45	7.8	45	9.7	45	9.4	45	8.6	45	8.3	45	6.9	0	6.4	0	5.6	45	5	0
		1991	12	19	45	4.4	0	4.6	45	4.6	45	3.9	45	4.9	45	3.8	45	3.6	0	3.9	0	4.2	315	2.8	0	6.1	45	8.9	45	10.3	45	8.9	45	9.4	0	8.6	0	8.1	0	6.9	0	7.2	0	6.9	0	5.6	0	5.8	0
		1991	12	20	0	5.1	0	4.2	45	4.1	45	4.3	0	4.2	0	4.2	45	3.9	0	4.4	0	5.8	0	5	0	6.1	0	6.4	0	6.7	0	6.9	0	4.2	0	6.7	0	6.9	0	6.1	0	6.4	0	5.3	0	4.2	0	3.1	0
		1991	12	21	0	5.3	0	3.9	0	3.6	0	3.6	0	4.2	0	4.2	0	4.4	0	4.4	0	5.8	0	6.4	0	6.7	0	7.4	45	9.2	0	8.3	0	8.3	0	6.9	0	7.5	0	7.2	0	6.9	0	7.5	0	4.4	0	5.6	0
		1991	12	22	0	6.9	0	5.6	0	5.8	0	5	0	6.1	0	5.3	0	4.2	0	4.2	0	5.6	0	6.1	0	6.1	0	5.3	0	5.8	0	6.7	0	7.2	0	6.7	0	6.4	0	6.1	0	5	0	4.4	0	4.2	0	4.7	0
		1991	12	23	0	4.7	0	4.7	0	3.9	45	3.9	0	3.3	0	2.8	0	3.9	0	5	0	2.9	0	5	0	6.4	45	5.8	0	4.4	0	5.3	0	4.4	0	4.7	0	4.7	0	5.6	45	4.4	0	4.4	45	5.3	0	5	0
		1991	12	24	0	3.6	0	3.9	0	3.3	0	3.9	0	3.6	0	4.2	0	4.3	0	3.3	0	5.7	0	7.4	0	6.9	0	6	0	6.7	0	6.7	45	7.5	45	7.8	45	7.2	0	6.7	0	6.1	0	5.6	0	4.7	0	4.2	0
		1991	12	25	0	4.7	0	3.4	0	4.4	0	4.2	0	4.2	0	4.4	0	4.4	0	3.8	0	5.8	0	6.1	0	7.2	0	5.6	0	8.1	0	6.8	0	6.5	45	6.9	45	7.2	0	6.4	0	6.1	0	5.6	0	5.3	0	4.6	0
		1991	12	26	0	5.8	0	6.1	0	5.7	0	5.4	0	6.8	0	6.7	0	6.7	0	7.2	0	7.1	0	7.8	0	7.4	0	7.2	0	6.8	0	7.8	0	5.6	0	5.8	0	7.5	0	8.6	0	7.9	0	8.3	0	7.6	0	6.8	0
		1991	12	27	0	7.2	0	6.5	0	5.4	0	5.3	0	5.7	0	6	0	6.2	0	6.7	0	6.8	0	9	0	8.8	0	8.3	0	8.6	0	8.9	0	8.7	0	8.9	0	8.6	0	8.9	0	7.2	0	7.2	0	6.9	0	6.9	0
		1991	12	28	0	7.2	0	6.7	0	6	0	5.6	0	6.1	0	6.2	0	6.7	0	5.8	0	7.1	0	7.2	0	8.6	0	7.5	0	8.1	0	7.8	0	7.8	0	8.3	0	7.8	0	7.8	0	6.7	0	6.9	0	7.8	0	7.8	0
		1991	12	29	0	6.7	0	5	0	4.7	0	4.2	0	4	0	3.9	0	3.3	0	3.8	315	3.1	0	6.1	0	6.1	0	7.8	0	6.9	0	7.5	0	8.2	0	8.1	0	6.7	0	7.2	0	6.9	0	6.9	0	6.4	0	6.4	0
		1991	12	30	0	5	0	4.7	0	4.7	0	5.3	0	5.3	0	5	0	5	0	5	0	6.7	0	7.2	45	7.5	45	9.7	45	10	45	8.9	45	8.9	45	9.7	45	9.7	45	8.3	45	6.9	45	6.4	45	7.2	45	6.7	45
		1991	12	31	45	7.5	45	7.2	0	6.9	0	6.4	0	5	0	5.6	0	4.4	0	4.2	0	6.4	0	7.2	0	7.5	0	7.2	45	7.5	45	8.3	45	9.4	45	9.7	0	9.4	0	8.3	0	8.1	0	7.5	0	6.9	0	7.2	0
		1992	1	1	0	4.2875	0	4.1375	0	4.0375	0	4.09583333333333	0	3.91666666666667	0	3.57083333333333	0	3.45833333333333	0	4.7	0	5.4	0	7.5	0	6.9	0	5.8	0	6.4	0	6.9	0	7.2	0	7.2	0	8.6	45	9.2	0	9.2	0	7.5	0	6.1	0	5.6	0
		1992	1	2	0	4.7	0	3.6	0	4.2	45	3.9	45	5	45	4.7	45	5.6	0	5	0	6.1	0	6.7	0	5.6	0	5.6	0	5.6	45	8.9	45	11.1	45	10.6	45	10.8	0	10	0	8.9	0	5.8	0	5.8	0	6.4	0
		1992	1	3	0	6.2	0	6	0	6.8	0	6.9	0	6.5	0	4.9	0	3.3	0	3.9	0	4.4	0	4.4	0	4.7	0	5.6	0	6.1	0	6.9	0	6.9	0	8.1	0	7.8	0	7.5	0	7.8	0	5.6	45	5.3	0	6.4	0
		1992	1	4	0	6	0	4.9	0	3.5	0	2.8	0	3.3	0	1.4	315	0.6	0	0.8	0	1.4	0	1	0	1.4	45	4.4	45	5.3	45	6.7	45	6.7	45	7.2	45	7.8	45	6.7	45	7.2	45	5.8	0	4.3	0	4.2	0
		1992	1	5	0	1.1	0	0.8	0	0.6	90	2.1	90	3.8	90	2.2	90	1.9	45	1.8	45	2.2	90	3.1	90	3.1	90	3.3	90	5	90	5.3	90	5.3	90	5	90	4.9	90	5.4	45	8.7	45	4.7	45	4.2	45	4.2	45
		1992	1	6	45	4.2	45	3.6	45	3.6	90	3.6	45	3.3	45	2.2	45	2.8	45	2.8	45	3.8	45	3.3	45	4.2	90	4.7	90	6.4	90	6.4	90	6.4	45	5.3	90	5.3	90	5.3	45	5	45	4.7	45	5	45	5.3	45
		1992	1	7	45	5.6	45	3.1	45	4.7	45	3.5	45	1.8	45	2.8	45	2.5	45	3.5	45	5.3	0	5.8	0	4.4	0	5.3	0	5	45	7.4	45	9.2	45	8.9	45	9.2	45	9.2	45	7.4	45	8.7	0	6.4	0	6.7	0
		1992	1	8	0	5.6	0	4.4	0	5.8	45	5.6	0	6.4	0	6.7	0	6.5	0	5	0	6.7	0	6.1	0	8.1	0	9.7	0	8.3	45	9.7	45	9.4	0	9.2	0	9.4	0	9.2	0	8.9	0	9.4	0	8.9	0	8.6	0
		1992	1	9	0	8.3	0	8.1	0	8.6	45	8.1	0	7.8	0	8.1	0	7.2	0	5.8	0	8.2	0	9.6	0	8.3	0	9.2	0	9.4	0	10.3	0	10.3	0	10	0	8.9	45	9.2	45	9.2	45	8.1	0	7.5	0	9.4	0
		1992	1	10	0	6.9	0	6.9	0	6.9	0	5.8	0	6.4	0	5.8	0	6.7	0	7.1	0	8.3	0	8.6	0	7.8	0	8.6	45	9.2	45	9.2	45	8.9	45	10.3	0	9.2	45	8.9	45	9.2	0	8.1	0	8.3	0	8.3	0
		1992	1	11	0	4.7	0	5	0	5.6	0	6.1	0	5.8	0	5.3	45	4.7	0	5	0	7.8	0	8.1	0	8.1	0	8.3	0	8.1	45	8.9	45	9.7	45	10.3	45	9.7	45	8.9	45	8.6	45	7.5	0	6.9	0	6.9	0
		1992	1	12	0	7.2	0	7.8	0	8.1	0	8.3	0	8.1	0	7.5	0	7.8	0	6.5	0	7.8	0	8.9	0	8.3	0	9.4	0	8.9	0	8.9	0	9.4	0	9.7	0	9.2	0	8.3	0	7.8	0	7.2	0	7.5	0	7.5	0
		1992	1	13	0	7.8	0	7.2	0	8.1	0	7.9	0	7.1	0	8.1	0	8.1	0	7.8	0	9.2	0	9.4	0	10.3	0	10	0	10.8	0	9.7	0	10	0	9.4	0	10	0	8.6	0	8.6	0	8.9	0	8.1	0	6.9	0
		1992	1	14	0	7.8	0	6.8	0	6.1	0	5.8	0	6.7	0	5.6	0	4.4	0	4.7	0	3.9	0	5.8	0	6.1	0	5.6	0	4.4	45	4.7	45	7.5	45	8.9	45	8.3	45	8.3	45	7.5	0	6.7	45	6.7	45	6.9	45
		1992	1	15	45	6.9	0	6.4	0	6.4	0	5.6	0	5.8	0	6.1	0	5.6	0	4.6	0	6.1	0	6.4	0	7.2	0	6.1	0	6.9	45	8.6	45	10.3	45	10.8	45	9.4	45	7.5	45	7.5	45	8.3	0	7.8	0	7.2	0
		1992	1	16	0	6.7	45	6.7	45	5.8	0	5.8	0	6.1	0	5	0	5.8	0	3.1	0	2.2	0	3.1	0	5.6	45	6.9	45	8.9	45	10.8	45	10.3	45	10.6	45	8.6	45	9.4	45	8.6	45	8.3	0	8.3	0	8.3	0
		1992	1	17	0	4.5	0	7.6	0	6.8	0	6.5	0	6.1	0	5.3	0	6.7	0	6.4	0	8.1	0	8.1	0	8.9	0	9.2	0	7.8	0	8.6	0	9.2	45	10.6	0	9.4	0	9.2	0	7.8	0	7.8	0	8.3	0	6.1	0
		1992	1	18	45	6.4	45	7.2	45	7.2	45	7.6	0	6.9	0	6.4	0	5.8	0	5.3	0	6.4	0	8.9	0	9.7	0	10	0	9.4	45	10	45	9.4	0	9.7	0	9.2	45	10.3	0	10.8	0	10	0	8.3	0	10.3	0
		1992	1	19	0	7.5	0	6.9	0	5.3	0	5.2	0	3.9	0	4.7	0	4.4	0	5.6	0	9.2	0	9.7	0	8.9	0	8.6	0	8.9	0	8.6	0	8.1	0	7.8	0	8.3	0	8.9	0	9.2	0	8.9	0	8.9	0	9.2	0
		1992	1	20	0	7.8	0	6.1	0	6.1	0	7.8	0	7.2	0	6.1	0	5.6	0	3.6	315	3.2	0	2.6	45	5.6	45	7.5	45	9.2	45	9.4	45	7.8	45	9.7	45	10	45	8.9	45	8.1	0	7.8	0	7.8	0	7.8	0
		1992	1	21	45	6.9	45	6.4	0	6.7	0	6.4	0	5.8	0	5	0	3.6	0	4.45833333333333	0	5.24166666666667	0	5.9875	0	6.3875	0	7.125	45	7.47916666666667	45	7.85416666666667	45	7.675	45	7.65833333333333	0	7.58333333333333	0	7.1875	0	6.73333333333333	0	7.5	0	9.2	0	7.5	0
		1992	1	22	45	5.7	45	6.5	45	6.7	45	6.7	45	7.2	0	6.4	0	5.3	0	6.1	0	7.8	0	7.2	0	7.8	0	8.1	0	8.3	0	9.2	0	8.9	45	8.9	45	8.3	45	8.6	0	8.3	0	6.4	0	6.9	0	6.7	0
		1992	1	23	0	6.1	45	7.2	45	6.9	45	6.4	0	6.4	0	4.4	0	4.2	0	4.4	0	7.2	0	7.8	0	7.2	45	7.8	45	8.3	45	8.6	45	8.9	45	8.6	45	8.6	45	9.2	0	8.3	0	8.1	0	8.1	0	6.7	0
		1992	1	24	0	7.2	45	5.8	0	6.4	0	6.4	0	6.4	0	5.3	0	4.7	0	3.3	0	5.3	0	5.8	0	7.5	0	8.3	0	9.4	45	9.4	45	9.7	45	9.7	45	10.3	45	8.9	45	8.6	45	8.4	45	8.3	45	7.8	45
		1992	1	25	45	6.1	45	6.1	45	6.4	45	6.1	45	5.3	45	5	45	5	0	4.3	0	6	0	5.8	0	6.1	0	6.9	0	8.3	0	8.3	0	9.7	45	9.4	45	9.7	0	8.6	0	8.1	0	8.1	0	7.8	0	9.2	0
		1992	1	26	0	6.7	0	6.9	0	6.9	0	6.9	0	5.6	0	4.4	0	3.9	45	4.2	0	6.4	0	7.8	0	8.1	0	8.9	0	9.2	0	8.9	0	8.9	45	9.2	45	9.7	0	9.2	0	9.4	0	9.2	0	9.2	0	8.9	45
		1992	1	27	45	7.8	0	6.1	0	6.7	45	6.7	0	6.7	0	6.7	0	7.5	0	7.6	0	9	0	10.8	0	10.6	0	10	0	9.2	0	9.7	0	8.6	0	8.9	45	8.3	0	7.5	45	9.4	45	8.9	45	8.9	45	8.3	0
		1992	1	28	0	6.4	0	6.7	0	5.6	45	6.1	45	5.6	45	5.8	45	5	0	4.4	0	6	0	7.1	0	8.3	0	8.6	0	9.3	0	8.9	45	10.3	45	10.3	0	10.3	0	9.7	0	8.6	0	8.6	0	8.6	0	8.6	0
		1992	1	29	0	6.7	0	6.7	0	5.8	0	4.7	0	3.9	0	4.4	0	3.6	0	3.9	0	5.8	0	7.2	0	8.6	0	10	0	10.1	0	9.4	0	9.3	0	9.7	0	8.9	0	8.3	0	7.9	0	7.8	0	6.1	0	5.6	0
		1992	1	30	45	6.4	45	5.8	0	5.6	0	5.8	0	5.3	0	4.7	0	4.2	0	4.3	0	4.2	0	4.2	0	6.2	45	7.2	45	7.8	45	8.9	45	9.4	45	9.7	45	9.7	45	8.9	45	7.8	45	7.2	45	7.5	45	6.9	45
		1992	1	31	45	5.3	45	5.6	0	6.1	0	5.3	0	3.9	0	4.2	0	1.9	0	0.6	0	2.5	315	1.2	0	2.5	45	5.8	45	6.9	45	8.6	45	7.8	45	8.6	45	8.1	45	7.2	45	6.4	45	6.1	45	5.8	45	6.4	45
		1992	2	1	0	4.7	0	4.2	0	3.8	45	4	45	4.2	45	3.6	45	3.6	0	3.1	0	3.6	0	5.8	45	5.8	45	6.4	45	7.2	45	8.3	45	6.1	45	8.6	45	7.8	45	7.8	45	6.1	45	6.1	0	5.6	0	5.3	0
		1992	2	2	0	3.9	0	3.6	45	3.6	45	2.8	0	3.9	0	3.8	0	3.3	0	2.9	0	3.1	0	4.2	45	5.4	45	5.6	45	7.5	45	7.8	45	9.2	45	8.6	45	9.4	45	8.9	45	8.1	45	7.2	45	7.2	45	6.7	45
		1992	2	3	45	5.6	45	5	0	4.4	0	4.4	0	4.4	0	4.3	0	1.7	0	1.1	0	1.4	0	1.4	0	1.9	0	2.8	0	4.7	0	8.6	0	9.2	0	9.2	0	9.2	0	8.1	0	6.9	0	7.5	0	6.7	0	5.8	0
		1992	2	4	0	5.3	0	6.4	0	5.6	0	5.3	0	4.7	0	3.9	0	3.1	0	1.9	0	1.9	0	1.9	45	3.8	45	4.4	0	6.9	0	8.6	0	7.8	0	8.1	0	8.9	0	8.6	0	8.3	0	7.5	0	7.5	0	6.9	0
		1992	2	5	0	7.2	0	6.4	0	5.8	0	4.7	0	4.7	0	3.9	0	3.9	0	3.9	315	3.9	0	3.1	45	3.1	45	3.6	0	4.2	0	4.7	0	4.2	0	6.1	0	6.7	0	6.4	0	6.9	0	6.7	0	6.4	0	5.8	0
		1992	2	6	0	4.2	0	3.6	0	3.3	0	3.1	0	3.3	0	2.5	0	1.7	0	0.8	0	1.7	0	1.4	0	0.8	45	4.2	45	6.7	45	7.2	45	7.2	45	6.4	45	5.3	45	5.8	45	6	45	5.4	45	5.6	45	3.9	45
		1992	2	7	45	2.8	45	3.1	45	1.7	45	0.6	45	0.8	315	1.7	315	0.6	45	1.4	45	1.4	90	2.2	90	1.9	90	3.6	90	5.6	90	6.4	90	6.7	90	6.2	90	5.7	90	5	45	4.7	45	5	45	5.4	90	4.9	45
		1992	2	8	90	4.4	90	3.3	90	3.3	45	3.6	45	4.4	45	4.7	45	4.4	45	4.7	45	6.4	45	7.2	45	7.2	45	8.6	45	8.9	45	9.2	45	9.4	45	9.7	45	8.6	45	8.3	45	8.1	45	7.2	45	8.1	45	7.8	45
		1992	2	9	45	7.5	45	6.4	45	7.5	0	7.5	45	6.7	45	7.2	0	6.9	0	6.4	0	8.9	0	9.7	0	8.9	0	9.2	0	9.2	0	9.2	0	9.2	0	8.9	0	8.9	0	8.3	0	8.3	0	7.5	0	8.1	0	6.7	0
		1992	2	10	45	7.8	45	6.9	45	6.1	45	4.2	45	3.6	45	4.7	45	5	0	3.9	0	5.3	0	5.3	45	5.6	45	6.7	45	7.8	45	9.4	45	9.4	45	8.9	45	9.7	45	9.4	45	9.2	45	8.6	45	7.5	45	7.2	45
		1992	2	11	45	5.8	45	5.6	45	6.1	45	6.1	45	5.6	45	5.6	45	5.3	0	4.7	0	4.7	270	2.5	0	1.8	45	6	45	8.9	45	10.6	45	11.1	45	10.8	45	10	45	10	45	9.2	45	8.9	45	8.6	45	8.1	45
		1992	2	12	45	6	45	4.9	45	5.3	0	4.7	45	4.2	45	4.7	45	4.3	0	3.9	0	5.6	0	6.1	0	5.8	0	5.8	45	6.7	45	8.9	45	10.3	45	10.6	45	10.3	45	9.4	45	8.3	45	8.3	45	8.3	45	8.1	45
		1992	2	13	45	5.8	45	5.6	45	5	45	4.2	45	3.1	0	3.3	0	3.3	0	4.7	0	6.1	0	6.2	0	6.8	45	8.1	45	9.7	45	10.3	45	10.6	45	10	45	9.7	45	9.2	45	8.6	45	8.1	45	7.2	0	6.7	45
		1992	2	14	0	6.4	0	6.1	0	5.3	0	6.1	0	5.3	0	4.4	0	3.3	0	3.3	0	3.9	0	3.6	0	3.9	0	3.6	45	5.3	45	7.8	45	8.9	45	9.4	45	9.4	45	9.7	45	9.2	45	9.7	45	9.2	45	9.2	45
		1992	2	15	45	7.8	45	8.1	45	7.8	45	7.2	45	7.2	45	8.1	45	8.3	0	7.5	0	9.4	0	9.4	0	9.4	0	10	0	10.6	45	11.1	45	11.1	0	11.1	45	10.6	45	10.8	45	10.3	45	10	0	10	0	9.7	0
		1992	2	16	0	7.8	0	7.8	0	8.3	0	8.6	0	8.1	0	8.6	45	8.6	0	7.8	0	10.6	0	10.6	0	10	0	10.8	0	10.6	0	10.8	0	10.8	0	11.1	0	11.1	0	11.1	0	10	0	9.4	0	9.2	0	9.4	0
		1992	2	17	0	9.4	0	9.4	0	9.7	0	9.7	0	9.4	0	9.4	0	8.6	0	6.4	0	10.3	0	10.3	0	10.6	0	10.8	0	11.1	0	10.8	0	11.1	0	10.4	0	11.9	0	11.4	0	9.7	0	9.7	0	9.4	0	9.7	0
		1992	2	18	0	7.8	0	9.2	0	9.4	0	8.6	0	8.9	0	8.3	0	9.2	0	8.1	0	10.3	0	10.6	0	11.1	0	11.1	0	10.8	0	11.1	0	11.1	0	11.7	0	10.8	0	11.7	0	10.6	0	11.7	0	11.1	0	10.6	0
		1992	2	19	0	9.7	0	8.6	0	9.4	0	9.7	0	8.6	0	8.6	0	9.4	0	8.1	0	10.6	0	11.1	0	11.1	0	11.1	0	11.1	0	11.1	0	10.6	0	11.1	0	11.1	0	10	0	10	0	8.9	0	8.9	0	9.2	0
		1992	2	20	0	8.9	0	9.4	0	9.2	0	8.9	0	9.7	0	9.2	0	7.8	0	7.1	0	9.4	0	10	0	10.3	0	10.6	0	10.8	0	11.1	0	11.4	0	11.1	0	11.1	0	10	0	10.3	0	9.7	0	10	0	9.7	0
		1992	2	21	0	8.9	0	8.1	0	8.6	0	8.6	0	8.9	0	8.9	0	7.2	0	7.2	0	8.6	0	8.9	0	9.7	0	9.7	0	10	0	9.2	0	10	0	10	0	9.7	0	9.2	0	8.1	0	8.1	0	7.8	0	8.3	0
		1992	2	22	0	8.6	0	8.9	0	8.6	0	9.2	0	8.6	0	7.5	0	6.7	0	5.8	0	7.8	0	8.1	0	7.8	0	9.2	45	10.6	45	11.1	45	10.8	45	11.1	0	10.8	0	11.1	0	9.4	0	8.3	0	10.3	0	10	0
		1992	2	23	0	6.7	0	7.2	0	6.9	0	6.1	0	5.6	0	6.4	0	6.4	0	6.4	0	8.3	0	8.6	0	8.3	0	9.4	0	10	0	9.7	0	9.2	0	9.2	0	10.8	0	10.8	0	11.4	0	10.8	0	10.8	0	9.7	0
		1992	2	24	0	8.1	0	8.9	0	6.1	0	8.6	0	8.1	0	7.8	0	8.6	0	7.2	0	7.8	0	7.8	0	7.2	0	7.5	0	8.6	0	10	0	10.8	0	10.3	0	11.1	0	12.2	0	10.8	0	10.6	0	10.6	0	10	0
		1992	2	25	0	8.3	0	8.9	0	9.4	0	9.7	0	8.9	0	8.3	0	7.8	0	8.3	0	8.3	0	8.6	0	9.4	0	9.7	0	9.2	0	10	0	10.3	0	10.8	0	11.1	0	10	0	10	0	9.7	0	9.7	0	8.9	0
		1992	2	26	0	10.3	0	10	0	9.2	0	9.7	0	8.9	0	7.8	0	7.5	0	6.7	0	8.6	0	8.3	0	7.8	0	8.1	0	8.3	0	8.6	0	9.7	0	9.4	0	9.7	0	10.6	0	9.2	0	8.3	0	8.1	0	7.8	0
		1992	2	27	0	8.3	0	8.3	0	7.8	0	8.3	0	7.8	0	7.8	0	6.9	0	6.1	0	6.9	0	7.5	0	8.1	0	8.6	0	9.4	0	10	0	10.6	0	10.3	0	10	0	9.7	45	9.2	45	9.4	45	9.4	45	8.6	0
		1992	2	28	0	8.6	0	7.8	0	6.4	0	7.5	0	6.9	0	6.7	0	7.8	0	5.8	0	8.1	0	8.3	0	8.1	0	8.6	0	8.9	0	9.7	0	9.7	0	10.3	0	10.6	0	10.8	0	10.3	0	9.7	0	8.9	0	8.6	0
		1992	2	29	0	8.3	0	7.5	0	7.8	0	8.1	0	8.6	0	7.5	0	8.3	0	6.4	0	9.2	0	9.7	0	9.2	0	9.7	0	8.9	0	8.9	0	9.7	0	9.7	0	9.4	0	9.4	0	8.9	0	8.9	0	6.9	0	7.5	0
		1992	3	1	0	8.1	0	7.5	0	7.8	0	7.5	0	7.5	0	7.8	0	7.2	0	8.5	0	8.5	0	9.4	0	9.4	0	10	0	9.7	0	10.8	0	10.4	45	10.7	45	11.1	45	10.6	45	10.4	45	9.6	45	9.4	45	9.7	45
		1992	3	2	45	7.2	45	9.3	45	8.3	45	8.6	45	8.6	45	8.6	45	8.9	0	8.9	0	10.3	0	10.8	0	10.6	0	10.6	0	10.6	0	10.3	0	9.4	0	10.3	45	10.6	45	10.6	45	9.3	0	9.6	0	9.2	0	9	0
		1992	3	3	0	7.8	0	8.3	0	8.3	0	7.5	0	7.8	45	8.2	0	9.3	0	7.5	0	9.7	0	8.9	0	9.4	0	10	0	10	0	10.3	0	10.3	0	11.1	0	11.4	45	12.2	0	11.1	0	10.6	45	10.3	0	9.9	45
		1992	3	4	45	9.2	45	8.6	45	8.6	45	8.9	45	7.8	45	8.2	0	7.4	0	6.9	0	9.4	0	8.3	0	8.9	0	9.2	0	9	45	8.6	45	9	45	9.4	45	10.6	45	10.6	45	10.8	45	10.3	45	9.2	45	8.1	45
		1992	3	5	0	8.3	45	7.5	45	8.6	0	8.3	0	7.8	0	6.8	0	5.1	0	4.3	0	6.5	0	6.8	0	7.4	0	6.4	0	6	315	7.6	0	7.9	0	8.8	45	11.1	45	11.8	45	12.1	0	11.1	0	10	0	9.2	0
		1992	3	6	0	10	0	9.9	0	10	0	9.3	0	8.6	0	8.1	0	8.6	0	8.6	0	9	0	8.9	0	9	0	9.2	0	9.4	0	8.3	0	9.6	0	9.6	0	10	0	10	0	9.7	0	10.3	0	9.2	0	8.1	0
		1992	3	7	0	8.1	0	7.8	0	8.8	0	8.2	0	8.2	0	7.4	0	7.5	0	8.3	0	7.5	0	7.8	0	8.1	0	8.6	0	8.1	0	8.5	45	8.2	45	9.4	45	8.5	45	9	45	9.6	45	8.6	45	8.3	45	8.3	0
		1992	3	8	0	7.5	45	6.9	45	6.4	45	6.9	45	7.5	45	6.7	45	7.5	0	7.2	0	7.5	0	8.3	45	8.3	45	8.5	45	9.6	45	10.3	45	11.7	45	11.1	45	11.1	45	11.5	45	9	45	7.8	0	7.9	0	7.5	0
		1992	3	9	45	8.1	45	7.8	45	7.6	0	7.9	0	7.2	0	6.7	0	6.9	0	6.4	0	7.8	0	7.1	45	7.8	45	8.5	45	9.7	45	10.3	45	10	45	10.7	45	11.5	45	11.8	45	9.4	0	9.3	0	8.1	0	8.9	0
		1992	3	10	45	6.8	45	6.7	45	8.5	45	9.2	45	9.3	0	8.5	0	8.6	0	8.3	0	8.2	0	9.7	0	9.3	0	9.2	0	10.1	45	10	0	11.1	0	10.3	0	10	0	11	0	10.7	0	9.7	0	8.2	0	8.5	45
		1992	3	11	0	9.4	0	9.2	0	9.4	0	9.4	0	8.9	0	7.2	0	6.7	0	5.3	0	5.6	0	4.6	0	4.4	0	4.6	45	7.8	45	9.4	45	9.7	45	10.3	45	11.2	45	10.7	45	10.3	45	9.7	45	9.7	45	9.4	45
		1992	3	12	0	8.5	45	8.5	45	8.5	45	9.4	0	8.3	0	7.6	0	6.5	0	6.7	0	7.4	0	8.3	0	8.8	0	8.5	0	8.9	0	9	45	10.3	45	11.9	0	12.5	0	12.2	0	11.9	0	9.4	0	8.8	0	9.6	0
		1992	3	13	0	9.9	0	9.6	0	9.4	0	10	0	9	0	8.2	0	6.9	0	5.8	0	5.9	0	8.2	0	7.2	0	6.8	0	6.2	45	9.6	0	9.6	45	9.4	45	10.4	45	11.8	45	10.1	45	10.1	45	9.6	0	9	0
		1992	3	14	0	9.4	0	9	0	8.3	0	8.2	45	8.5	0	7.6	0	6.9	0	6.1	0	8.1	0	9	0	9	0	9.7	45	10.6	45	11.1	45	10.8	45	11.1	45	10.8	45	10.3	45	9.3	45	9	45	8.6	45	7.8	45
		1992	3	15	0	6	45	5	45	5.4	45	4.7	45	5.1	45	5.8	45	5.6	0	6.1	0	7.9	0	7.4	45	8.6	45	9.3	45	10	45	10.4	45	9.6	45	9.4	45	9.2	45	7.9	45	3.1	45	5.6	45	5.3	45	6.4	45
		1992	3	16	45	5.3	45	4.7	45	5.7	0	5.7	0	5.8	0	4.2	0	3.8	0	5.1	45	5.3	45	7.6	0	8.1	0	7.9	45	8.3	45	9.4	90	10	90	9.9	90	8.5	45	7.9	45	8.2	45	7.2	45	6.7	45	6.7	45
		1992	3	17	45	5.3	0	4.6	0	5.1	0	5.3	0	5.1	0	4.9	0	5.6	0	5	0	7.5	0	7.1	0	8.2	0	8.5	0	9.7	0	10	0	9.6	45	9.9	45	9.4	45	9.2	45	8.6	0	8.9	0	8.8	0	7.6	0
		1992	3	18	0	7.6	0	8.5	0	7.9	0	8.5	0	7.6	0	8.6	0	7.8	0	8.1	0	9.4	0	10.1	0	10.4	0	11.4	0	11.1	0	11.5	0	11.4	0	11.2	0	10.6	0	11.7	0	11.4	0	10.8	0	10.3	0	10.6	0
		1992	3	19	0	9.7	0	9.4	0	9	0	7.5	0	7.6	0	7.5	0	7.2	0	6.4	0	9.2	0	10	0	9.6	0	9.6	0	9.9	0	9.9	0	9.3	0	9.2	45	11.2	0	10.8	0	9	0	9.3	0	8.8	0	8.8	0
		1992	3	20	0	9.3	0	9.2	0	7.2	0	6.9	45	7.2	45	6.4	45	7.2	0	6.1	0	6.5	0	6.1	45	7.1	45	7.2	45	8.9	45	10.8	45	11.2	45	11.2	45	10.8	45	9.4	45	9.2	45	9.2	45	8.9	45	8.3	45
		1992	3	21	45	5.7	45	5.8	45	5.6	45	5	45	3.9	45	3.3	0	7.8	0	3.2	0	4.9	45	5.8	45	6.4	45	8.3	90	9.4	90	8.9	90	8.5	90	8.1	45	7.4	90	6.4	45	6.4	45	5.8	45	4.9	45	5.3	45
		1992	3	22	45	4.4	45	4.2	45	3.3	45	4.2	0	3.3	0	3.6	0	5.1	0	1.9	0	2.4	315	2.4	0	6.8	45	9	45	8.9	45	9.4	45	9.7	45	9.4	45	9.9	45	8.9	45	8.1	45	6.8	45	6.4	45	7.1	45
		1992	3	23	45	7.2	45	7.2	45	7.6	45	6.2	45	6.1	45	6.9	0	6.5	0	5.7	0	6.2	0	6.7	0	7.5	0	8.8	0	9.7	0	8.9	0	8.5	0	8.6	0	9	0	9.4	0	9.4	0	8.1	0	8.3	0	7.8	0
		1992	3	24	0	7.4	0	7.4	0	7.5	0	7.6	0	7.1	0	6.7	0	6.7	0	6.7	0	5.8	0	4.4	0	5	45	5.6	45	6.7	45	7.6	45	9	0	9.7	0	9.7	0	9.9	0	9.6	0	9	0	8.8	0	7.8	0
		1992	3	25	0	7.2	0	6.9	0	7.1	45	6.9	0	6.9	0	6.5	0	6.2	0	5.4	315	4.2	315	2.6	0	5.4	0	8.8	45	9.7	45	10.4	45	11.4	45	11.4	45	11	45	10.1	45	9.2	45	8.8	45	8.1	45	7.5	45
		1992	3	26	45	5.6	45	5.6	45	5.6	45	5	45	3.9	45	4.2	45	4.4	0	5.1	0	3.8	0	5.4	0	7.5	0	4.7	0	4.7	45	8.6	45	10.3	45	10.6	45	9.9	45	9.3	45	8.8	45	7.1	45	6.8	45	6.5	45
		1992	3	27	45	5.8	45	5.8	45	5.8	45	5.6	45	6.2	45	6	0	5.3	0	5.3	0	5.6	0	8.2	0	6.8	45	7.2	45	9.3	45	10.1	45	10.6	45	9.7	45	10	45	10	45	8.6	45	8.5	45	7.8	0	7.1	0
		1992	3	28	0	5.6	45	5.6	45	5.8	0	6.7	0	5.8	0	5.8	45	5.7	0	6.8	0	8.6	0	9.2	0	8.9	0	8.9	45	9.6	45	9.9	45	10.6	45	11.7	45	11.1	45	11.7	45	11.2	45	10.8	45	10.1	45	8.9	45
		1992	3	29	0	8.3	0	8.3	0	7.5	45	8.1	45	7.9	0	8.8	0	7.5	0	9.9	0	8.2	0	8.2	0	8.3	0	8.3	0	10	0	10.6	0	11.1	0	11.1	0	11.2	0	10.7	0	9.7	0	9	0	7.9	0	8.5	0
		1992	3	30	0	8.1	0	7.6	0	8.2	0	6.9	0	5.5	0	6.2	0	7.4	0	6.1	0	8.9	0	9.2	0	9.4	0	9.4	0	9.4	0	10.3	45	10.3	45	10	45	9.4	0	9.4	0	9.3	45	8.8	45	8.1	45	7.2	0
		1992	3	31	45	6.5	45	6.7	45	6.7	0	6.9	0	6.7	0	6.9	0	6.8	0	6.4	0	6.1	0	4.4	0	6.1	45	7.2	45	8.9	45	9.4	45	9.7	45	11	45	11.1	45	9.7	45	8.1	45	7.4	45	6.9	45	6.9	45
		1992	4	1	45	6.4	45	5.7	45	5.7	0	5.6	0	5.3	0	4.9	0	4.9	0	5.3	0	6.2	0	5.6	0	4.3	45	7.5	45	8.9	45	10	45	10	45	8.9	45	8.3	45	9.4	45	7.8	45	6.7	0	6.8	0	6.2	0
		1992	4	2	0	5.7	0	5.8	0	5.7	0	5.6	0	4.9	0	3.6	0	2.4	0	2.1	0	2.8	0	2.5	45	3.9	45	4.9	45	8.9	45	11.2	45	11.7	45	11.7	45	10	45	10	45	9.4	45	9.2	0	9.2	0	8.9	0
		1992	4	3	0	6.9	0	6.4	0	6.1	0	5.6	0	5.3	0	5.3	0	4	0	2.5	0	2.5	0	3.9	0	4.7	45	6.7	45	7.2	45	7.8	45	9.7	45	9.2	45	10	45	9.9	45	8.8	0	8.1	0	7.5	0	7.9	0
		1992	4	4	0	5.7	0	4.7	0	4.4	0	4.3	0	3.5	0	2.5	0	1.2	0	2.4	0	2.1	0	2.4	0	3.6	45	5.1	45	7.4	45	8.3	45	9.2	45	9.7	45	9.2	45	7.9	45	7.4	45	7.2	45	7.2	45	6.7	45
		1992	4	5	45	5.8	45	5.3	45	5.6	45	5.4	45	5.6	45	5.6	45	5.3	0	5	0	6.1	0	6	0	5.4	45	5.3	90	9.7	45	10	45	9.3	45	10.6	45	10.4	45	11.1	45	10.4	45	9.3	45	8.3	45	7.1	45
		1992	4	6	45	6.1	45	5.6	45	6.1	45	6.1	45	5.3	45	5	45	4.7	45	5.8	45	7.5	45	8.6	45	9	45	9.6	45	9.4	90	9.2	90	9.4	45	9	45	9.9	45	9.4	45	8.1	45	8.3	0	7.8	0	8.3	0
		1992	4	7	0	7.5	0	6.2	0	6	0	7.4	0	7.9	0	7.2	0	7.9	0	8.1	0	8.3	0	8.3	0	8.6	0	9.4	0	9.4	45	10.3	45	10.4	45	10.1	45	10.3	0	9.9	0	10.1	0	9.2	0	9.4	0	9.4	0
		1992	4	8	0	8.6	0	7.9	0	7.6	0	6.4	0	6.4	0	8.3	0	8.1	0	8.3	0	9.7	0	9.2	0	10	0	9.7	0	9.6	45	9.3	45	9.3	45	9.9	45	10.8	45	10.6	45	10.1	45	9.3	0	8.2	0	8.2	0
		1992	4	9	0	7.9	0	8.5	0	7.9	0	8.8	0	7.9	0	8.8	0	8.6	0	7.8	0	9.3	0	9.6	0	9.4	0	9.4	0	9.7	0	9.7	0	10.4	0	10.1	0	10.3	0	10.1	0	9.3	0	9.3	0	10.1	0	10	0
		1992	4	10	0	7.9	0	8.9	0	9.4	0	7.9	0	8.3	0	8.3	0	7.5	45	9.2	45	10.6	45	11.7	45	11.9	45	11.2	45	11	45	10.8	45	11.2	45	11	45	10.8	45	10.8	45	10.6	45	9.7	45	10.3	45	10.3	45
		1992	4	11	45	6.8	45	6.9	45	7.8	45	7.4	45	7.9	45	8.8	45	8.2	0	7.2	0	10.7	0	9.2	0	9.6	0	9.9	0	10.6	0	11.1	0	12.1	0	11.9	0	11.1	0	11.1	0	10.8	0	10.6	0	10.8	0	11.1	0
		1992	4	12	0	9.6	0	9.2	0	9.2	0	8.9	0	8.8	0	9.9	0	8.5	0	7.8	0	9	0	10.1	0	10.4	0	10.7	0	9.9	0	9.9	0	9.9	0	10.1	0	10.8	0	9.9	0	10.1	0	9	0	7.9	0	7.4	0
		1992	4	13	45	7.2	45	8.8	0	8.5	0	8.6	0	8.3	0	8.1	0	6.1	0	5	0	5	0	6.7	0	7.8	0	7.4	0	8.5	45	9.4	45	9.9	45	9	45	9.3	0	9.4	0	9.4	0	9.9	0	9	0	8.2	0
		1992	4	14	0	7.2	0	6.8	0	6.4	45	6	45	6.7	0	5.7	0	5.3	0	5.8	0	7.2	0	7.2	45	7.5	45	9.4	45	9.9	45	9.9	45	10.6	45	10.8	45	10.7	45	9.7	45	9.2	45	8.6	45	8.1	0	7.6	0
		1992	4	15	45	6.7	45	5.6	45	5.8	45	5.7	45	6.4	45	5.8	45	6	0	6.8	0	7.4	45	6	45	5.7	45	7.6	45	10.1	45	10.3	45	10	45	10.3	45	10.6	45	9.7	45	10.6	45	7.9	45	7.5	0	8.1	0
		1992	4	16	45	6.1	45	6.5	0	5.8	0	5.8	0	5.1	0	5.1	45	5.3	45	6	0	7.4	0	7.8	0	9.4	0	8.5	0	9.3	45	10	45	10.4	45	11.5	45	10.3	45	9.7	45	9	45	7.8	45	8.3	45	7.1	0
		1992	4	17	45	6.4	45	6.9	45	5.8	45	6.1	0	6.9	0	6.9	0	7.2	0	5.4	0	4.9	0	6.5	0	8.2	0	8.3	45	9.2	45	9.7	45	10.4	45	10.1	45	9.7	45	9.9	45	8.6	45	7.4	45	7.6	45	7.2	45
		1992	4	18	45	8.3	45	8.1	45	8.5	0	8.9	45	8.1	0	6.8	0	5.6	0	5	0	6.9	0	8.2	0	7.9	45	9.6	45	8.6	45	8.6	45	9.2	45	11.5	45	11.1	45	11	45	10	45	9.6	45	9	0	4.9	0
		1992	4	19	45	7.1	45	7.8	45	7.6	0	7.9	0	7.4	0	7.6	0	7.1	0	7.2	0	5.7	0	5.4	45	8.1	45	8.8	45	9.6	45	10	45	10.8	45	11	45	10.6	45	9.9	45	8.9	45	8.1	45	7.2	45	6.7	45
		1992	4	20	45	6.2	45	5.3	45	5.6	45	6	0	5.4	0	4.6	0	4.3	0	4.7	315	2.5	315	1.7	90	2.8	90	6.5	90	9.3	90	9.7	90	9.7	45	8.3	45	7.9	45	9.4	45	8.2	45	8.2	45	7.5	45	7.4	45
		1992	4	21	45	6.2	45	5.8	45	6.1	45	5.8	45	5.6	45	5.4	45	5.4	0	6.7	45	7.1	45	7.1	45	7.9	45	10.3	45	10.3	45	10.8	45	11.1	45	10	45	9.7	45	8.9	45	8.3	45	6.9	45	7.2	45	6.7	45
		1992	4	22	45	6.5	45	6.1	45	6.9	45	6.5	45	6.8	45	6.9	45	6.8	0	6.8	0	7.9	0	8.5	0	9.4	45	9.2	45	9.4	45	9.4	45	10.3	45	8.3	45	9.7	45	9.7	45	8.8	45	8.1	45	8.9	45	8.9	0
		1992	4	23	0	8.3	0	8.1	0	8.1	0	7.6	0	8.1	0	7.2	0	9.3	0	8.6	0	9.2	45	10	45	9.9	315	7.2	315	9.3	315	8.9	315	8.3	0	9.2	45	10.4	45	9.9	45	8.1	45	8.8	45	7.9	45	8.9	45
		1992	4	24	45	10.4	0	8.6	45	7.4	45	7.9	45	6.9	45	5.7	45	7.1	0	8.1	0	7.6	0	8.9	45	8.2	45	9.2	45	9.3	45	9.4	45	10.4	45	11.2	45	10.4	45	8.6	45	8.9	45	7.9	45	8.2	45	7.5	45
		1992	4	25	45	6.2	45	5.8	45	5.7	45	6.1	45	6.4	45	6.4	45	7.4	45	4.7	45	6.8	45	8.1	45	8.6	45	9.4	45	6.5	45	10.1	45	10	45	10	45	10.4	45	9.4	45	10.7	45	9.3	45	9.2	0	8.8	0
		1992	4	26	45	7.5	45	8.6	45	9	0	8.3	0	7.9	0	7.6	0	10.1	0	8.3	0	8.9	0	7.2	0	6.5	45	8.9	45	8.8	45	10.3	45	9.6	45	11.1	45	10.7	45	10.3	45	10	45	9.7	0	9.6	90	10.2	135
		1992	4	27	45	8.5	0	8.5	0	8.1	0	7.8	0	5.6	0	5.6	45	6.5	0	5.4	0	5.4	0	5	0	4.4	315	4.3	315	5.1	315	6.7	0	4.9	315	5.3	0	5.6	0	7.5	0	7.5	0	7.2	0	6.2	0	5.7	0
		1992	4	28	45	4.6	45	4	45	1.5	45	0.4	45	0.4	45	1.9	45	2.5	0	2.8	0	3.6	0	3.8	0	3.8	45	5.1	45	6.7	45	7.6	45	8.1	45	7.5	45	8.9	45	8.6	45	6.9	45	4.3	45	6.2	0	6.1	0
		1992	4	29	0	4	0	3.2	0	2.6	0	2.5	0	3.1	315	1.5	315	1.2	315	2.2	270	2.9	315	2.6	45	3.9	45	7.5	45	7.6	90	6.9	90	5.1	45	2.9	90	1.5	90	2.2	90	2.2	90	2.1	45	3.2	45	3.6	0
		1992	4	30	0	2.4	0	1.4	0	1.2	0	0.1	0	0.3	0	0.8	0	0.1	0	0.6	315	2.2	0	2.4	45	4.9	45	7.9	45	8.6	45	7.9	45	8.1	45	8.8	45	9.2	45	8.9	45	7.6	45	7.1	0	7.1	45	5.8	45
		1992	5	1	45	3.8	45	4	45	4	45	5.1	45	5.4	45	5.4	45	6	45	5.4	0	4.7	0	6.2	0	6.4	0	6.9	45	7.1	90	8.2	45	10.6	45	10.3	45	10.3	45	10.3	45	9.4	45	8.3	45	8.1	45	7.2	45
		1992	5	2	45	7.1	45	7.2	45	6.9	45	6.2	45	6.2	45	6.2	45	7.8	0	7.2	0	5.1	0	8.3	0	8.5	45	8.1	45	8.3	90	8.9	45	10.6	45	10.3	45	10.4	45	10.4	45	9.6	45	9	45	8.9	45	8.1	45
		1992	5	3	0	6.4	45	6.1	45	6.1	0	6	0	5.3	45	5	45	4.9	0	5.4	45	2.8	0	1.8	45	7.5	45	7.4	45	10	45	10.6	45	10.8	45	10.8	45	10.3	45	10	45	10	45	9.4	45	8.1	45	8.6	45
		1992	5	4	45	7.2	45	6.2	45	6	45	5.6	0	4.7	0	5	45	4.6	45	5.4	0	2.1	0	6.9	0	6.8	0	6.9	45	8.1	45	9.3	45	11	45	10.6	45	10.1	45	9.6	0	10	0	9.4	0	8.9	0	8.8	0
		1992	5	5	0	7.5	0	6.9	0	6.1	0	6.7	0	7.2	0	7.5	0	6.9	0	7.4	0	7.6	0	8.1	45	7.6	45	9.3	45	9.4	45	9.7	45	9.3	45	10.3	45	11.4	45	10.6	45	10.4	45	9.9	45	9.2	45	7.5	45
		1992	5	6	0	8.1	0	7.1	0	7.2	45	7.5	0	7.1	0	6.4	0	6.9	0	7.8	0	3.6	0	6.9	0	7.6	0	7.4	0	7.2	0	6.9	0	6.9	0	6.1	0	7.1	45	9	45	9.2	0	8.1	45	5.8	0	6.1	0
		1992	5	7	0	5.4	0	5.3	0	5.6	0	6	0	5.7	0	5.4	0	4.9	0	4.2	0	4.4	0	6.2	0	6.7	0	7.4	45	6.7	0	7.5	0	8.1	45	6.4	45	9.6	45	11	45	9.7	45	8.6	0	8.6	0	6.8	0
		1992	5	8	0	7.8	0	7.5	0	7.5	0	7.5	0	6.7	0	6.7	0	5.4	0	4.9	0	5.6	0	6.1	0	6.1	0	7.2	0	6.2	0	7.1	0	8.6	0	9	0	10.4	0	10.8	0	10	0	9.7	0	9.4	0	9.2	0
		1992	5	9	0	9.2	0	8.3	0	8.6	0	8.1	0	8.1	0	7.5	0	7.2	0	7.4	0	7.8	0	8.3	0	7.6	0	9	0	10.1	0	8.8	0	10.8	0	10.3	0	10.6	0	11.1	0	10.8	0	10.4	0	9.9	0	9.2	0
		1992	5	10	0	9	0	8.5	0	9.2	0	5.03472222222222	0	5.078125	0	5.09114583333333	0	4.96527777777778	0	5.01302083333333	0	9	0	9	0	9.6	0	10.3	0	11	0	10.4	0	11.1	0	11.7	45	10.6	45	11.5	0	10.4	45	9.4	0	9.6	0	8.3	0
		1992	5	11	0	9.7	0	8.6	0	9.2	0	9	0	6.8	0	6.1	0	7.6	0	5.6	0	8.1	0	8.8	0	9.4	0	9.6	0	9.2	45	10.1	45	11.7	45	11.7	45	11	45	10.6	45	10	0	8.6	0	8.6	0	8.1	0
		1992	5	12	0	7.1	0	7.2	0	6.8	0	6.9	0	6.5	0	6	0	6.2	0	6.2	0	8.9	0	4.3	0	6.5	0	6	0	6.1	45	8.3	45	8.3	45	10.1	45	10.1	45	10	45	9.4	45	8.9	45	9.2	45	7.8	45
		1992	5	13	45	5.8	0	5.3	0	5	0	4.9	0	4.7	0	4	45	2.8	45	4.3	0	6.1	0	5.20833333333333	0	5.45138888888889	0	5.98958333333333	45	6.41927083333333	45	7.03559027777778	45	7.25260416666667	45	7.24392361111111	0	7.05295138888889	0	6.73177083333333	0	6.40625	0	6.33680555555555	0	5.99392361111111	0	5.73784722222222	0
		1992	5	14	0	5.13888888888889	0	4.90885416666667	0	4.82638888888889	0	4.765625	0	4.69184027777778	0	4.70486111111111	0	4.83506944444444	0	4.82638888888889	0	5.50347222222222	0	5.26475694444444	0	5.703125	0	5.98090277777778	0	6.33246527777778	0	6.88368055555555	0	7.06163194444444	0	7.10503472222222	0	7.02256944444445	0	6.58854166666667	0	6.24131944444445	0	6.09809027777778	0	5.9375	0	5.84201388888889	0
		1992	5	15	0	5.30815972222222	0	5.28211805555556	0	5.05208333333333	0	5.19965277777778	0	5.16493055555556	0	5.11284722222222	0	5.00434027777778	0	5.22135416666667	0	5.61631944444445	0	5.7421875	0	6.07638888888889	0	6.42361111111111	0	6.81857638888889	0	6.83159722222222	0	7.36111111111111	0	7.75607638888889	0	7.5390625	0	7.16579861111111	0	6.61458333333333	0	6.31944444444445	0	5.71180555555556	0	5.63368055555556	0
		1992	5	16	0	5.39583333333333	0	5.1625	0	5.24583333333333	0	5.16666666666667	0	5.05416666666667	0	5.04166666666667	0	4.87083333333333	0	5.04583333333333	0	5.56666666666667	0	5.54583333333333	0	5.90416666666667	0	6.3125	0	6.925	0	6.95833333333333	0	7.29166666666667	45	7.54583333333333	0	6.84166666666667	0	7	0	6.4	0	6.28333333333333	0	5.91666666666667	0	5.5625	0
		1992	5	17	0	5.325	0	5.19166666666667	0	5.07916666666667	0	4.85416666666667	0	4.59583333333333	0	4.52083333333333	0	4.35833333333333	0	4.26666666666667	0	4.60416666666667	0	4.79583333333333	0	5.1	0	5.35833333333333	0	5.70833333333333	0	5.75416666666667	0	6.46666666666667	45	6.64583333333333	45	6.625	0	6.44583333333333	0	6.10833333333333	0	5.5625	0	5.44583333333333	0	5.33333333333333	0
		1992	5	18	0	4.50833333333333	0	4.56666666666667	0	4.375	0	4.475	0	4.1625	0	4.26666666666667	0	4.19166666666667	0	4.17083333333333	0	4.35	0	4.75	0	5.0125	0	5.37083333333333	0	6.125	0	6.5125	45	7.17916666666667	0	7.10416666666667	45	7.09166666666667	0	6.7375	0	6.175	0	5.81666666666667	0	5.48333333333333	0	5.3625	0
		1992	5	19	0	5.26666666666667	0	4.85833333333333	0	4.55416666666667	0	4.4125	0	4.58333333333333	0	4.27916666666667	0	4.25416666666667	0	4.05	0	4.3	0	4.6125	0	4.80416666666667	0	5.15	0	5.40833333333333	0	6.05833333333333	45	6.60833333333333	45	6.89583333333333	45	6.69583333333333	45	6.47083333333333	0	6.25416666666667	0	5.43333333333333	0	5.09583333333333	0	4.92916666666667	0
		1992	5	20	0	4.29166666666667	0	4.13333333333333	0	4.09583333333333	0	3.8875	0	3.45	0	3.65416666666667	0	3.70833333333333	0	3.775	0	3.89166666666667	0	4.05416666666667	0	4.86666666666667	0	5.77916666666667	0	6.79583333333333	45	6.69166666666667	45	7.05	45	7.14583333333333	45	6.80416666666667	45	6.67916666666667	0	6.09583333333333	0	5.925	0	5.42916666666667	0	5.2125	0
		1992	5	21	0	4.67916666666667	0	4.49166666666667	0	4.32916666666667	0	4.34166666666667	0	4.07916666666667	0	3.75	0	3.19583333333333	0	3.24166666666667	0	3.14583333333333	0	3.4625	0	4.2625	0	5.275	45	6.61666666666667	45	6.37916666666667	45	6.77083333333333	45	6.84583333333333	45	6.875	0	6.625	45	6.25416666666667	0	5.7375	0	5.525	0	5.00833333333333	0
		1992	5	22	0	4.575	0	4.51666666666667	0	4.65	0	4.45416666666667	0	4.31666666666667	0	3.97916666666667	0	4.375	0	4.24583333333333	0	4.2625	0	4.3125	0	4.54166666666667	0	5.39583333333333	45	6.20833333333333	45	7.1625	45	7.7375	45	7.63333333333333	45	7.5375	0	7.225	0	6.69166666666667	0	6.16666666666667	0	5.85833333333333	0	5.45416666666667	0
		1992	5	23	0	5.29166666666667	0	4.84166666666667	0	4.64583333333333	0	4.77916666666667	0	4.19166666666667	0	4.15833333333333	0	3.99166666666667	0	4.13333333333333	0	4.32083333333333	0	4.50416666666667	0	5.26666666666667	0	5.90416666666667	45	6.08333333333333	45	6.58333333333333	45	7.1875	45	7.37083333333333	45	7.3	45	7.1625	0	6.61666666666667	0	6.05416666666667	0	5.975	0	5.60416666666667	0
		1992	5	24	0	4.95833333333333	0	4.73333333333333	0	4.74166666666667	0	4.77916666666667	0	4.64166666666667	0	4.475	0	4.59583333333333	0	4.6	0	4.675	0	4.94166666666667	0	5.52916666666667	315	5.67083333333333	45	6.31666666666667	45	6.3125	45	7.0375	45	7.42916666666667	45	7.49166666666667	0	7.25416666666667	0	6.9625	45	6.64166666666667	45	6.33333333333333	0	6.00833333333333	0
		1992	5	25	0	5.53333333333333	0	5.30416666666667	0	5.13333333333333	0	4.8625	0	4.73333333333333	0	4.3125	0	3.95	0	4.3125	0	4.65416666666667	0	4.975	0	5.1875	0	5.58333333333333	0	6.29166666666667	0	6.98333333333333	0	7.18333333333333	45	7.625	45	7.74166666666667	0	7.225	0	7.09583333333333	0	6.68333333333333	0	6.35416666666667	0	6.02916666666667	0
		1992	5	26	0	5.22083333333333	0	5.15416666666667	0	4.87083333333333	0	5.03333333333333	0	4.44583333333333	0	4.4625	0	4.2375	0	3.6	315	2.6	135	1.8	45	1.9	45	6.9	45	6.1	45	6.4	45	6.1	45	7.1	45	7.4	45	8.2	45	8.2	0	5.60416666666667	0	5.38333333333333	0	5.15416666666667	0
		1992	5	27	0	4.95	0	4.5875	0	4.475	0	4.625	0	4.39166666666667	0	4.55833333333333	0	4.63333333333333	0	4.87083333333333	0	5.525	0	5.3875	0	5.94166666666667	0	6.35416666666667	0	7.02916666666667	0	7.24166666666667	45	7.4125	45	7.85416666666667	45	7.7875	45	7.44583333333333	0	6.77083333333333	0	6.69166666666667	0	6.5	0	6.30416666666667	0
		1992	5	28	0	5.80416666666667	0	5.625	0	5.33333333333333	0	5.375	0	5.31666666666667	0	5.15833333333333	0	5.075	0	4.94166666666667	0	5.2125	0	5.2625	0	5.39822048611111	0	5.84166666666667	0	6.21666666666667	45	6.29166666666667	45	7.1125	45	7.30416666666667	45	7.12916666666667	45	7.00416666666667	45	6.42916666666666	0	6.07916666666667	0	5.525	0	5.68333333333333	0
		1992	5	29	0	4.97083333333333	0	4.5875	0	4.29166666666667	0	4.55416666666667	0	4.34166666666667	0	4.475	0	4.62083333333333	0	4.5625	0	4.575	0	4.85833333333333	0	5.12916666666667	0	5.7375	0	6.42916666666667	0	6.33333333333333	45	6.44583333333333	45	6.70833333333333	45	6.65416666666667	45	6.50833333333333	0	6.475	0	6.375	0	6.07916666666667	0	5.7875	0
		1992	5	30	0	5.3375	0	5.00833333333333	0	4.5	0	4.30416666666667	0	4.225	0	4.15833333333333	0	4.10416666666667	0	4.38333333333333	0	4.51666666666667	0	4.875	0	5.125	0	5.60416666666667	0	6.03333333333333	0	6.31666666666667	0	7.1125	45	7.25416666666667	45	7.1375	0	6.9625	0	6.62916666666667	0	6.74166666666667	0	6.30833333333333	0	5.6375	0
		1992	5	31	0	5.52916666666667	0	5.40416666666667	0	5.28333333333333	0	5.3375	0	5.16666666666667	0	4.7375	0	4.63333333333333	0	4.4625	0	4.8875	0	5.0125	0	5.31666666666667	0	5.7	0	5.94583333333333	0	6.34583333333333	45	6.725	0	6.96666666666667	0	7.16666666666667	0	6.68333333333333	0	6.14166666666667	0	6.175	0	5.95	0	5.90416666666667	0
		1992	6	1	0	5.06944444444444	0	5.18229166666667	0	5.00868055555555	0	4.921875	0	4.57899305555556	0	4.57465277777778	0	4.57899305555555	0	4.95833333333333	0	5.31666666666667	0	5.5875	0	5.9875	0	6.1125	0	6.43333333333333	0	7.15833333333333	45	7.75	45	8.05416666666667	45	7.99583333333333	0	8.08333333333334	0	7.56666666666667	0	7.1875	0	6.9	0	6.78333333333333	0
		1992	6	2	0	5.6625	0	5.48333333333333	0	5.38333333333333	0	5.34166666666667	0	4.89583333333333	0	4.65416666666667	0	4.99166666666667	0	4.825	0	5.32916666666667	0	5.39583333333333	0	5.89166666666667	0	6.575	0	7.01666666666666	0	7.57916666666667	45	8.225	45	8.33333333333333	0	8.28333333333333	0	8.00833333333333	0	7.54583333333333	0	7.23333333333333	0	6.87083333333333	0	6.39583333333333	0
		1992	6	3	0	5.7375	0	5.525	0	5.48333333333333	0	5.39166666666667	0	5.2125	0	5.22083333333333	0	5.14166666666667	0	4.94166666666667	0	4.975	0	5.525	0	5.88333333333333	0	6.27083333333333	0	6.85833333333333	0	7.7125	0	7.29583333333333	0	8.05416666666667	0	7.98333333333333	0	7.71666666666667	0	7.47083333333333	0	6.90833333333333	0	6.68333333333333	0	6.67916666666667	0
		1992	6	4	0	5.85833333333333	0	5.7125	0	5.475	0	5.21666666666667	0	5.22916666666667	0	5.22083333333333	0	5.3875	0	5.41666666666667	0	6.03333333333333	0	6.11666666666667	0	6.44166666666667	0	6.725	0	7.2125	0	7.77916666666667	0	8.42083333333333	0	8.65	0	8.44166666666666	0	8.05416666666667	0	7.35416666666667	0	7.06666666666667	0	6.86666666666667	0	6.54166666666667	0
		1992	6	5	0	6.0875	0	5.74583333333333	0	5.65416666666667	0	5.6625	0	5.3	0	5.22083333333333	0	4.97916666666667	0	5.29166666666667	0	5.82916666666667	0	6.18333333333333	0	6.34583333333333	0	6.7	0	6.59166666666667	0	6.93333333333333	0	7.84583333333333	0	8.1625	0	8.22916666666667	0	7.77916666666667	0	7.36666666666667	0	6.925	0	6.7125	0	6.2125	0
		1992	6	6	0	5.85416666666667	0	5.65	0	5.57083333333333	0	5.3625	0	5.39583333333333	0	5.30833333333333	0	5.12916666666667	0	4.8	0	5.22916666666667	0	5.24583333333333	0	5.42916666666666	0	5.92916666666667	0	6.52083333333333	0	6.79583333333333	0	7.60416666666667	0	7.98333333333333	0	7.95	0	7.70416666666667	0	7.25416666666667	0	6.95416666666667	0	6.625	0	6.36666666666667	0
		1992	6	7	0	5.72083333333333	0	5.87083333333333	0	5.48333333333333	0	5.5375	0	5.09166666666667	0	5.27916666666667	0	5.41666666666667	0	5.19166666666667	0	5.49166666666667	0	5.90416666666667	0	6.30416666666667	0	6.70833333333333	0	7.18333333333334	0	7.825	0	8.24166666666667	0	8.32916666666667	0	8.225	0	8.23333333333333	0	7.5875	0	7.4	0	7.1375	0	6.90416666666667	0
		1992	6	8	0	6	0	5.54166666666667	0	5.4	0	5.50833333333333	0	5.4125	0	5.33333333333333	0	5.04166666666667	0	5.19583333333333	0	5.75416666666667	0	5.99166666666667	0	6.21666666666667	0	6.6875	0	6.99166666666667	0	7.625	0	8.32083333333333	0	8.67916666666667	0	8.60416666666667	0	8.42916666666667	0	8.05833333333333	0	7.5375	0	7.24166666666667	0	6.89166666666666	0
		1992	6	9	0	6.5125	0	6.07916666666666	0	5.82083333333333	0	5.90416666666667	0	5.59583333333333	0	5.76666666666667	0	5.3875	0	5.3625	0	6.30416666666667	0	6.5375	0	6.9375	0	7.18333333333333	0	7.37083333333333	0	7.45833333333333	0	8.175	0	8.48333333333333	0	8.6	0	8.50833333333333	0	7.90416666666667	0	7.71666666666667	0	7.30416666666667	0	7.05	0
		1992	6	10	0	6.4	0	5.99166666666667	0	5.95416666666667	0	5.6125	0	5.825	0	5.525	0	5.74583333333333	0	5.71666666666667	0	6.35416666666667	0	6.82916666666667	0	7.27916666666667	0	7.6625	0	7.90833333333333	0	7.82916666666667	0	8.53333333333333	0	9.00833333333333	0	8.90416666666667	0	8.62916666666667	0	7.80833333333333	0	7.5	0	7.29583333333333	0	6.80416666666667	0
		1992	6	11	0	6.225	0	5.9	0	6.00416666666667	0	5.74166666666667	0	5.5875	0	5.50416666666667	0	5.55833333333333	0	5.7375	0	6.11666666666667	0	6.5	0	6.83333333333333	0	7.175	0	7.10416666666667	0	7.5875	0	7.84583333333333	0	8.61666666666667	0	8.63333333333333	0	8.24166666666667	0	7.7375	0	7.16666666666667	0	7.11666666666667	0	6.86666666666667	0
		1992	6	12	0	6.20416666666667	0	5.75	0	5.625	0	5.5625	0	5.57916666666667	0	5.69583333333333	0	5.8125	0	5.72083333333333	0	6.175	0	6.17083333333333	0	6.3375	0	6.65	0	7.2125	315	5.6	315	6.1	0	6.1	0	6.7	0	8.7	45	7.2	45	5.8	45	6.4	45	7.5	45
		1992	6	13	45	5.6	45	6.2	0	6.2	0	5.6	0	5.6	0	3.3	0	2.8	0	3.5	0	5	0	10.7	0	10.7	0	9	0	9.5	45	10.6	45	10.8	45	10.7	0	10.4	0	10.7	0	10.3	0	9.7	0	10.3	0	8.6	0
		1992	6	14	45	6.9	45	6.1	45	6	45	6	45	7.1	0	6.8	0	7.5	0	8.8	0	9.2	0	9.7	0	9.7	0	9.7	0	9.7	0	10.7	0	16.3	90	14.3	90	12.3	90	17.3	90	22.3	90	11.3	0	6.70416666666667	0	9	0
		1992	6	15	0	6.9	0	7.4	0	6.8	0	7.4	0	5.8	0	7.2	0	92.3	180	0.9	0	9.3	0	8.6	0	8.3	0	7.6	0	9	0	10.3	0	10.4	0	9.9	0	10.4	0	10.4	0	10	0	9.7	0	8.8	0	9.4	0
		1992	6	16	0	7.5	0	8.3	0	8.2	0	8.9	0	7.8	0	9.2	0	7.4	0	7.2	0	8.1	0	8.9	0	8.5	0	7.1	0	7.1	0	6.7	0	7	0	9.6	0	9.7	0	9.2	0	8.9	0	7.2	0	7.6	0	7.2	0
		1992	6	17	0	6.2	0	7.5	0	7.2	0	8.9	0	8.1	0	8.9	0	8.1	0	8.6	0	8.8	0	8.5	0	7.9	0	8.1	0	8.1	0	9.7	0	10	0	9.6	0	10.8	0	10	0	9.3	0	9.3	0	8.6	0	6.7	0
		1992	6	18	0	5.7	0	6.7	0	6	0	6.5	0	7.6	0	7.8	0	7.5	0	7.1	0	8.6	0	7.8	0	7.8	0	6.9	0	7.5	0	9.4	0	10.3	0	10.4	0	9.7	0	9.7	0	10.3	0	8.6	0	8.6	0	7.8	0
		1992	6	19	0	8.2	0	7.8	0	6.9	0	6.5	0	6.4	0	7.5	0	7.1	0	7.5	0	6.9	0	6.8	315	8.3	315	7.5	315	7.8	0	5.7	0	7.5	0	9.3	0	9.2	0	9.6	0	7.8	0	8.5	0	7.5	0	6.1	0
		1992	6	20	0	6.9	0	6.4	0	6.5	0	6.5	0	5.8	0	4.3	0	4	0	4.6	0	4	315	5.8	315	7.5	315	7.1	315	6.5	315	6.5	315	5.7	270	4.6	270	3.2	270	2.8	270	2.5	45	4.6	45	0.8	45	1.5	0
		1992	6	21	0	6.4	0	4.2	0	2.5	0	2.9	0	2.5	0	3.2	0	2.6	0	5	0	7.1	0	8.8	0	8.9	315	9.2	0	9.2	0	8.6	315	8.9	315	7.8	0	8.3	0	8.5	45	9.2	0	8.2	0	10.3	0	10.6	0
		1992	6	22	0	7.2	0	6	0	6.9	45	7.6	45	6.9	0	8.3	0	8.9	0	8.3	0	8.3	0	7.9	0	8.8	0	8.8	0	10	0	9.4	0	10	0	10.7	0	10.4	0	11.1	0	11	0	10.3	0	10.6	0	11.2	0
		1992	6	23	0	9.4	0	9.4	0	9.6	0	9.7	0	8.9	0	7.6	0	6.5	0	8.3	0	8.9	0	8.2	0	7.9	0	10.1	0	8.6	0	8.6	0	11.1	0	11.1	0	11.8	0	11.9	0	11.1	0	11	0	9.7	0	11.1	0
		1992	6	24	0	8.9	0	7.8	0	8.9	0	8.6	0	8.6	0	8.8	0	7.8	0	7.6	0	8.9	0	9.9	0	9.2	0	8.9	0	8.2	0	8.1	0	6.9	0	10.8	0	11.1	0	10.7	0	9.3	0	7.5	0	5.8	0	5.6	0
		1992	6	25	0	6.2	0	5.4	0	6.4	0	6.8	0	7.8	0	8.1	0	5.60833333333333	0	7.5	0	8.3	0	8.9	0	8.9	0	10	0	9.7	0	9.6	315	8.1	0	7.6	0	10.3	0	10	0	9.4	0	9.6	0	8.5	0	7.2	0
		1992	6	26	45	6.7	45	6.4	45	7.8	45	7.2	45	7.8	0	7.5	0	7.5	0	7.5	0	8.6	0	9.2	0	9	0	9.6	0	9.6	0	8.2	45	9.7	45	10.3	45	10.6	0	9.4	0	8.6	0	7.9	0	8.2	0	6.8	0
		1992	6	27	0	4	45	4.4	45	5.6	45	7.1	45	7.8	45	8.5	45	7.5	45	7.9	0	8.8	0	9.3	0	9.3	0	8.9	0	8.6	0	6.9	0	7.6	45	10.8	45	10.8	0	10.3	0	9.2	45	7.8	0	8.6	45	7.5	45
		1992	6	28	45	5.6	45	6.8	0	6.1	0	5.7	0	6.2	0	6	0	6	0	5.8	0	8.5	0	8.6	0	8.3	0	9.3	0	10	45	10.6	45	10.1	45	10.8	45	11.8	45	11.2	45	10.3	0	10.4	0	10.7	0	10	0
		1992	6	29	0	9.6	0	8.8	0	9.4	0	8.8	0	7.9	0	7.1	0	7.6	0	8.3	0	8.5	0	8.2	0	8.3	45	9.6	0	10	0	11.1	0	11.3	0	11.5	0	11.2	0	11.9	0	11.9	0	11.4	0	10.3	0	10.6	45
		1992	6	30	45	7.8	45	7.6	45	7.6	45	8.5	45	8.9	45	8.5	45	8.3	0	10.3	0	11.7	0	11.2	0	10.7	0	10.7	0	11.2	0	10.8	0	10.6	0	12.4	0	12.6	0	11.9	0	11.2	0	10.7	0	10.3	0	9.7	0
		1992	7	1	0	9.6	0	7.9	0	7.2	0	5.8	0	6	0	6.4	0	6.2	0	5.6	0	8.1	0	8.3	0	8.3	45	9.2	0	11	0	10	0	10	0	10.6	0	10.8	0	11.4	0	10.3	0	11	0	11.2	0	11.1	0
		1992	7	2	0	9.4	0	8.3	0	7.2	0	7.5	0	8.3	0	7.5	0	8.1	0	8.6	0	9.4	0	10.3	0	10.8	0	10.4	0	9.6	45	10	45	10.8	45	11.4	45	11.2	45	10.8	45	10.6	45	10.6	45	10.3	45	10.8	45
		1992	7	3	0	8.6	45	7.8	45	8.6	45	8.3	0	8.9	0	8.1	0	7.1	0	6	45	7.2	45	8.3	45	9.4	0	10.1	0	8.8	45	8.2	45	10.1	45	9.4	45	10.3	45	9.7	45	9.4	45	8.3	45	7.9	45	7.9	45
		1992	7	4	45	8.9	45	7.9	45	7.2	45	6.5	45	6.9	45	6	45	6.8	0	5.7	0	6.7	0	6.7	0	7.5	45	8.1	0	7.5	45	8.6	45	8.6	45	10	45	10.3	45	9.7	45	8.5	45	8.2	45	8.1	45	8.6	0
		1992	7	5	0	8.9	0	9.7	45	9.7	0	8.9	0	8.2	45	6.8	45	8.9	0	8.1	0	7.2	0	9.6	45	9	45	9.2	45	10.3	45	10.3	45	10.6	45	10.6	45	10	45	9.9	0	9.9	45	8.3	45	9.2	45	8.3	45
		1992	7	6	45	8.9	45	8.5	45	9.2	45	8.9	0	9.2	0	8.1	0	7.2	0	6.4	0	7.5	0	7.6	0	7.4	0	7.5	0	8.6	45	10	45	11.1	45	11	45	10.7	45	10	45	9.3	45	9.3	45	9.2	45	10	45
		1992	7	7	45	8.5	45	8.3	45	9.7	45	10.8	45	9.6	45	8.2	0	8.3	0	8.3	0	9.7	45	10	45	10.6	0	9.2	45	11.7	0	12.5	0	11.7	0	9	0	7.2	45	9.7	45	12.6	0	12.1	0	10	0	8.6	45
		1992	7	8	45	7.9	45	7.1	45	9.2	0	8.9	0	7.5	0	7.2	0	6.2	0	6.2	0	9.4	0	10	45	10	0	11	0	11	0	10.7	0	10.1	0	9.7	0	10	0	9.6	0	9	0	9	0	9	0	8.6	0
		1992	7	9	0	8.6	45	7.6	45	7.1	0	7.9	0	7.9	45	7.4	0	8.2	0	7.2	0	9.7	0	9	0	8.8	0	9.4	0	10.6	0	11.7	0	11.7	45	10.7	45	10.4	0	10.6	0	8.6	0	8.9	45	7.9	45	8.5	0
		1992	7	10	45	6.5	45	7.5	45	6.9	45	6.1	45	7.8	0	7.2	0	7.8	0	6.9	0	9.4	0	8.6	0	8.1	0	7.5	0	8.6	45	9.2	45	10.1	45	10.7	45	10.7	0	10.6	0	8.6	0	8.1	0	7.5	45	8.5	0
		1992	7	11	0	8.1	0	7.8	0	7.6	0	7.1	0	5.7	0	5.7	0	6.9	0	8.1	45	7.2	45	8.8	45	7.9	45	8.3	45	7.8	45	10.4	45	10.6	45	10	45	10	45	8.3	45	6.9	45	6.9	0	6.2	45	7.5	45
		1992	7	12	0	6.8	45	5.7	0	6	0	5.7	0	5.6	45	4.7	0	4.4	0	7.8	0	8.6	0	9.3	0	8.2	0	8.5	0	9	45	10	45	9.7	45	10.6	45	10.6	45	11.1	45	10.6	45	8.3	45	9.9	0	9.6	45
		1992	7	13	45	8.5	45	8.6	45	8.1	45	7.5	45	6.5	45	7.1	45	7.9	0	6.4	0	7.5	0	7.8	0	8.6	0	8.9	0	9.4	45	10	45	10	0	11	45	10.1	45	9.7	45	8.9	45	9.7	0	9.7	45	7.2	45
		1992	7	14	45	6.9	0	8.6	0	7.2	0	6.1	45	6.4	45	7.5	0	7.5	0	6.5	0	6.4	0	8.9	0	10.3	0	9.4	0	9.4	0	9.7	45	10.3	45	10.6	45	10.3	45	9.2	45	7.1	45	5.8	45	5.6	45	5.6	45
		1992	7	15	45	6.1	0	6.4	0	7.2	0	5	0	4.2	0	3.6	0	3.1	0	3.9	0	5.7	0	6.2	0	6.7	0	6.7	0	7.2	0	9.4	0	9.9	0	9.9	45	6.8	45	10.1	45	8.6	45	10.6	45	10	45	9.7	0
		1992	7	16	0	7.4	0	6.2	45	4.7	45	8.1	45	5.8	0	6.7	45	5.3	0	7.2	0	8.3	0	7.5	45	7.8	0	7.2	0	7.2	0	7.2	45	9.2	45	11	45	11.7	45	10.3	45	8.6	45	7.1	45	7.6	45	6.7	45
		1992	7	17	45	8.3	45	6.7	45	6.1	45	6.1	45	5.6	45	6.1	45	6.4	0	7.8	0	8.1	45	8.1	45	10.3	45	10.8	45	10.1	45	9.6	45	12.2	45	11.4	45	10.3	45	9.4	45	10	0	7.5	0	8.6	0	7.5	0
		1992	7	18	0	7.5	0	8.3	0	6.4	0	6.7	0	7.6	0	6.2	0	6.7	0	7.1	0	8.9	0	8.1	0	8.8	0	9.3	0	11.1	0	11.7	0	11.1	0	11.4	0	11.7	0	11.7	0	10.8	0	8.9	0	9.7	0	10.3	0
		1992	7	19	0	9.4	0	9.9	0	8.2	0	9.7	0	10.6	0	10	0	8.8	0	8.2	0	11.1	0	11	0	10.6	0	11	0	11.4	0	11.7	45	11.4	45	11.4	45	11.1	0	11.1	0	10.4	0	8.5	0	9.2	0	8.6	0
		1992	7	20	0	9	0	9.4	0	8.8	0	7.9	0	7.6	0	7.8	0	6.9	0	6.7	0	7.1	0	6.5	0	5.8	315	7.2	0	7.4	315	7.2	0	6.5	45	9.7	45	10.3	45	9.2	45	10.6	45	8.9	45	8.3	0	9.7	0
		1992	7	21	0	9.9	0	9.7	45	9.7	0	9.2	0	8.9	0	6.9	0	5.3	0	4.4	0	6.9	0	6.7	0	8.1	0	9.2	0	8.6	0	8.3	45	10.4	45	10.8	45	11.5	0	10.8	0	10	0	8.6	0	8.5	0	9	0
		1992	7	22	0	8.9	0	8.6	0	8.6	0	7.2	0	7.2	0	6.4	0	7.5	0	7.8	45	7.2	45	8.3	45	8.9	45	8.9	0	8.9	45	8.9	45	10	45	10.3	0	10.3	0	10	0	9.4	45	9.4	45	9	0	9	45
		1992	7	23	45	8.9	45	6.9	45	7.8	0	8.6	45	6.9	45	7.2	0	6.4	0	6.7	45	8.3	45	8.6	0	9.7	45	8.3	45	10.3	45	9.7	45	10.5	45	10.3	45	9.7	45	9.7	45	9.2	45	8.6	45	8.1	45	9.4	45
		1992	7	24	45	9.2	45	9.7	45	9.7	45	7.8	45	6.9	45	7.4	45	7.4	0	7.8	0	8.3	0	8.9	45	9.4	45	9.7	45	10.8	45	10.8	45	10.5	45	10.8	0	10.3	0	8.6	0	8.9	45	7.8	45	8.1	0	7.5	0
		1992	7	25	0	8.3	0	6.9	0	7.5	0	7.2	0	5.6	45	6.1	45	6.1	0	6.1	0	9.7	0	9.7	0	8.3	45	8.6	45	9.8	45	10.3	45	10.3	45	10.8	45	11.1	45	11.1	45	10.8	45	10	45	9.7	45	9.4	45
		1992	7	26	45	9.7	45	9.7	45	8.6	45	8.9	45	8.6	45	5.8	45	7.2	0	7.8	0	7.2	0	8.6	0	8.1	0	8.2	45	7.4	45	10.3	45	10.8	45	11.1	45	10.6	45	10.8	45	10.3	45	10	45	9.2	45	8.6	45
		1992	7	27	45	9.7	45	8.9	45	8.6	45	8.5	45	8.8	45	8.9	45	9.4	0	8.9	0	10.3	0	9.4	45	8.9	45	9.4	45	9.7	0	10.6	0	10.8	45	10.3	45	10.3	0	10.8	0	9.4	0	9.7	0	9.4	0	9.4	0
		1992	7	28	0	8.3	0	8.6	0	8.9	0	8.6	0	8.3	0	8.3	0	7.8	0	8.3	0	9.4	0	8.1	0	7.4	0	8.2	0	8.9	45	9.4	45	10.3	45	11.7	0	10	0	10.6	45	8.8	45	7.6	0	6.4	0	7.2	0
		1992	7	29	45	6.8	45	6.5	45	6.9	0	6.4	0	6.7	0	6.7	0	6.9	0	5.8	0	8.1	0	7.5	0	7.2	45	7.8	0	8.3	0	8.9	45	9.7	0	10.3	0	10	0	10	0	8.9	0	8.1	0	8.3	0	8.6	0
		1992	7	30	0	7.5	0	8.7	0	7.5	0	6.4	0	6.7	0	8.9	0	8.3	0	8.3	0	9.1	0	9.1	0	8.6	0	8.9	0	9.4	0	9.4	45	10	45	10.3	45	10.3	0	9.7	0	9.7	0	10.3	0	9.2	0	8.9	0
		1992	7	31	0	8.6	0	8.6	0	8.1	0	6.7	0	6.4	0	6.9	0	7.8	0	7.8	0	8.6	0	9.2	0	7.8	0	8.3	0	8.9	0	7.8	45	9.2	45	10.3	45	10.6	45	10.3	45	10.3	45	10.8	45	9.4	0	8.1	0
		1992	8	1	0	7.5	0	7.8	0	8.2	0	6.8	0	6.7	0	6.7	0	6.9	0	5.6	0	7.2	0	6.7	0	7.5	45	8.3	45	8.3	45	8.9	0	9.4	0	9.2	45	9.2	45	9.2	0	9.2	0	7.2	0	8.1	0	7.2	0
		1992	8	2	0	7.5	0	6.4	45	6.9	0	6.4	0	6.7	0	6.1	225	7.2	0	6.9	0	7.2	0	6.7	0	10	0	8.6	0	9.7	45	10.8	45	11.1	45	11.4	0	10.3	0	9.4	0	8.3	0	8.3	0	7.5	0	8.3	0
		1992	8	3	0	7.8	0	8.3	0	7.5	0	10.6	0	6.7	0	6.7	0	7.5	0	6.1	0	6.4	0	5.6	45	6.4	45	6.9	0	7.2	45	8.1	45	10.6	45	10.8	0	11.1	0	10	0	9.2	0	8.3	0	9.7	0	10.3	0
		1992	8	4	0	9.2	0	8.1	0	6.9	0	8.1	0	7.2	0	7.8	0	8.3	0	5.3	0	8.9	0	9.2	0	9.4	0	8.9	0	9.2	0	9.7	45	10.8	45	10.8	0	10.6	0	10.6	0	9.7	0	8.9	0	9.2	0	9.4	0
		1992	8	5	0	5.8	0	8.9	0	10	0	8.3	0	7.2	0	6.4	0	5.8	0	4.4	0	4.7	270	6.7	0	4.2	270	5.3	270	5.8	270	5	45	8.6	45	10.3	45	10.6	0	9.7	0	9.2	0	8.9	0	8.6	0	8.6	0
		1992	8	6	0	6.1	0	6.4	0	6.1	0	5.6	0	6.1	0	5.3	0	5.3	0	4.7	0	6.1	0	9.2	315	8.1	315	9.7	0	6.9	0	8.1	0	8.3	0	9.2	0	9.7	0	10.3	0	9.7	0	10.3	0	9.4	0	8.6	0
		1992	8	7	0	9.4	0	8.6	0	9.7	0	8.6	0	8.1	0	7.2	0	8.6	0	6.4	0	8.9	0	8.6	0	9.2	0	9.4	0	10	0	10.3	0	10	0	10.3	45	10	45	8.9	45	9.2	0	9.4	0	7.8	0	8.3	0
		1992	8	8	0	6.9	0	8.1	0	8.9	0	8.3	0	6.4	0	6.4	0	7.5	0	4.60416666666667	0	4.97083333333333	45	3.9	0	9.1	0	8.1	0	9.2	45	9.1	45	8.9	0	7.65	0	7.28333333333333	0	7.8	0	7.8	0	7.2	45	9.4	45	7.2	45
		1992	8	9	45	8.1	0	6.4	45	6.4	45	7.8	45	7.5	0	4.54166666666667	0	4.25416666666667	0	7.8	0	8.9	0	8.6	0	9.4	0	9.1	0	9.1	45	10.3	45	11.1	45	11.1	45	10.3	0	9.1	0	8.9	0	8.1	0	7.5	0	7.2	0
		1992	8	10	0	6.9	0	7.4	0	7.6	0	6.9	0	6.7	0	6.9	0	5.6	0	6.1	0	4.7	0	3.6	0	2.8	315	5.3	315	5.6	45	9.4	45	10.3	45	9.4	45	9.2	0	8.9	0	8.6	0	7.2	0	6.1	0	6.4	0
		1992	8	11	0	4.7	0	5	45	6.4	0	6.7	0	4.2	0	3.6	0	3.6	0	2.8	0	1.9	45	2.2	315	2.2	315	5	45	4.7	45	8.1	45	10.3	45	10	45	10.3	45	9.2	0	8.9	0	8.1	0	7.5	0	6.9	0
		1992	8	12	0	7.8	0	7.2	0	4.4	45	3.9	0	5	0	4.4	45	4.7	0	5	0	6.4	0	6.4	315	9.1	315	10.8	315	9.4	315	8.9	0	11.1	0	11.4	0	10.6	0	11.4	0	10	0	9.4	0	9.4	0	8.9	0
		1992	8	13	0	8.1	0	8.3	0	6.7	0	6.7	0	7.2	0	7.8	0	6.9	0	5	0	6.9	0	8.1	0	7.5	0	6.9	0	7.2	0	8.9	0	9.7	0	10.3	0	10.6	0	10.8	0	11.1	0	10.6	0	9.2	0	9.1	0
		1992	8	14	0	8.9	0	7.8	0	8.3	0	9.2	0	6.9	0	5.3	0	5.6	0	5.6	0	6.9	0	5.6	315	3.1	315	8.1	315	6.4	0	8.9	0	9.7	0	40.6	0	10.3	0	10	0	8.9	0	8.1	0	7.8	0	8.6	0
		1992	8	15	0	6.4	0	6.1	225	5	0	4.7	0	4.7	0	5.3	0	6.1	0	5.3	0	7.2	0	6.9	315	6.7	0	6.9	0	7.5	0	8.9	0	10	0	10	45	9.2	45	9.4	0	8.9	0	8.1	0	8.9	0	7.2	0
		1992	8	16	0	6.7	0	5.8	0	5.8	0	5.4	0	4.3	0	4.7	0	5	0	2.8	315	4.7	0	6.7	0	6.7	0	6.9	0	8.1	0	11.4	0	11.9	45	10.8	45	10.8	45	9.1	0	10	0	8.3	0	8.9	0	7.8	0
		1992	8	17	0	7.8	0	6.7	0	6.1	0	6.4	0	5.6	0	5	0	4.4	0	3.3	0	6.9	0	7.5	0	6.9	0	7.5	0	7.5	0	6.4	45	10.6	45	11.4	0	10.8	0	9.7	0	8.6	0	8.9	0	7.8	0	8.6	0
		1992	8	18	0	7.2	0	6.1	0	5.8	0	6.1	0	6.4	0	7.5	0	7.5	0	5.6	0	6.7	0	7.5	0	7.2	0	8.3	0	10	0	10.3	0	11.1	0	10.3	0	11.1	0	11.7	0	10	0	9.7	0	10	0	9.2	0
		1992	8	19	0	7.8	0	0.7	0	7.8	0	7.8	0	7.8	0	7.8	0	7.5	0	7.2	0	8.9	0	8.9	0	8.1	0	8.6	0	8.9	0	9.7	0	10.3	0	10.3	0	9.2	0	9.2	0	9.4	0	8.9	0	8.9	0	8.9	0
		1992	8	20	0	7.5	0	8.6	0	6.9	0	8.1	0	8.6	0	9.7	0	8.6	0	7.8	0	8.9	0	7.2	315	6.9	315	8.9	315	8.9	315	8.6	315	6.9	0	9.4	0	10.8	0	10.3	0	9.4	0	8.6	0	10.3	0	8.9	0
		1992	8	21	0	7.8	0	7.8	0	8.1	0	9.2	0	7.5	0	9.4	0	9.7	0	6.7	0	8.6	0	8.1	0	9.4	0	10	0	10	0	10.8	0	10.6	0	11.1	0	12.5	0	10.8	0	11.9	0	11.4	0	10.8	0	11.1	0
		1992	8	22	0	8.3	0	6.9	0	7.5	0	6.9	0	7.8	0	8.3	0	8.9	0	7.5	0	9.7	0	8.6	0	9.2	0	10.6	0	10	0	10.6	0	10.8	0	10.6	0	10.3	0	11.1	0	10.6	0	8.9	0	8.6	0	8.6	0
		1992	8	23	0	7.5	0	8.1	0	6.9	0	6.9	0	7.8	0	9.7	0	6.9	0	6.8	0	8.9	0	8.3	0	8.6	0	9.2	0	9.4	0	9.7	0	9.2	0	9.7	0	9.4	0	9.7	0	8.9	0	8.3	0	9.1	0	7.5	0
		1992	8	24	0	9.2	0	8.3	0	6.1	0	5.8	0	6.1	0	6.4	0	4.2	0	4.4	0	5.8	0	5.8	315	5.8	270	8.6	270	6.9	270	5.8	315	5.6	45	6.1	0	9.7	0	8.6	0	8.9	0	7.5	0	8.6	0	6.9	0
		1992	8	25	0	6.7	0	5.8	0	5.8	0	5.6	0	6.1	0	6.7	0	6.4	0	5.8	0	5.8	0	6.9	0	8.6	0	7.2	0	6.7	315	6.4	0	7.2	0	6.9	0	8.6	0	9.4	0	10.3	0	8.3	0	7.8	0	7.5	0
		1992	8	26	0	6.9	0	7.8	0	8.1	0	7.2	0	6.7	0	5.6	0	4.7	0	4.4	0	6.1	315	7.8	315	8.3	0	7.5	0	8.6	0	10.6	0	10.8	0	11.7	0	11.4	0	10	0	10	0	8.1	0	6.9	0	6.9	0
		1992	8	27	0	8.3	0	8.3	0	8.1	0	6.9	0	8.1	0	5.8	0	5.3	0	4.4	0	6.9	0	8.1	0	8.3	0	7.5	0	10.8	0	11.4	0	11.4	0	11.4	0	11.4	0	11.4	0	10.6	0	10.3	0	10.6	0	10.3	0
		1992	8	28	0	7.5	0	7.8	0	9.4	0	9.2	0	9.7	0	9.7	0	9.7	0	7.2	0	9.7	0	10.3	0	10.6	0	7.8	0	12.5	0	10.3	0	9.7	0	10	0	10	0	9.7	0	8.9	0	9.7	0	9.7	0	8.3	0
		1992	8	29	0	6.7	0	6.7	0	5.8	0	6.9	0	7.2	0	6.7	0	6.9	0	5	0	7.8	0	8.3	0	8.3	0	9.2	0	8.9	0	9.4	0	10	0	10.6	0	10.3	0	9.2	0	9.4	0	8.9	0	8.3	0	7.8	0
		1992	8	30	0	7.8	0	7.2	0	6.9	0	6.4	0	6.9	0	5.8	0	5.6	0	6.9	0	5.8	0	8.3	0	8.6	0	8.3	0	9.4	0	10	0	10.3	0	11.1	0	10.6	0	10	0	9.4	0	8.6	0	8.3	0	7.2	0
		1992	8	31	0	7.5	0	8.1	0	7.2	0	10.6	0	7.5	0	7.2	0	7.2	0	8.1	0	4.27083333333333	0	6.9	0	8.3	0	7.5	0	8.3	0	7.5	0	8.3	0	9.4	0	10.3	0	9.7	0	8.3	0	8.1	0	7.8	0	7.2	0
		1992	9	1	0	6.7	0	6.1	0	7.8	0	3.671875	0	3.4765625	0	3.26822916666667	0	3.45486111111111	0	3.57083333333333	0	2.4	0	6.5	0	8.6	0	8.9	0	9.4	0	9.7	0	9.2	0	10	0	9.4	0	10	0	9.4	0	9.7	0	8.9	0	9.7	0
		1992	9	2	0	9.2	0	7.8	0	7.8	0	6.2	0	5.7	0	6.1	0	5.1	0	5.4	0	6.9	0	8.3	0	8.1	0	8.1	0	9.7	0	11.1	0	10.8	0	10	0	10.3	0	10	0	9.7	0	8.3	0	8.9	0	8.9	0
		1992	9	3	0	6.7	0	6.7	0	6.7	0	5.8	0	6.2	0	6	0	4.9	0	5.7	0	6.7	0	2.2	0	8.3	0	6.9	0	7.8	0	8.6	0	8.9	0	7.6	0	6.7	0	10	0	9.4	0	10.3	0	8.6	0	6.5	0
		1992	9	4	0	6.9	0	7.8	0	6.9	0	6.7	0	7.2	0	6.9	0	6.9	0	6.7	0	6.4	0	8.6	0	10	0	10	0	11.8	0	10.7	0	10.7	0	11.1	0	11.7	0	11.1	0	10.6	0	9.4	0	8.9	0	9.4	0
		1992	9	5	0	8.3	0	8.3	0	9.2	0	8.6	0	7.2	0	8.3	0	7.8	0	7.5	0	9.4	0	10.4	0	9.4	0	9.4	0	9.4	0	9.4	0	8.3	0	9.7	0	9.7	0	8.3	0	8.6	0	8.1	0	8.1	0	6.1	0
		1992	9	6	0	6	0	6.7	0	5.8	0	5.8	0	5.6	0	5.8	0	5.8	0	5.6	0	6.7	0	6.9	0	6.9	0	7.2	0	8.1	45	10	45	11.4	45	11.7	45	10.6	0	9.4	0	7.8	0	8.6	0	7.8	0	8.3	0
		1992	9	7	0	7.8	0	7.8	0	6.9	0	6.1	0	6.9	0	6.4	0	8.1	0	6.1	0	8.3	0	5.8	0	6.1	0	7.6	0	7.9	0	9.7	0	8.9	0	9.2	0	9.7	0	8.9	0	8.1	0	7.2	0	6.9	0	6	0
		1992	9	8	225	2.2	225	2.2	180	1.4	180	1.5	0	2.5	0	2.4	0	4.4	0	4.2	45	2.9	0	2.1	0	3.6	45	6	45	6.2	0	5.8	45	9.7	0	10.6	0	8.9	0	9	0	6.8	0	6.2	0	6.5	0	7.5	0
		1992	9	9	0	6.9	0	6.9	0	6.7	0	6.1	0	5.6	0	5	0	5	0	4.2	0	5.8	45	5.8	0	7.5	0	8.1	0	9.7	0	10.3	0	11.1	0	10.6	0	10	0	8.9	0	9.4	0	8.3	0	8.3	0	7.5	0
		1992	9	10	0	8.5	0	7.2	0	8.9	0	8.3	0	8.9	0	6	0	4.4	0	4.2	45	7.2	45	8.3	45	8.3	45	8.8	45	9.3	45	7.5	0	10.6	0	10.6	0	10.3	0	9.4	0	9.4	0	10.6	0	11.7	0	11.1	0
		1992	9	11	0	9.4	0	8.3	0	8.6	0	7.8	0	8.6	0	7.5	0	7.2	0	6.9	0	9.2	0	9.4	0	8.6	0	9.2	0	10.3	0	10.3	0	10.6	0	11.1	0	11.1	0	9.7	0	8.1	0	8.9	0	8.3	0	9.2	0
		1992	9	12	0	8.9	0	7.2	0	7.6	0	7.8	0	6.9	0	6.8	0	4	0	4.2	0	5	0	6.4	0	6.7	0	8.1	0	9.4	0	9.7	0	10.6	0	10.6	0	10.8	0	10.6	0	10.3	0	9.2	0	8.3	0	9.2	0
		1992	9	13	0	7.5	0	6.9	0	7.5	0	7.8	0	7.2	0	7.2	0	7.5	0	7.2	0	9.4	0	8.3	0	8.6	0	8.9	0	8.9	0	10.6	45	10.3	45	10.3	45	10.6	45	9.4	45	9.4	45	9.7	45	9.7	45	9.2	0
		1992	9	14	0	7.6	0	6.8	0	6	0	6.1	0	6.1	0	4.4	0	6	0	6.1	0	6.7	0	6.7	0	8.3	0	8.3	0	9.2	0	10	45	11.1	45	11.1	45	9.2	45	9.2	45	8.9	45	8.3	0	8.3	0	6.5	0
		1992	9	15	0	6.2	0	6.1	0	5.6	0	6.1	0	6.2	0	5.4	0	4.7	0	5.6	0	7.5	0	6.9	0	6.1	0	6.4	0	7.5	45	10.3	45	11.1	45	11.1	45	9.2	0	9.4	0	7.8	0	7.8	315	5.4	0	3.3	0
		1992	9	16	0	5.3	0	5.8	0	6.7	0	4.4	270	2.2	270	1.7	270	1.9	270	1.7	0	1.1	315	1.9	315	2.8	45	5.3	45	9.7	45	11.1	45	7.9	45	7.1	0	6.9	0	5.6	0	5.6	0	5.6	0	3.5	0	3.9	0
		1992	9	17	0	3.6	0	3.9	0	3.6	0	2.8	0	3.3	0	1.9	315	0.8	0	2.2	0	2.5	315	2.8	0	3.1	45	5.8	45	7.2	45	5.6	45	7.2	45	10	45	6.9	45	7.6	45	7.1	45	7.2	0	7.8	0	6.7	0
		1992	9	18	0	3.9	0	8.6	0	4.4	0	3.6	0	3.9	0	8.3	0	4.4	0	5.3	0	3.2	0	4.4	0	4.2	0	3.9	0	6.7	45	8.3	45	8.5	45	8.5	45	8.5	0	8.3	0	8.3	0	7.2	0	6.9	0	6.9	0
		1992	9	19	0	4.4	0	4.3	0	3.8	0	4.2	0	4.6	0	2.9	0	2.5	0	2.5	0	3.5	315	1.2	315	1.7	90	4.7	45	0.8	45	4.6	45	6.9	45	6.7	45	6.9	45	7.9	0	8.1	0	7.2	0	7.5	0	6.1	0
		1992	9	20	0	5.8	0	4.4	0	4	0	2.6	0	1.5	0	2.6	0	2.4	315	1.7	0	1.9	45	3.9	45	3.9	45	6.9	45	7.2	45	7.5	45	9.2	45	7.6	45	8.5	45	8.3	45	7.2	45	6.2	45	6.7	45	6.1	0
		1992	9	21	0	3.3	0	3.3	0	2.8	0	3.3	0	2.5	0	1.7	0	1.5	0	1.9	0	1.7	315	2.2	45	4.4	45	5.8	45	7.2	45	7.1	0	5.6	0	2.4	45	4.6	45	6.2	0	5.3	0	6.9	315	6.8	315	3.8	270
		1992	9	22	270	10.4	0	3.1875	315	0.8	315	1.1	0	3.04166666666667	315	1.9	0	2.6	0	2.2	315	1.7	315	1.4	270	1.7	45	2.8	45	3.6	45	3.6	45	8.2	45	7.6	45	7.8	0	8.3	0	5.6	0	5.6	0	5	0	7.2	0
		1992	9	23	0	1.4	315	1.5	315	1	0	2.93333333333333	0	2.60833333333333	0	2.38333333333333	0	2.39583333333333	315	1.7	315	1.2	45	2.1	45	3.1	45	3.6	45	5	45	8.3	45	7.5	45	8.6	45	7.2	45	7.5	0	7.5	0	6.9	0	6.1	0	5	0
		1992	9	24	45	2.8	0	2.8	0	8.3	0	2.8	0	2.8	0	1.9	315	1.9	180	3.6	180	5.3	180	3.5	135	2.2	90	1.1	90	1.8	135	3.5	135	4.7	135	5.3	135	5.3	90	5	90	4.7	270	3.6	270	3.1	270	3.1	270
		1992	9	25	270	1.7	270	2.2	270	1.9	270	4.2	270	5.3	270	3.3	270	1.9	270	1.1	270	3.6	270	2.2	270	1.9	270	2.5	270	4.4	45	4.7	90	4.4	90	5.6	90	5.6	45	4.7	45	2.5	45	2.2	45	2.1	45	2.2	45
		1992	9	26	0	4.2	0	4.4	0	3.5	0	2.5	315	3.9	315	2.8	315	4.2	315	3.9	315	5	315	5.8	0	5.8	315	5.4	0	4.4	45	3.6	45	4.7	45	7.8	45	9.2	45	7.8	0	7.8	0	6.9	0	5.8	0	5.8	0
		1992	9	27	0	5.8	0	4.7	0	5	0	5	0	5.6	0	6.1	0	5.6	0	4.2	0	3.3	0	3.6	45	1.9	315	1.9	315	3.3	315	5	315	5	315	5	45	6.1	45	7.2	45	6.4	45	6.4	0	6.9	0	7.5	0
		1992	9	28	0	5.6	0	4.4	0	5.3	0	3.9	0	3.1	0	4.2	0	4.4	0	3.6	0	3.45833333333333	0	3.64166666666667	0	4.0375	45	3.9	45	5	45	6.1	45	7.4	45	7.2	45	6.9	0	6.9	0	5	0	6.1	45	5	45	5.4	0
		1992	9	29	0	4.7	0	4.2	0	3.3	0	2.2	0	2.8	0	2.8	0	2.5	0	4.7	0	3.9	0	2.8	0	3.1	45	4.7	45	8.6	45	9.7	45	10.6	45	9.7	45	10.3	45	8.9	45	8.3	45	7.9	0	7.4	0	6.9	0
		1992	9	30	0	6.4	0	6.2	0	5.3	0	5.3	0	5.3	0	5.4	0	5.6	0	2.8	0	3.1	0	6.1	315	5.8	315	6.4	315	6.4	315	6.7	315	5.3	0	7.5	0	9.4	0	8.5	0	8.3	0	8.1	0	7.5	0	7.8	0
		1992	10	1	0	4.2	0	1.9	0	2.8	0	2.8	0	3.9	45	7.8	45	8.3	0	7.6	0	7.5	0	7.9	0	9.2	0	9.9	0	10	0	9.7	0	10	0	8.8	0	8.7	0	10	0	8.9	0	9.8	0	9.5	0	8.6	0
		1992	10	2	0	3.90833333333333	0	3.98333333333333	0	3.8125	0	3.79166666666667	0	3.80416666666667	0	3.525	0	3.32916666666667	0	3.6	0	5	315	2.6	315	1.7	45	4.7	45	8.9	180	5	90	4.3	45	3.8	45	4.3	135	3.1	45	4	45	5	0	5.6	0	4.4	0
		1992	10	3	0	2.5	270	1.7	270	1.7	315	1.2	45	3.3	0	4.2	0	4.2	0	4.4	315	2.5	315	1.9	0	2.6	45	7.2	45	6.9	45	7.6	45	10.3	0	10.7	0	9	0	8.9	0	7.2	0	7.1	0	6.9	0	6.7	0
		1992	10	4	0	3.9	0	4.4	0	4.2	0	3.8	0	4.4	0	5.6	0	5	0	5.7	0	7.5	0	7.6	0	8.1	0	8.6	0	8.8	0	9.6	0	9.2	0	9	0	9.6	0	8.9	0	8.6	0	8.1	0	7.8	0	7.5	0
		1992	10	5	0	6.9	0	6.9	0	7.9	0	7.8	0	7.8	0	7.2	0	7.9	0	8.9	0	6.9	0	7.5	0	8.2	0	8.6	0	8.3	0	9.7	0	9.2	0	8.9	45	8.9	0	8.3	45	8.3	0	7.5	0	7.2	0	7.5	0
		1992	10	6	0	6.7	0	6	0	6.1	0	5.1	0	4.6	0	4.7	0	4.6	0	7.6	0	4.3	270	3.9	0	6.8	0	6.5	45	5.3	0	6.9	0	7.2	0	6.7	0	6.7	0	6.1	0	5.6	0	5.1	0	5.8	0	5	0
		1992	10	7	0	3.3	0	3.2	0	1.9	0	1.5	315	1.7	315	3.2	0	3.9	0	4.2	0	5.1	0	6.5	0	5.6	0	6.1	0	7.2	0	6.7	0	7.2	0	8.6	0	8.6	0	7.1	0	7.4	0	6.2	0	6.7	0	6.7	0
		1992	10	8	0	6.4	0	5.8	0	5.8	0	5	0	4.9	0	4.2	0	4.3	0	3.8	0	5.3	0	5.7	0	5.8	0	6.9	0	7.8	0	8.6	0	10	0	8.6	0	9.6	0	8.5	0	8.2	0	7.9	0	7.8	0	7.2	0
		1992	10	9	0	6.1	0	6.7	0	6.4	0	5.6	0	5.4	0	6.2	0	6.1	0	5.1	0	8.1	0	7.8	0	8.6	0	9.4	0	9.4	45	9.6	45	10.7	0	10	0	9.4	0	8.3	0	7.8	0	7.8	0	8.2	0	7.8	0
		1992	10	10	0	6.4	0	7.2	0	7.8	0	7.5	0	7.5	0	6.4	0	5.6	0	5	0	6.1	0	6.1	0	6.7	315	6.7	45	7.5	45	10.3	0	10	0	9.4	45	4.62916666666667	45	4.41666666666667	45	4.02083333333333	0	3.95833333333333	0	3.67916666666667	0	3.89166666666667	0
		1992	10	11	0	3.175	0	3.10329861111111	0	2.94166666666667	0	3.00416666666667	0	3.14166666666667	0	3.1	0	2.92916666666667	0	5.1	0	5.6	0	5.6	0	6.1	0	8.9	45	10.8	0	10	45	9.2	45	10.6	45	10	0	8.3	0	7.8	0	6.4	0	6.7	0	6.4	0
		1992	10	12	0	6.4	0	6.4	0	5.6	0	4.4	0	3.9	0	4	0	4.3	0	5	0	5.1	315	2.2	0	3.5	0	5.1	45	6.7	45	10	45	10.3	45	10.6	45	9.7	45	8.9	0	8.1	0	7.2	0	5.8	0	5.6	45
		1992	10	13	0	5	0	4.7	315	2.5	315	1.2	0	2.2	0	4.9	0	5.1	0	5.8	0	7.8	0	6.7	0	8.2	0	8.5	45	9.7	45	11.1	45	10.8	45	10	45	8.8	0	7.9	0	8.1	0	7.8	0	8.1	0	7.8	0
		1992	10	14	0	7.2	0	7.5	0	6.7	0	6	0	6.2	0	6.1	0	6.9	0	6.9	0	7.2	0	6.9	0	7.2	0	7.8	0	7.8	0	8.3	0	8.3	0	9.4	0	9.4	0	9.7	0	9.2	0	9.2	0	8.1	0	8.1	0
		1992	10	15	0	9.2	0	8.9	0	8.3	0	7.5	0	7.5	0	7.2	0	6.7	0	6.1	0	7.8	0	8.1	0	8.6	0	8.3	0	8.9	0	8.3	0	8.6	0	9.4	0	8.9	0	8.6	0	8.3	0	8.3	0	8.3	0	8.1	0
		1992	10	16	0	7.5	0	6.9	0	6.7	0	6.7	0	6.7	0	7.5	0	7.2	0	7.2	0	7.8	0	7.5	0	8.3	0	8.1	0	9.7	0	10.6	0	11.1	0	10.6	0	9.4	0	8.6	0	8.3	0	7.5	0	7.8	0	7.5	0
		1992	10	17	0	6.9	0	7.5	0	6.8	0	7.4	0	7.5	0	6.9	0	6.2	0	6.2	0	6.1	0	5.8	0	5.7	0	7.1	0	5.8	0	5	0	8.3	0	10.3	0	9.9	0	9	0	8.6	0	7.8	0	7.8	0	7.8	0
		1992	10	18	0	6.7	0	6.7	0	6.7	0	5.8	0	5.6	0	4.4	0	5.3	0	6.2	0	6.8	0	7.2	0	7.5	0	8.6	0	9.4	0	10	0	10.1	0	9.3	0	9.4	0	7.8	0	7.8	0	6.7	0	6.4	0	6.1	0
		1992	10	19	0	5.7	0	5.4	0	5.3	0	5.3	0	3.6	0	4.6	0	4.9	0	5	315	4.2	315	1.9	315	3.1	315	4.9	0	3.3	0	3.9	45	5.4	0	7.1	0	7.8	0	6.9	0	5.8	0	5	0	4.7	0	3.8	0
		1992	10	20	0	4.4	0	5	0	4.4	0	4.7	0	5.6	0	5.3	0	5.6	0	5.6	0	6.9	0	7.8	0	7.8	0	8.6	0	8.1	0	9.2	0	9.2	0	10	0	8.9	0	7.5	0	7.2	0	7.8	0	6.9	0	6.9	0
		1992	10	21	0	7.8	0	6.9	0	6.9	0	6.9	0	6.9	0	7.2	0	7.8	0	5.8	0	8.6	0	7.5	0	7.8	0	8.3	0	8.9	0	8.3	0	8.3	0	8.3	0	8.6	0	8.1	0	7.2	0	7.1	0	6.2	0	6.4	0
		1992	10	22	0	5.7	0	6.2	0	5.6	0	6.5	0	6.5	0	6.2	0	6.5	0	6.1	0	7.4	0	7.9	0	7.8	0	8.9	0	8.3	0	9.7	0	9.7	0	10.3	0	9.2	0	8.3	0	7.8	0	7.5	0	6.7	0	4.9	0
		1992	10	23	0	4.7	0	3.6	0	4	0	3.9	0	4.2	0	4	0	4	0	4	0	5.1	0	4.7	0	4.7	45	7.2	45	8.3	45	9.7	45	8.6	45	7.8	45	7.2	0	6.9	0	6.9	0	5.6	0	5	0	4.6	0
		1992	10	24	0	3.6	0	3.2	0	3.2	0	2.8	0	3.2	0	2.6	0	2.8	0	2.9	0	2.9	0	2.4	45	4.4	45	6.4	45	6.9	270	2.5	45	1.8	45	0.8	45	2.4	45	1.8	45	2.2	45	1.5	45	1.2	45	1.8	45
		1992	10	25	0	2.8	0	2.4	0	2.4	0	1.5	0	2.4	315	2.2	315	1.9	315	1.4	315	1.8	315	1.5	0	2.1	90	3.9	45	5	45	5.3	180	3.1	270	2.8	270	4.4	270	1.2	270	1.2	270	3.9	270	3.2	270	2.6	270
		1992	10	26	270	1.7	270	1.4	270	1.4	270	3.1	270	3.5	270	2.5	270	1.9	270	1.4	315	1.7	0	2.8	315	5.3	315	4.7	45	4.4	45	5.8	45	6.1	0	7.2	0	9.2	0	8.3	0	6.9	0	6.7	0	6.4	0	5.6	0
		1992	10	27	0	5.8	0	7.8	0	6.5	0	7.1	0	7.2	0	6.7	270	6.1	0	5.8	0	7.2	0	7.5	0	8.3	0	7.2	0	6.7	0	5.8	0	8.6	0	8.9	0	9.2	0	9.2	0	8.6	0	8.6	0	9.2	0	7.8	0
		1992	10	28	0	6.9	0	7.8	0	5.7	0	4.6	0	5	0	6.7	0	6.4	0	6.9	0	8.9	0	8.3	0	9.2	0	8.6	0	7.9	0	7.6	0	8.9	0	8.9	0	9.4	0	9.2	0	8.1	0	8.1	0	7.8	0	7.2	0
		1992	10	29	0	7.8	0	8.3	0	7.5	0	7.5	0	6.4	0	5.6	0	5.8	0	5.8	0	6.1	0	6.1	0	5.3	0	4.9	0	6.2	0	9.7	0	10.8	0	10	0	10	0	9.4	0	8.3	0	7.2	0	6.7	0	7.5	0
		1992	10	30	0	5.8	0	5.8	0	6	0	5.8	0	5.8	0	5.8	0	6.1	0	4.7	0	5.6	0	5.6	0	6.7	0	6.4	0	7.2	0	8.1	45	8.9	0	9.7	0	9.2	0	8.3	0	7.5	0	6.7	0	6.7	0	6.7	0
		1992	10	31	0	5.8	0	6.1	0	6.1	0	5.6	0	5.6	0	6.1	0	6.1	0	6.1	0	7.5	0	6.1	0	6.7	0	9.2	45	10.6	45	10.8	45	10.3	45	9.4	0	8.6	0	7.9	0	7.9	0	7.5	0	7.2	0	6.9	0
		1992	11	1	0	6.7	0	5.7	0	5.4	0	5.8	0	5.6	0	5.4	0	5.1	0	6.1	0	8.3	0	7.8	0	7.8	0	8.9	0	9.4	0	9.4	0	9.2	0	9.4	0	8.3	0	8.9	0	8.3	0	7.8	0	8.3	0	8.3	0
		1992	11	2	0	5.3	0	5.6	0	6.7	0	7.5	0	7.2	0	6.4	0	6.9	0	6.4	0	8.6	0	7.8	0	8.6	0	8.6	0	8.9	0	8.9	0	9.2	0	9.2	0	10	0	8.3	0	8.9	0	7.5	0	7.5	0	6.9	0
		1992	11	3	0	6.4	0	6.4	0	7.1	0	6.7	0	6.4	0	5.8	0	6.1	0	6.7	0	8.1	0	7.5	0	8.1	0	9.2	0	9.7	0	10.3	0	10.3	0	9.4	0	8.8	0	8.2	0	8.3	0	9.4	0	7.8	0	8.3	0
		1992	11	4	0	7.2	0	7.2	0	7.2	0	6.7	0	6.7	0	7.2	0	5.7	0	6.9	0	6.2	0	8.9	0	7.6	0	8.1	0	9.2	0	9.3	0	9.9	0	9.2	0	9.9	0	9.6	0	8.1	0	7.4	0	8.3	0	7.9	0
		1992	11	5	0	7.8	0	7.6	0	7.4	0	6.8	0	6.5	0	5.7	0	5	0	6	0	7.1	0	6.2	0	7.1	0	8.9	0	9.2	0	9.7	0	10.3	0	9.7	0	9.2	0	8.3	0	8.9	0	8.1	0	8.1	0	6.9	0
		1992	11	6	0	6.7	0	6	0	6	0	6.4	0	6	0	5.7	0	5.6	0	6.1	0	6.5	0	7.1	0	7.5	45	9.7	0	8.9	45	9.7	45	10.3	45	9.7	45	8.8	0	7.4	0	6.8	0	5.8	0	6.1	0	5	0
		1992	11	7	0	5	0	4.4	0	3.9	0	4.2	0	4.2	0	4.9	0	5	0	4.7	315	3.9	0	3.8	0	4.2	45	4.9	45	6.7	45	6.9	45	6.1	45	7.1	45	6.8	45	7.6	0	7.1	0	6.8	0	5.8	0	5.3	0
		1992	11	8	0	4.9	0	4.3	0	3.6	0	3.1	0	3.1	0	3.1	0	3.1	0	3.6	315	4.9	0	5	0	5.6	0	8.1	0	9.9	0	9.9	0	9.7	0	9.3	0	8.9	0	7.4	0	6.4	0	5.8	0	5	0	5.3	0
		1992	11	9	0	4.9	0	4.9	0	4.4	0	4.3	0	4	0	3.6	0	4.3	0	4	0	4.3	0	6.1	0	7.2	0	8.3	0	9.4	0	10.6	0	10.1	0	9.7	0	8.9	0	7.9	0	7.4	0	7.4	0	6.2	0	6.9	0
		1992	11	10	0	6.1	0	6.4	0	6.8	0	6.8	0	6.9	0	6.7	0	6.4	0	5	0	6.1	0	7.8	0	7.8	0	8.9	0	8.9	0	9.7	0	9.2	0	8.9	0	9.4	0	8.3	0	8.3	0	8.1	0	7.2	0	6.9	0
		1992	11	11	0	6.5	0	6.4	0	6.7	0	6.4	0	6.4	0	5.6	0	6.7	0	6.9	0	7.2	0	8.1	0	6.9	0	6.9	0	6.4	45	7.8	0	8.1	0	8.3	0	9.7	0	9.2	0	8.6	0	8.1	0	7.2	0	6.4	0
		1992	11	12	0	5.8	0	5.8	0	6.1	0	5.6	0	5	0	4.7	0	4.4	0	4.2	0	5.4	0	6.8	0	6.8	0	6.8	0	8.1	0	10.6	0	8.8	0	9.9	0	8.9	0	7.9	0	7.1	0	6.8	0	6.4	0	6.2	0
		1992	11	13	0	6.2	0	6.8	0	5.4	0	5.4	0	5.4	0	5.3	0	4.4	0	4.2	0	4.6	45	6.8	0	8.3	0	8.3	45	8.6	45	9.3	45	11.1	45	11.1	0	10	0	8.6	0	8.3	0	6.7	0	6.1	0	6.4	0
		1992	11	14	0	5.6	0	5	0	4.7	0	5.6	0	5.3	0	4.7	0	4.7	0	3.6	0	5.3	0	5.3	0	3.1	0	2.5	45	7.2	45	8.1	45	8.1	45	8.9	0	7.2	0	7.5	0	7.2	0	6.7	0	6.7	0	5	0
		1992	11	15	0	4.4	0	4.2	0	2.8	0	3.5	0	2.8	0	4.2	0	3.9	0	4.7	0	4.9	0	5.8	0	6.8	45	6.2	45	6.4	315	2.8	45	4.7	45	5.3	45	5.3	45	5	45	4.4	45	4.9	0	4.7	0	5.6	0
		1992	11	16	0	3.9	0	2.8	0	2.8	0	1.7	0	1.5	0	2.4	0	1.8	0	2.1	0	2.6	0	2.2	45	3.3	45	4.7	45	6.7	45	6.9	45	6.4	45	6.1	45	6.9	45	5.3	45	5.7	0	5	0	5	0	4.7	0
		1992	11	17	0	2.5	0	2.8	0	2.2	0	2.8	0	2.1	0	1.9	0	2.4	315	1.9	315	2.1	315	2.4	315	2.2	45	5.1	45	6.1	0	2.9	45	4.7	45	6	45	5.1	45	4.9	45	4.9	45	4.6	0	4.3	0	3.9	0
		1992	11	18	0	2.8	0	2.5	0	2.2	0	2.5	0	1.9	0	2.1	0	1.8	0	2.2	315	1.9	315	1.9	270	2.2	45	4.4	45	6.1	45	6.7	45	6.4	45	5.6	45	5.8	45	5.3	0	4.7	0	4.2	0	3.9	0	4.2	0
		1992	11	19	0	2.5	0	2.2	0	2.5	0	2.5	0	1.8	0	2.5	0	2.2	315	1.5	0	1.5	0	2.8	0	2.9	45	5.4	45	6.9	45	7.8	45	7.6	45	7.5	45	6.8	0	6.7	0	6.7	0	6.1	0	6.2	0	5.1	0
		1992	11	20	0	3.8	0	4.3	0	4.2	0	4.2	0	4	0	3.6	0	4.4	0	3.6	0	3.3	0	3.6	0	7.2	0	8.1	0	8.6	45	8.1	45	7.8	0	9.2	0	8.9	0	8.6	0	7.8	0	7.5	0	7.5	0	6.8	0
		1992	11	21	0	5.3	0	4.7	0	4.4	0	4.2	0	4.4	0	5.3	0	5.8	0	4.7	0	6.4	0	6.4	0	6.5	45	7.2	45	9.3	45	9.2	45	10.1	0	9.9	0	10	0	8.2	0	7.9	0	6.7	0	6.1	0	6	0
		1992	11	22	0	4.7	0	5.3	0	5.3	0	4.6	0	4.7	0	5.6	0	6.1	0	5.8	0	6.7	0	6.1	0	6.7	0	8.3	0	8.1	0	8.6	0	8.1	0	9.2	45	9.4	0	8.6	0	8.1	0	7.8	0	6.4	0	6.5	0
		1992	11	23	0	5	0	4.4	0	5	0	4.9	0	4.4	0	4.2	0	3.6	0	4.4	0	3.1	270	2.2	0	1.4	45	4.7	45	5.6	45	6.9	45	8.2	45	7.9	45	8.1	0	7.5	0	6.8	0	6.2	0	5.8	0	5.3	0
		1992	11	24	0	2.9	0	3.3	0	3.1	0	2.8	0	3.1	0	3.1	0	3.1	315	2.1	315	1.7	315	1.2	0	2.8	0	3.3	315	2.5	0	3.3	0	6.2	0	8.5	0	8.6	0	8.1	0	6.9	0	6.7	0	6.7	0	6.4	0
		1992	11	25	0	5	0	4.2	0	4.3	0	3.5	0	3.6	0	4.4	0	3.9	0	3.3	0	5	0	6.1	0	6.9	0	8.6	0	9.4	0	9.2	0	9.4	0	9.2	0	9.2	0	9.4	0	8.9	0	7.8	0	6.4	0	5.8	0
		1992	11	26	0	5.8	0	6.1	0	5.1	0	5.1	0	4.7	0	4.6	0	5.1	0	4.9	0	6.8	0	7.2	0	8.1	0	7.8	0	8.9	0	10.4	0	10.4	0	9.4	0	8.6	0	8.1	0	7.6	0	6.8	0	6.4	0	6.1	0
		1992	11	27	0	4.4	0	3.5	0	3.6	0	3.3	0	3.9	0	3.9	0	4.4	0	3.2	0	6	0	6.4	0	6.9	0	7.5	0	7.8	0	8.3	0	9.7	0	9.2	0	8.9	0	8.1	0	7.8	0	7.2	0	6.1	0	5.3	0
		1992	11	28	0	3.1	0	3.2	0	2.6	0	2.8	0	1.9	0	2.8	0	2.8	0	3.8	0	3.5	0	4.2	45	4.7	0	5	45	6.9	45	7.2	45	4.7	45	4	45	5.3	0	5.1	0	5.4	0	4.6	0	4.4	0	4.4	0
		1992	11	29	0	3.5	0	2.9	0	3.1	0	3.3	0	3.1	0	2.5	0	1.7	0	2.5	0	5	0	3.1	0	1.1	45	3.2	45	4.9	90	4.7	90	6.5	45	6.7	45	5.4	45	5.4	45	5.4	45	4.6	45	5.4	45	4.4	0
		1992	11	30	45	3.1	0	2.5	0	1.1	0	2.8	0	2.6	0	3.5	0	2.9	0	4.7	0	3.6	45	3.9	0	4.7	0	4.7	0	3.8	45	2.6	45	6.9	45	8.3	45	8.9	45	6.8	45	5.6	0	5.8	0	5.8	0	5	0
		1992	12	1	0	4.2	0	3.9	0	3.9	0	4.2	0	5.3	0	5.3	0	5.4	45	4.3	45	5.4	45	5.4	45	6.7	45	7.6	45	7.8	45	6.9	45	7.5	45	7.8	45	7.4	45	7.6	45	6.9	45	6.1	45	5.6	45	5.8	45
		1992	12	2	0	5.3	0	5.1	0	5.4	45	5.4	0	5.3	0	4.9	45	4.9	45	3.5	0	4.2	45	5.4	45	5.7	45	8.3	45	7.4	45	7.9	45	8.9	45	8.8	45	8.2	45	7.2	0	7.8	0	6.9	0	5.8	0	6	0
		1992	12	3	0	6	0	4.7	0	4.2	0	4.3	0	4.4	0	4	45	3.9	45	3.8	0	2.9	0	4.3	45	5.7	45	7.8	45	8.5	45	8.3	45	8.8	45	9.9	45	8.9	45	8.6	45	9	45	8.1	45	7.8	45	7.9	45
		1992	12	4	45	6.5	45	7.1	0	6.5	0	6.9	0	5.8	0	5.1	0	4	45	3.9	0	3.2	0	6.7	0	6.9	0	6.1	45	7.2	45	8.6	45	8.5	45	9.7	45	9.2	45	8.3	45	8.9	45	8.9	45	7.9	45	8.2	45
		1992	12	5	45	7.8	0	6.7	0	6.4	0	0.5	0	5.7	0	6	45	4.9	0	5.3	0	5.6	0	6.7	0	7.2	0	6.7	0	6.4	0	6.4	0	7.5	0	8.6	0	7.9	0	7.9	0	6.8	0	6.9	0	7.1	0	6.7	0
		1992	12	6	0	5.8	0	5.8	0	4.9	0	5.3	0	6.1	0	5.1	0	5.8	0	4.7	0	5.6	0	6.7	0	6.4	0	8.3	0	7.8	45	8.3	45	8.3	0	8.9	45	7.8	45	7.6	45	7.8	45	6.8	0	7.4	0	7.5	0
		1992	12	7	0	5.4	0	5.3	0	5.8	0	6	0	4.9	0	5.6	0	5.4	0	4.7	0	7.2	0	8.6	0	8.1	0	8.6	0	8.1	0	8.3	0	7.1	0	7.4	45	8.5	45	7.5	45	7.4	0	7.8	0	7.5	0	7.2	0
		1992	12	8	0	6	0	6	0	6.2	0	6.5	0	5.7	0	5.7	0	6	0	6.1	0	7.4	0	6.9	0	7.6	0	7.8	0	8.8	0	8.5	0	9.4	0	8.6	0	8.8	0	8.5	0	7.8	0	6.9	0	6.9	0	7.9	0
		1992	12	9	0	7.1	0	6.5	0	6.7	0	5.8	0	5.3	0	5.7	0	4.9	45	4.3	0	4.9	0	5.6	45	6.4	45	6.5	45	7.2	45	8.5	45	8.1	45	9.2	45	8.8	45	8.1	45	7.1	45	6.7	45	6.4	45	6.4	45
		1992	12	10	0	6.1	0	6	0	5.7	0	5.1	0	4.3	0	4.4	0	3.9	315	2.5	315	2.1	0	2.9	0	5	0	5.6	45	6.8	45	7.4	45	8.6	45	8.1	45	9	45	8.2	45	7.1	45	5.7	45	5.8	45	7.4	45
		1992	12	11	0	4.2	0	3.6	0	3.9	0	3.5	0	3.6	315	2.6	0	1.7	315	1.2	0	2.1	0	2.6	0	2.4	0	3.5	0	5	45	8.2	45	10.1	45	9.3	45	8.5	45	8.6	45	7.1	0	6.2	0	5.8	0	5	0
		1992	12	12	0	4.9	0	5	0	4	0	5.1	0	5.3	0	4.9	0	4.6	0	4.4	0	4.6	315	2.1	45	3.6	45	3.3	0	3.5	45	4	90	5.1	45	7.2	45	7.5	45	8.1	45	6.8	45	6.2	45	5.8	45	5	0
		1992	12	13	0	3.3	0	4.7	0	5	0	4.7	0	3.9	0	3.6	0	3.3	0	3.6	0	5.8	315	4.6	315	2.1	45	2.8	45	4.7	45	8.2	45	9	45	8.2	45	7.9	45	8.3	45	7.9	45	7.2	45	6.4	0	6.1	0
		1992	12	14	0	4.4	0	5	0	5	0	5.3	0	5	0	4.2	0	3.9	45	4.2	0	6.1	0	5.3	0	5.1	45	5.8	45	7.6	45	7.8	45	8.3	45	8.5	45	8.5	45	7.8	45	6.9	45	6.9	45	6.7	45	6.1	0
		1992	12	15	0	4.7	0	4.7	0	5.1	0	5.1	0	5	0	4.4	0	4.2	45	4.3	45	6	45	6.5	45	6.1	45	6.2	45	7.2	45	8.3	45	7.5	45	8.2	45	8.1	45	8.1	45	7.9	45	6.7	45	6.4	45	6.4	45
		1992	12	16	0	3.9	0	3.5	0	3.3	0	3.3	0	3.6	0	2.9	0	3.1	0	3.3	0	5.1	45	6.1	45	6.2	45	9.2	45	9.9	45	10.7	45	10.1	45	9.6	0	7.8	0	7.6	45	7.6	45	7.2	45	6.1	45	5.4	0
		1992	12	17	45	5.6	45	5.8	45	5.6	45	4.7	45	3.9	45	4.4	45	3.6	45	3.6	45	6	45	6.9	45	6.7	45	6.5	45	6.7	90	7.5	90	7.8	90	7.9	90	6.9	45	6.2	45	4.9	45	4	45	4.2	45	4.3	45
		1992	12	18	45	3.6	45	2.8	45	2.4	0	3.2	0	2.4	0	3.1	0	2.6	0	3.1	0	2.4	0	2.4	45	4	45	4.9	90	6.4	45	8.2	45	8.6	45	8.5	45	7.9	45	7.6	45	6	45	5.6	45	5.4	45	5.3	45
		1992	12	19	45	4.4	45	3.2	45	2.8	45	2.8	0	2.6	0	4.4	315	2.5	315	1.8	315	1.8	0	6.1	45	6.9	45	7.8	45	9	45	10	45	9.4	45	8.6	45	9	45	7.8	45	6.7	45	6.9	45	6.4	45	6.4	45
		1992	12	20	0	4.9	45	4.7	0	5	0	3.3	0	3.3	315	2.1	270	1.9	315	1.5	315	2.1	315	1.7	0	4.4	45	6.7	45	7.6	45	9	45	9.2	45	9.2	45	8.5	45	8.2	45	7.5	45	7.1	45	5.8	0	4.6	45
		1992	12	21	0	3.6	0	4.3	0	2.9	0	2.9	0	2.9	0	2.2	0	2.2	45	3.6	45	4	45	5.7	45	6.8	45	6.7	45	7.1	45	9.4	45	8.3	45	8.5	45	8.3	45	8.3	45	7.9	45	8.1	45	8.2	45	7.1	0
		1992	12	22	0	4.7	0	4.4	0	4.4	0	4.4	0	4.4	0	4.7	0	4.4	0	3.8	0	6.2	45	6.4	45	8.3	45	7.6	45	9.6	45	9.6	45	9.9	45	9.6	45	8.8	45	8.1	45	8.3	45	7.9	45	7.2	45	7.5	45
		1992	12	23	45	5.6	45	5	45	4.7	0	4.3	0	3.6	45	4	0	4.3	0	4.4	45	6.1	45	6.9	45	7.5	45	7.9	45	8.5	45	8.6	45	9.6	45	8.8	45	9.2	45	8.9	45	8.2	45	8.8	0	8.3	0	8.6	0
		1992	12	24	0	6.9	0	6.1	0	6.1	0	6.4	0	6.1	0	6.4	0	7.2	45	6.4	45	7.8	45	9.2	45	8.6	45	9.2	45	9.7	45	8.8	45	9.6	45	9.4	45	8.3	45	8.6	45	7.6	45	8.1	45	7.6	45	8.1	45
		1992	12	25	45	8.5	45	7.8	45	7.6	45	7.5	45	7.5	45	7.5	0	6.1	0	5	0	5.7	0	7.4	0	8.1	0	8.9	0	7.6	0	9.6	0	9.2	0	10.1	0	10.4	0	10.6	0	10	0	8.2	0	9	0	8.3	0
		1992	12	26	0	7.2	0	6.9	0	6.9	0	5.3	0	5.6	0	5.6	0	6	0	5	0	7.2	0	7.2	0	7.2	0	9.2	0	9.2	0	9.2	0	9.7	0	9.3	0	9.2	0	9.6	0	10	0	9.2	0	9.4	0	9.4	0
		1992	12	27	0	8.2	0	7.9	0	6.8	0	6.9	0	5.8	0	6.1	0	5.8	45	6	45	7.5	45	8.2	45	9.3	0	9.9	45	10.4	45	10.1	45	10.7	45	10.4	45	11.1	0	11	45	9.9	0	9.4	0	8.9	0	9.2	0
		1992	12	28	0	8.2	0	7.1	0	7.2	0	7.4	0	6.9	0	7.1	0	7.2	0	7.4	0	8.1	0	9.2	45	9.4	45	9	45	9.4	45	9.9	45	9.3	45	8.8	45	9	45	8.6	45	8.9	45	9.2	45	8.1	45	8.3	45
		1992	12	29	45	6.7	0	6.1	0	3.9	45	3.8	45	4.6	45	4.7	45	4	45	3.6	0	4.7	0	6.7	0	7.5	45	7.6	45	8.6	45	9	45	9.2	45	9.3	45	10.1	45	8.8	45	7.4	0	6.9	0	6.4	0	5.8	0
		1992	12	30	45	4.6	0	4.6	0	4.4	0	4.9	0	4.6	0	4.4	0	4.7	0	2.6	315	1.9	315	1.8	45	2.1	45	2.8	45	3.8	0	3.3	315	4.4	45	5	45	8.6	45	7.2	45	7.8	45	7.2	45	6.9	45	6.7	45
		1992	12	31	45	5.6	45	5.6	45	5.7	45	4.9	45	5	45	4.2	0	1.9	0	1.9	0	2.1	0	4.6	0	7.5	0	7.9	0	8.5	0	6.8	315	6.7	315	7.1	0	6.1	45	7.5	45	8.6	45	7.5	45	7.2	45	5.3	45
		1993	1	1	45	4.2	45	5.4	0	5.6	45	5.6	45	5.6	45	5.6	45	6.1	45	7.8	45	8.9	45	9.2	45	9.4	45	8.6	45	8.9	45	8.9	45	8.1	45	6.4	45	5.6	45	6.1	45	7.2	45	7.2	45	6.1	45	6.4	45
		1993	1	2	45	6.4	0	6.9	45	8.1	45	8.3	45	7.2	45	7.5	45	8.1	45	10.6	45	10.8	45	10.8	45	10	45	8.6	45	9.2	45	7.5	45	8.6	45	8.1	45	8.3	45	7.2	45	7.8	45	8.1	45	7.2	45	6.1	0
		1993	1	3	45	4.7	45	6.9	45	5.8	45	6.1	45	6.7	45	7.8	45	8.9	45	8.9	45	10.3	45	10.6	45	9.7	45	8.9	45	8.1	45	8.1	45	7.2	45	7.8	45	7.2	45	7.5	45	7.8	45	7.2	45	7.2	45	6.9	45
		1993	1	4	45	6.7	45	8.1	45	9.2	45	9.2	45	9.2	45	8.9	45	9.7	45	9.2	45	9.7	45	9.7	45	9.7	45	9.7	45	8.9	45	9.2	45	8.3	45	8.3	45	8.6	45	7.8	45	7.2	45	6.7	45	6.1	45	6.1	45
		1993	1	5	45	6.1	45	6.7	45	7.2	45	7.5	45	8.9	45	8.6	45	8.3	45	9.7	45	10.3	45	9.2	45	8.9	45	8.9	45	9.2	45	8.3	45	7.2	45	6.7	45	7.5	45	7.5	45	6.7	45	6.1	45	6.4	45	5.3	45
		1993	1	6	45	5	45	6.1	45	5.6	45	6.7	45	8.6	45	8.9	45	8.9	45	9.4	45	8.3	45	8.6	45	8.3	45	8.1	45	7.5	45	8.1	45	7.5	45	7.5	45	7.2	45	6.4	45	6.4	45	6.4	45	5.6	45	5.8	45
		1993	1	7	45	5.6	45	6.9	45	7.8	45	6.9	45	8.3	45	9	45	9.4	45	8.9	45	8.9	45	9.2	45	7.8	45	6.9	45	7.5	45	7.2	45	6.9	45	6.4	45	5.6	45	5.8	45	5	45	5	45	8.2	45	4.4	0
		1993	1	8	45	3.1	0	2.4	315	1.9	45	2.8	45	5	45	7.2	45	7.8	45	8.6	45	9.7	45	8.9	45	8.6	45	8.1	45	7.8	45	7.5	0	6.7	45	6.7	45	5.6	45	5.3	45	3.6	0	8.2	0	2.2	0	1.9	0
		1993	1	9	0	2.2	0	2.2	0	5.8	0	5	0	4.4	0	3.9	0	3.1	0	5.8	45	7.8	45	9.4	45	8.3	45	7.2	45	7.2	45	6.4	45	5.8	45	5.3	45	5.3	45	5.8	45	5	45	4.7	45	5	45	5.3	45
		1993	1	10	0	2.8	0	3.3	0	3.6	0	6.7	0	6.4	0	6.4	45	7.5	45	8.6	45	8.9	0	8.6	0	8.1	0	8.6	0	8.6	0	7.5	0	7.5	0	7.5	0	7.8	0	7.2	0	7.8	0	7.2	0	7.2	0	8.1	0
		1993	1	11	0	5.6	0	5.6	0	6.4	0	6.9	0	8.3	0	9.2	0	8.9	0	9.2	0	9.7	0	9.2	0	9.4	0	8.6	0	7.8	0	7.8	45	7.5	45	6.9	0	6.9	0	6.9	0	6.4	0	5.6	45	5.6	0	5.6	0
		1993	1	12	0	7.2	0	4.4	0	6.1	0	8.1	0	6.1	0	9.2	0	8.9	0	8.9	0	8.6	0	9.6	0	8.9	0	8.9	0	9.2	0	9.2	0	8.3	0	8.3	0	8.1	0	7.8	0	6.4	0	6.9	45	6.7	45	5.8	45
		1993	1	13	0	6.9	0	6.4	0	7.2	0	8.1	0	8.1	0	8.1	0	7.2	0	9.4	0	8.3	0	10	0	9.7	0	10.6	0	10.6	0	10	0	8.1	0	8.6	0	8.1	0	7.5	0	6.7	0	6.7	0	5.3	0	5.8	0
		1993	1	14	0	7.8	0	8.6	0	7.5	0	8.1	0	8.3	45	8.9	45	9.2	45	9.2	45	9.4	45	9.2	0	9.2	0	8.6	0	7.5	0	7.5	0	7.5	0	7.2	0	7.5	0	7.2	0	6.7	0	7.5	0	6.1	0	6.9	0
		1993	1	15	0	5.6	0	4.4	0	7.2	0	5.6	45	6.9	45	8.3	45	8.6	45	9.4	45	8.9	0	8.9	0	8.9	0	8.1	0	7.5	0	8.3	0	7.8	0	6.9	0	5.6	0	3.9	45	4.7	45	6.4	45	5.6	45	6.1	45
		1993	1	16	45	7.8	0	5.3	0	5.6	0	3.3	45	3.3	0	4.4	0	5.8	0	5.3	45	6.4	45	8.9	45	8.1	45	8.1	45	5.8	45	6.4	45	6.1	45	5	45	4.4	45	3.6	45	3.6	45	4.4	45	5.6	45	4.4	45
		1993	1	17	0	1.7	0	1.9	0	1.4	45	2.5	45	5.6	45	8.1	45	9.2	45	10	45	9.4	45	9.4	45	9.2	45	7.8	45	8.1	45	7.5	45	6.9	45	6.4	45	8.1	45	6.4	45	5	45	6.9	45	6.4	45	6.1	45
		1993	1	18	45	6.1	45	7.2	45	6.9	45	7.5	45	8.3	45	8.6	45	8.6	45	8.6	45	9.4	45	9.4	45	8.3	45	8.3	45	7.8	45	7.2	45	6.7	45	6.7	45	7.5	45	7.5	45	7.8	45	6.7	45	7.5	45	6.7	45
		1993	1	19	0	5.3	0	6.7	0	8.3	0	8.6	45	8.6	45	8.6	45	9.2	45	9.2	45	10.6	45	10.6	45	10.3	45	9.7	45	9.2	45	9.2	45	8.1	0	6.9	45	7.2	0	8.3	45	7.8	0	7.2	0	6.7	45	6.1	45
		1993	1	20	45	7.2	0	8.3	45	8.9	45	8.6	45	8.6	45	10	45	10.8	45	11.9	45	10.6	45	10.3	45	9.2	45	8.6	45	9.4	45	7.8	45	8.3	45	7.8	45	8.6	45	6.7	45	6.1	45	6.9	45	6.1	45	5.6	45
		1993	1	21	45	4.7	45	7.5	45	7.8	0	5.02916666666667	0	4.82916666666667	0	4.53333333333333	45	10.6	45	10.3	45	10.3	45	9.7	45	9.7	45	10.6	45	9.7	45	9.4	45	8.9	45	9.2	45	9.4	45	8.3	45	8.3	45	7.2	45	6.9	45	8.1	45
		1993	1	22	45	7.8	45	9.2	45	9.2	45	9.2	45	9.7	45	9.4	45	10.8	45	10.3	45	10	45	10	45	9.7	45	9.4	45	9.2	45	9.7	45	9.7	45	8.9	45	8.3	45	7.8	45	6.9	45	6.7	45	6.9	45	6.7	45
		1993	1	23	45	6.1	45	8.3	45	8.6	45	8.3	45	9.2	45	8.6	45	8.9	45	9.4	45	9.7	45	9.4	45	9.7	45	9.7	45	10.3	45	9.2	45	9.2	45	9.7	45	9.4	45	7.8	45	8.1	45	8.3	45	8.1	45	8.1	45
		1993	1	24	0	5.1	0	6.9	45	8.3	45	8.6	45	8.9	45	8.6	45	10	45	9.4	45	10.3	45	10.6	45	10.3	45	11.1	45	11.4	45	10.8	45	10.3	45	9.4	45	9.2	45	9.4	45	9.7	45	8.6	45	8.6	45	8.3	45
		1993	1	25	45	6.9	0	6.4	0	7.2	0	6.9	0	8.1	0	7.5	0	9.7	0	8.9	0	8.3	45	8.3	45	8.9	45	8.1	45	7.8	45	7.5	45	6.4	45	5.3	45	4.2	45	6.1	45	7.5	45	7.8	45	6.7	45	5.6	45
		1993	1	26	0	2.5	45	3.9	0	8.9	0	8.3	0	7.5	0	6.7	315	6.7	315	5.6	45	7.8	45	8.1	45	9.4	45	9.4	45	9.2	45	7.2	45	6.1	45	5	45	5.6	45	5.8	45	5.6	45	4.7	0	2.8	45	1.9	45
		1993	1	27	0	5.66666666666667	45	1.8	0	2.4	0	2.8	0	2.8	0	2.5	90	5.6	90	5.8	90	6.4	90	5.3	90	4.7	90	3.3	90	2.2	90	1.4	90	1.7	90	0.8	0	7.7625	180	2.2	180	2.4	135	3.3	90	2.8	90	2.1	90
		1993	1	28	90	0.6	90	1.9	45	1.9	90	2.2	90	3.6	90	4.7	90	5.8	90	6.7	90	6.7	90	6.1	90	5	90	3.9	90	3.9	90	3.1	90	3.6	90	3.6	45	4.7	45	4.4	45	3.9	45	4.2	45	4.2	45	3.6	45
		1993	1	29	45	4.7	45	4.2	45	2.5	315	2.1	0	1.4	45	5.6	45	7.8	45	8.9	45	8.3	45	9.7	45	9.4	45	8.6	45	7.2	45	7.5	45	7.2	45	6.7	45	6.7	45	7.2	45	6.9	45	6.9	45	6.9	45	8.1	45
		1993	1	30	45	6.9	45	9.2	45	9.4	45	9.2	45	9.2	45	9.2	45	9.4	45	9.2	45	10	45	9.7	45	9.7	45	8.6	45	8.1	45	8.1	45	6.9	45	7.5	45	8.6	45	7.5	45	6.7	45	6.1	45	5.6	45	5	45
		1993	1	31	0	2.5	0	2.2	0	1.4	0	2.2	45	5.6	45	9.2	45	10.6	45	11.1	45	10.8	45	9.7	45	9.7	45	9.2	45	7.8	45	7.5	45	7.2	45	6.1	45	5.6	45	5.3	45	4.7	45	5.8	45	4.7	45	4.4	45
		1993	2	1	45	4.4	45	5.8	0	3.6	0	1.7	45	2.8	90	6.1	90	7.5	90	7.8	45	9.2	90	8.6	45	8.1	45	7.2	45	6.1	45	6.4	45	6.4	45	6.1	45	6.1	45	5.3	45	4.4	45	3.6	45	1.2	45	0.4	45
		1993	2	2	45	2.8	45	3.9	45	3.3	90	3.9	90	5	90	6.1	90	6.7	90	7.2	90	7.2	90	6.9	90	5.8	90	5	90	5	90	4.4	90	3.3	90	3.3	45	2.5	45	3.1	90	1.9	90	2.2	90	2.1	90	2.1	45
		1993	2	3	45	2.8	45	2.5	45	2.5	90	3.9	90	4.7	90	6.1	90	6.9	90	6.4	90	7.5	90	6.9	90	6.7	90	5.6	45	5.3	45	5.6	45	5.3	45	5	45	5	45	4.4	45	4.2	45	3.9	45	3.6	45	3.6	45
		1993	2	4	45	3.6	45	5	45	5.8	45	6.4	45	6.7	45	7.8	45	8.1	45	8.9	45	9.7	45	9.2	45	9.2	45	8.6	45	6.9	45	6.9	45	6.7	45	6.1	45	5.8	45	5.3	45	5.3	45	5.3	45	5.6	45	4.7	45
		1993	2	5	45	4.4	45	3.9	0	2.5	0	2.8	45	3.6	45	5.3	45	7.5	90	8.3	45	9.7	45	10.3	45	9.2	45	8.3	45	7.8	45	7.8	45	7.2	45	7.2	45	5.6	45	6.4	45	6.1	45	6.7	45	6.4	45	6.7	45
		1993	2	6	45	4.4	45	4.4	0	2.8	45	2.8	45	4.7	45	5.8	45	7.8	45	8.3	45	8.3	45	9.2	45	9.4	45	10	45	8.6	45	7.8	45	7.8	45	7.2	45	6.9	45	7.2	45	6.9	45	6.4	45	6.4	45	6.7	45
		1993	2	7	0	5.3	0	5.8	0	4.7	0	5.3	0	6.4	45	7.8	45	8.3	45	9.4	45	9.7	45	9.7	45	9.2	45	8.9	45	8.1	0	7.2	0	7.5	0	8.3	0	9.7	0	8.9	45	7.8	45	7.2	45	7.8	45	7.2	0
		1993	2	8	0	6.4	0	6.9	0	6.7	0	6.9	0	7.2	0	8.3	45	9.4	45	9.4	45	10	45	10	45	9.7	45	9.2	45	8.9	45	10	0	10	0	8.6	0	9.2	45	8.9	0	8.3	45	7.2	45	5.6	45	6.1	45
		1993	2	9	45	7.8	45	8.1	45	7.8	45	6.9	45	7.5	45	8.1	45	8.9	45	8.9	45	9.7	45	10.3	45	8.6	45	9.4	45	10	45	10.6	45	10.8	45	10.3	45	10	45	8.6	45	8.3	45	5.8	45	3.9	45	5.6	45
		1993	2	10	0	6.1	0	8.3	0	8.3	0	9.2	45	8.3	45	10	45	9.4	45	10	45	10.6	45	10.8	45	10.3	45	10.3	45	9.2	45	8.3	45	8.3	0	9.2	45	8.6	45	8.1	45	8.3	45	8.3	45	7.8	45	7.5	45
		1993	2	11	0	6.9	0	7.8	0	6.4	45	7.8	45	8.6	45	9.2	45	8.9	45	9.7	45	9.4	45	9.7	45	9.7	45	9.2	45	8.9	45	7.8	45	8.9	45	7.8	45	6.9	45	6.9	45	6.1	45	6.4	45	6.7	45	6.1	45
		1993	2	12	45	5.3	0	5.3	45	6.4	45	7.5	45	8.1	45	8.1	45	8.9	45	9.2	45	9.4	45	9.4	45	10.8	45	8.9	45	9.3	45	7.5	45	7.2	45	8.1	45	7.2	45	6.7	45	5.6	45	6.7	45	6.4	45	6.1	45
		1993	2	13	45	5.8	45	7.2	45	7.2	45	7.5	45	8.3	45	8.3	45	9.4	45	9.7	45	9.7	45	10	45	9.2	45	8.6	45	8.3	45	7.5	45	6.7	45	6.4	45	6.1	45	7.2	45	7.2	45	6.4	45	5.3	45	3.3	45
		1993	2	14	45	4	45	3.9	0	2.2	45	6.1	45	8.3	45	8.6	45	8.3	45	9.4	45	9.7	45	9.7	45	10.3	45	8.9	45	8.3	45	8.9	45	8.1	0	7.2	45	7.8	45	6.7	45	6.1	45	6.9	0	5.8	0	5.8	0
		1993	2	15	45	5.3	45	6.9	45	7.8	45	7.8	45	8.6	45	8.9	45	8.9	45	11.9	45	9.7	45	9.4	45	9.2	45	8.6	45	9.2	45	9.2	45	8.6	45	6.9	45	7.2	45	6.9	45	7.2	45	6.4	45	5.6	45	5.3	45
		1993	2	16	0	4.7	45	4.2	45	6.9	45	6.9	45	9.2	45	9.2	45	10.3	45	10.8	45	10.6	45	10	45	9.4	45	9.4	45	8.1	45	7.8	45	7.5	45	7.8	45	6.1	45	6.4	45	6.4	45	5.3	45	5	45	4.4	45
		1993	2	17	0	4.4	0	6.4	0	5.3	45	6.1	45	6.7	45	7.8	45	8.1	90	9.2	45	10	45	9.4	45	8.3	45	7.5	45	7.2	45	7.8	45	6.9	45	6.7	45	5.6	45	6.1	45	5.3	45	5	45	3.3	45	3.6	45
		1993	2	18	0	4.2	315	1.9	315	1.4	45	3.1	45	6.1	45	9.7	90	9.7	90	10	45	8.9	45	9.4	45	8.9	45	8.3	45	7.8	45	7.8	45	6.1	45	5.8	45	5.6	45	5.6	45	5.3	45	3.6	45	4.4	45	3.1	45
		1993	2	19	0	3.1	0	3.9	0	4.2	45	4.7	90	7.2	90	8.1	90	7.8	45	7.8	45	8.9	45	10.3	45	8.9	45	8.1	45	6.9	45	6.7	45	5.6	45	5.3	45	4.4	45	4.4	45	3.9	45	3.6	45	3.6	45	3.3	45
		1993	2	20	0	3.1	315	2.8	315	2.5	270	2.2	45	5.3	45	8.1	90	8.9	90	8.3	45	8.9	45	9.7	45	9.2	45	8.1	45	7.2	45	7.5	45	7.8	45	6.7	45	6.7	45	5.8	0	6.4	0	6.7	45	5.8	0	6.7	45
		1993	2	21	0	3.9	0	8.1	0	6.7	0	6.4	45	7.5	45	8.9	45	9.2	45	9.7	45	9.7	45	9.7	45	10	45	10.3	45	9.4	45	9.4	45	9.2	0	9.2	0	9.2	45	8.9	45	7.8	45	8.1	45	7.8	45	8.1	0
		1993	2	22	0	6.7	0	8.3	0	7.2	0	7.2	0	8.1	45	8.3	45	8.3	45	9.2	45	9.4	45	11.4	45	10.6	0	10.3	0	9.7	45	9.2	0	9.4	45	9.2	0	9.4	0	8.3	0	7.8	0	6.4	45	5.6	45	5	45
		1993	2	23	0	2.8	0	4.7	0	9.4	0	8.6	315	6.9	315	5.8	0	3.6	45	7.2	45	9.7	45	9.2	45	8.3	45	9.2	45	8.3	45	9.2	45	8.3	45	8.1	45	6.9	45	6.9	45	7.2	45	7.8	45	6.7	45	6.4	0
		1993	2	24	0	6.4	0	6.1	0	3.3	45	6.4	45	7.8	45	8.9	45	9.7	45	10.6	45	10.3	45	9.7	45	8.9	45	8.6	45	8.6	45	7.5	45	7.5	45	7.8	45	7.2	45	6.7	0	5.6	0	5.8	0	5	45	5	0
		1993	2	25	0	2.5	0	2.2	0	1.9	45	6.4	45	7.8	45	8.9	45	10.6	45	10.6	45	9.4	45	9.4	45	8.9	45	8.3	45	8.1	45	7.2	45	8.3	45	7.2	45	6.7	45	6.4	45	5.3	0	5.6	0	4.4	45	4.7	45
		1993	2	26	0	5.8	0	6.9	0	6.4	0	6.9	45	8.3	45	9.4	45	10.3	45	10.6	45	11.4	45	9.7	45	9.4	45	8.6	45	8.1	45	7.2	0	6.4	0	7.2	0	7.2	0	7.8	0	6.7	0	7.5	0	8.1	0	6.4	0
		1993	2	27	0	4.7	45	6.4	45	8.1	45	8.6	45	7.8	45	7.2	0	8.3	0	8.1	45	8.6	45	9.4	45	8.6	45	8.1	45	8.1	45	8.1	45	7.8	45	6.9	45	6.7	45	7.2	0	6.4	0	5.6	0	5.8	0	6.1	0
		1993	2	28	0	5.3	0	4.7	45	5.8	45	8.3	45	7.5	45	8.1	45	9.4	45	9.2	45	9.4	45	8.1	45	8.3	45	8.6	45	6.9	45	6.9	45	6.1	45	6.1	45	5.8	45	5.3	45	5	45	4.4	45	3.6	45	3.1	45
		1993	3	1	0	1.8	45	3.1	45	4.4	90	5.7	45	6.7	90	4.9	90	1	90	9	90	8.2	45	8.1	45	4.7	45	7.5	45	6.4	45	5.8	45	5.6	45	5.3	45	5.6	45	5.3	45	2.6	45	5	45	5.3	45	7.5	45
		1993	3	2	45	4.4	45	4.2	45	3.6	0	3.6	0	3.1	0	1.4	0	1.1	0	2.8	0	2.6	0	5.1	45	5.8	45	6.4	90	7.2	90	8.9	90	2.4	0	5.6	45	10	45	9.4	45	8.9	45	8.6	45	7.6	45	7.2	45
		1993	3	3	45	6.9	45	3.1	0	5.6	0	3.3	0	1.9	0	1.8	0	1.5	45	2.2	315	1.8	0	2.8	45	5.8	45	6.7	45	8.5	45	9.2	45	9.7	45	9.9	45	10	45	9.7	45	9.4	45	8.3	45	8.6	45	7.8	45
		1993	3	4	45	6.5	45	4.9	45	5.3	45	4.4	45	5	0	5.3	0	2.8	0	3.1	0	2.6	0	2.9	0	2.5	0	3.9	45	6.9	45	9.4	45	10.6	45	10.8	45	9.7	45	8.9	45	10.6	45	9.2	45	8.9	45	8.6	45
		1993	3	5	45	9.6	45	6.5	45	6.1	45	5.4	45	5.6	45	5.1	45	5	0	4.4	0	6.4	0	6.7	0	6.4	45	7.1	45	8.5	45	10.1	45	10.3	45	9.9	45	9.2	45	9.7	45	8.9	45	8.2	45	6.9	45	7.2	0
		1993	3	6	0	5.4	0	4.3	0	4.7	0	4.6	0	4.6	0	5	0	5.6	0	5.6	0	6.9	0	6.4	0	7.5	45	6.9	45	8.9	45	0.6	45	10.4	45	10.6	45	10.1	45	9.4	45	8.5	45	9.6	45	7.9	45	7.8	45
		1993	3	7	0	6.4	0	6.9	0	6.2	0	5.1	0	5.6	0	4.4	0	3.6	0	2.9	0	1.9	315	2.4	0	1.8	0	6.8	0	7.6	0	8.3	0	9.4	0	10.1	0	11	0	10.4	0	9.3	0	8.6	0	9	0	8.2	0
		1993	3	8	0	8.9	0	7.5	0	7.8	0	7.2	0	6.8	0	7.9	0	7.8	0	8.1	0	8.1	0	7.8	0	8.1	0	9.4	0	10.3	45	8.3	45	9.2	45	10	45	10.6	45	10	45	9.2	45	9.2	45	8.9	45	8.8	45
		1993	3	9	0	7.9	0	8.9	0	7.8	0	7.5	0	5.7	0	6.4	0	6.2	0	3.9	0	4.6	0	4.4	45	7.1	45	8.6	45	10	45	10.1	45	9.6	45	10.1	45	11.1	45	10.6	45	9.9	45	9.4	45	8.9	45	8.8	45
		1993	3	10	45	8.2	45	8.9	45	8.3	45	8.6	45	8.3	45	8.3	45	7.5	0	6.9	0	7.8	0	7.6	0	8.5	0	9.6	45	11.1	45	10.3	45	9.7	0	10.3	45	10.3	45	9.4	45	10	0	9.4	45	10.1	0	9.3	0
		1993	3	11	0	6.7	0	7.5	0	6.4	0	6.2	0	5.4	0	5	45	6.1	0	6.7	0	7.9	0	7.6	0	6.9	0	7.4	270	7.2	0	6.2	45	9.6	45	11.2	45	11.7	45	11	45	10.8	0	10.4	0	9.2	0	8.9	0
		1993	3	12	0	9.2	0	10	0	6.3	0	4.13333333333333	0	10.3	0	9.7	0	7.5	0	6.8	0	8.8	0	8.3	0	8.3	0	5.4	0	9.3	0	9.3	0	11	0	11.3	0	10.4	0	10.6	0	9.6	0	9.3	0	10.3	0	10.3	0
		1993	3	13	0	10.1	0	8.9	0	8.1	0	7.4	0	7.8	0	6.8	0	6.1	0	6.5	0	7.1	0	7.2	315	8.5	270	8.8	270	7.8	270	7.5	270	7.2	0	6.5	0	8.8	0	8.6	0	9	0	8.5	0	7.6	0	7.1	0
		1993	3	14	0	6.4	0	4.6	45	5.1	45	5.4	0	6.5	0	5.7	0	5.6	0	5.3	0	5.6	45	5.8	0	5.7	45	5.7	0	5.7	90	8.6	45	10.3	45	11.7	45	11.4	45	10.6	45	10.3	45	9.7	45	9.4	45	8.3	45
		1993	3	15	45	7.9	45	6.9	45	7.8	45	8.6	45	7.8	45	8.3	0	7.5	0	7.2	0	7.8	0	8.9	0	9.9	0	10.7	0	10.8	0	11.5	0	11.5	0	11.7	0	11.4	0	11	0	10.7	0	11.7	0	12.5	0	12.4	0
		1993	3	16	0	9.7	0	8.9	0	9.2	0	8.3	0	8.3	0	8.6	0	8.1	0	8.5	0	8.6	0	8.3	0	9.7	0	10.4	0	10.7	0	10.7	0	10.7	0	10.6	0	10.8	0	10.8	0	10.1	0	9.7	0	7.8	0	8.1	0
		1993	3	17	0	8.1	0	7.5	0	6.4	0	5.6	0	4.9	0	5.1	0	5.7	0	8.9	0	8.9	0	7.5	0	8.3	0	6.9	0	7.2	45	8.9	45	10.3	45	10.3	45	8.9	45	10.4	45	10.4	45	10.1	45	8.8	45	9.2	45
		1993	3	18	45	7.5	45	8.2	45	6.5	45	5.7	45	5.3	45	5.3	0	4.9	0	3.6	0	5.6	0	5.8	0	4.4	315	3.1	270	3.4	270	8.5	45	6	45	7.8	45	8.8	45	9.2	45	9.3	45	9.3	45	8.1	45	8.1	45
		1993	3	19	45	5.8	45	5.4	45	4.9	45	4.9	45	5.1	45	5.3	45	3.9	45	4.2	0	3.9	45	3.1	45	3.9	45	6.1	45	8.3	45	10.1	45	11.1	45	10.7	45	10.1	45	9.4	45	9.4	45	9.2	45	8.1	45	8.1	45
		1993	3	20	45	7.8	45	7.5	45	6.9	45	7.1	45	7.8	45	7.4	45	6.9	0	6.7	45	8.3	45	8.6	45	8.2	45	8.2	45	8.5	45	10.1	45	10.3	45	11.1	45	10.8	45	10	45	9.4	45	8.9	45	8.6	45	8.8	45
		1993	3	21	45	7.4	45	6.8	45	7.4	45	7.4	45	7.4	45	6.9	45	6.9	45	7.2	0	8.1	0	7.8	0	7.4	45	8.1	45	8.8	45	9.2	45	10	45	8.6	45	10.3	45	10.3	45	10.3	45	9.7	45	8.9	45	8.9	45
		1993	3	22	45	7.8	45	8.3	45	7.8	45	7.5	45	7.4	45	7.1	45	7.2	0	6.1	0	9.2	0	9.2	45	9.2	45	9.4	45	10	45	9.9	45	10.4	45	10.3	45	9.7	45	9.9	45	9.3	45	9.2	45	9	45	8.4	45
		1993	3	23	45	8.5	45	7.8	45	7.5	45	7.4	45	7.4	45	7.5	45	7.1	45	7.5	45	7.5	45	8.8	45	9.4	45	9.3	45	9	0	9.4	45	8.6	45	8.9	45	8.9	45	9.3	45	9.3	45	9.2	45	8.6	45	9.3	45
		1993	3	24	45	7.8	45	7.2	45	6.9	45	6.7	45	7.2	45	7.5	45	6.9	0	5.6	0	7.2	0	7.9	0	8.5	0	8.3	45	8.6	45	8.9	45	7.4	45	9.4	45	9.4	45	9.8	45	8.2	45	8.2	45	7.8	45	7.2	45
		1993	3	25	45	7.2	45	6.9	45	6.1	45	5.7	45	5.3	45	5	45	5	0	1.9	315	2.8	0	3.1	45	7.2	45	8.3	45	9.4	45	10.8	45	11.7	45	11.1	45	9.7	45	9.6	45	8.5	45	8.6	45	7.2	45	8.1	45
		1993	3	26	45	6.4	45	6.9	45	6.4	45	6.7	45	6.4	45	5.6	45	5.6	0	4.7	0	5.6	0	4.7	45	5	45	6.4	45	6.7	45	10	45	10.1	45	9.3	45	10.6	45	10.3	45	10.1	45	8.3	0	6.8	0	7.2	0
		1993	3	27	0	7.5	0	6.9	0	6.7	0	6.7	45	5.8	0	6	0	4.4	0	3.1	315	1.9	45	1.7	270	6.6	45	6.1	45	8.6	45	9.7	45	1.2	45	9.4	45	10	45	10	45	9.7	45	7.8	45	7.8	45	4.5	45
		1993	3	28	45	7.8	45	7.2	45	7.5	45	7.2	45	6.1	45	6.4	45	5.8	0	6.5	0	7.4	0	6	45	6.8	45	8.1	45	10	45	10.1	45	10.4	45	10.8	45	10.4	45	9.7	45	9.3	45	8.6	45	8.3	45	8.1	0
		1993	3	29	45	6.4	45	6	45	6.1	45	6.5	45	6.7	45	6.9	45	6.7	0	6.5	0	7.4	0	6	45	6.7	45	8.1	45	10	45	10.6	45	10.4	45	10.8	45	10.4	45	9.7	45	9.3	45	8.6	45	8.3	45	8.1	0
		1993	3	30	45	6.4	45	6	45	6.1	45	6.5	45	6.7	45	6.9	45	6.7	45	5.3	0	7.5	0	8.1	0	8.3	45	8.9	45	6.9	45	9.3	45	6.9	45	10.1	45	10.3	45	11	45	9.4	45	8.2	45	7.6	45	7.5	0
		1993	3	31	0	6.7	45	7.2	45	7.4	45	7.6	45	7.6	45	6.5	45	7.8	0	6.1	0	6.4	0	6.8	45	7.2	45	7.9	45	8.9	45	10.3	45	11.1	45	11.2	45	10	45	10.4	45	10.3	45	9.7	45	9.7	0	8.3	0
		1993	4	1	0	6.8	0	6.7	0	6.8	0	6.5	0	7.1	0	7.8	0	6.9	0	6.1	0	8.3	0	7.8	0	8.9	0	9.4	0	8.9	0	10	0	9.2	0	11.1	0	11.1	0	11.1	0	10.3	0	9.7	0	9.2	0	8.1	0
		1993	4	2	0	8.6	0	9.2	0	9.4	0	8.9	0	9.2	0	7.9	0	7.6	0	7.2	0	9.2	0	8.9	0	9.4	0	9.4	0	9.4	0	10.5	0	10.3	0	7.5	0	10.8	0	11.4	0	10.8	0	9.7	0	9.9	0	9.5	0
		1993	4	3	0	9.4	0	8.3	0	9.7	0	8.9	0	8.9	0	9.2	0	8.3	0	7.8	0	9.2	0	10	0	9.7	0	1.6	0	10.3	0	10.3	0	10	0	10.6	0	10.6	0	10.8	0	9.2	0	9.4	0	10	0	9.7	0
		1993	4	4	0	9.7	0	9.2	0	8.6	0	8.9	0	8.3	0	8.1	0	8.9	0	9.4	0	10.6	0	10.6	0	11.1	0	10.6	0	11.1	0	11.1	0	10.6	0	10.8	0	10.8	0	10.8	0	10.3	0	9.4	0	9.2	0	9.2	0
		1993	4	5	0	8.1	0	7.5	0	8.3	0	7.8	0	7.8	0	7.8	0	8.1	0	7.5	0	9.4	0	9.2	0	8.1	0	7.5	0	6.9	0	8.1	0	8.9	0	9.2	0	10.3	0	10.6	0	10.4	0	8.8	0	8.6	0	8.3	0
		1993	4	6	0	8.3	0	8.1	0	7.8	0	7.2	0	7.2	0	7.5	0	7.2	0	5.6	0	6.7	0	6.1	0	6.1	0	7.5	45	7.8	45	10.3	45	9.7	45	10.3	45	10.3	45	10.3	45	9.7	45	6.7	45	8.3	45	8.1	0
		1993	4	7	0	7.2	0	6.7	0	6.7	0	7.2	0	7.2	0	7.5	0	7.5	0	6.7	0	7.5	0	7.2	0	7.5	0	8.1	45	8.3	45	8.6	45	8.1	45	10	45	9.4	45	9.4	45	8.1	45	8.3	45	7.8	45	6.9	45
		1993	4	8	45	6.4	45	6.1	45	5.6	45	5.6	45	5.3	45	6.2	45	5.1	0	5	0	6.7	0	6.7	0	6.7	0	6.9	45	9.2	45	9.7	45	10.6	45	9.2	45	8.1	45	8.1	45	8.1	45	6.9	45	6.9	45	6.4	45
		1993	4	9	270	5	45	4.4	45	4.4	45	3.9	45	3.1	45	2.5	45	1.9	0	2.2	45	2.8	45	5	90	6.1	45	6.9	45	10.6	45	9.7	45	9.7	45	9.2	45	8.9	45	5.9	45	10.3	45	8.1	45	7.2	45	6.9	45
		1993	4	10	45	5.8	45	5.3	45	5.3	45	4.7	45	4.7	45	5	45	3.6	0	3.6	0	3.2	0	3.2	0	3.3	45	5.8	45	8.3	45	8.3	45	8.3	45	8.9	45	7.8	45	8.3	45	9.7	45	8.9	45	8.6	45	7.5	45
		1993	4	11	45	4.7	45	4.7	45	4.7	45	5.3	45	5.6	45	5.6	45	5.6	0	5.6	0	5.8	0	6.7	45	7.8	45	7.2	45	8.9	45	8.9	45	8.9	45	8.6	45	9.2	45	9.4	45	9.1	45	8.1	45	7.2	45	6.9	45
		1993	4	12	45	5.6	45	5.3	45	5.4	45	5.1	45	5.8	45	5.8	45	5.8	0	5.8	0	6.7	0	6	0	6.9	45	8.3	45	9.7	45	10	45	10	45	10	45	10	45	9.7	45	7.5	45	7.8	45	7.5	45	7.8	45
		1993	4	13	45	6.1	45	6.4	45	6.1	45	5.8	45	5.8	0	6.2	0	4.6	315	1.7	0	2.1	0	1.9	45	3.9	45	4.9	45	3.2	45	5	45	8.1	45	8.3	45	8.9	45	7.5	45	4.5	45	7.2	45	7.2	45	6.9	45
		1993	4	14	45	5.3	45	5.3	45	5.3	45	6	45	5.7	0	6.1	0	6.1	0	5	0	6.9	0	7.4	0	8.2	0	7.1	0	6	0	5.3	0	7.5	0	8.3	0	8.5	0	8.5	0	7.2	0	6.1	0	6.1	0	6.7	0
		1993	4	15	0	3.9	45	1.8	45	5.6	45	5.8	45	5.8	0	4.7	0	2.5	0	3.2	0	5.4	0	5.4	0	6	0	6	45	6	45	8.3	45	10.3	45	10.8	45	10.3	45	7.2	45	9.7	0	8.3	0	8.1	0	8.2	0
		1993	4	16	0	6.7	0	5.6	0	5.3	0	6	0	6.8	0	6.1	0	6.9	0	6.7	0	6.7	0	6.1	0	5.3	0	5.3	0	7.5	45	11.7	45	11.7	0	10.8	0	10.7	0	9.2	0	9.4	0	8.2	0	7.9	0	7.8	0
		1993	4	17	0	5.8	0	4.3	0	4.4	0	3.2	0	3.3	0	4.2	0	6.1	0	5.6	0	4.4	0	2.2	45	1.9	45	2.2	45	1.5	45	8.3	45	9.7	45	10.8	45	10	45	9.7	0	7.8	0	7.4	0	7.1	0	6.2	0
		1993	4	18	0	6.1	0	6.4	0	5.4	0	5.3	0	5	0	4.9	0	5.8	0	4.4	315	3.3	0	2.5	0	2.8	0	3.6	0	3.3	0	3.1	0	4.7	0	6.9	0	10.4	0	10	0	6.9	0	8.6	0	6.9	0	5.6	0
		1993	4	19	0	4.7	0	4.7	0	5	0	5	0	4.2	0	3.9	0	2.2	315	1.4	315	1	0	2.2	45	2.1	45	3.9	90	7.5	45	8.9	45	9.2	45	8.1	45	7.8	45	9.3	45	6.9	45	6.4	45	6.1	45	5.7	45
		1993	4	20	0	4.9	45	4.7	0	5.3	0	3.9	0	4.4	0	4.6	0	5.4	0	5.6	0	6.4	0	6.9	0	6.4	0	6.7	45	8.9	45	9.2	45	11.1	45	10.8	45	10	45	9.2	0	8.6	0	7.2	0	6.4	0	6.1	0
		1993	4	21	45	6.4	45	6.1	45	6.7	45	6.7	0	7.2	0	5.6	0	6.1	0	6.7	0	6.4	0	4.2	0	4.4	0	6.7	0	6.9	45	10.3	45	8.6	45	10.8	45	7.8	45	10	45	9.7	45	9.2	45	7.6	0	7.6	0
		1993	4	22	45	6.1	0	6	45	6	45	6.1	0	6.4	45	5.8	45	5.6	45	5.6	0	4.4	0	3.3	0	4.2	315	4.7	45	4.2	45	6.9	45	6.4	45	9	45	6.1	45	8.6	45	8.9	45	8.1	45	6.9	45	6.5	45
		1993	4	23	45	6.1	45	6.1	45	6.1	45	5.3	45	5.6	45	5.6	45	6.2	45	6.2	45	6.4	0	5.3	0	5	315	6.1	315	6.1	315	6.5	315	5.6	45	6.8	45	9.2	45	8.6	45	8.6	45	7.8	45	7.5	45	6.9	45
		1993	4	24	45	8.1	45	8.1	45	7.5	45	7.2	0	6.9	0	7.5	0	8.3	0	9.4	0	9.4	0	9.4	0	8.3	45	8.9	45	8.3	45	8.9	45	8.3	45	10	45	10.3	45	10.6	45	9.7	45	9.2	0	6.9	0	9.2	0
		1993	4	25	0	9.4	0	9.2	0	8.6	0	8.1	0	7.9	0	8.3	0	7.2	45	6.3	0	8.3	45	9.2	45	10.3	45	10.3	45	10.3	45	10.6	45	10.8	45	11.1	45	11.1	45	10.3	45	10	45	10.3	45	10.3	45	10.6	45
		1993	4	26	0	5.6	0	6.9	0	6.4	0	8.3	45	8.9	45	8.1	45	7.2	45	7.8	45	10.8	45	11.1	45	10.5	45	10.3	45	8.9	45	9.7	45	9.2	45	8.1	45	7.5	45	7.5	45	7.5	45	6.4	45	6.1	45	9.2	45
		1993	4	27	45	7.5	45	6.4	45	6.1	45	6.7	45	6.4	45	6	45	6.4	0	4.7	45	4.2	45	1.8	315	1.9	0	3.6	45	8.3	45	9.4	45	10	45	8.9	45	8.5	45	8.3	45	7.5	45	7.5	45	6.9	0	6.7	0
		1993	4	28	45	5.3	45	5.3	45	5	45	4.2	45	4.9	45	4.7	45	5	0	4.4	0	5.6	0	6.1	0	8.1	0	8.6	90	9.2	90	9.7	90	9.2	90	7.6	90	6.8	90	6.4	45	6.1	45	6.4	45	6.4	45	5.8	45
		1993	4	29	45	4.6	45	5	45	5.3	45	5	45	4.4	45	4.6	45	4.9	0	5	0	5.6	0	5.7	0	5.4	45	6.1	90	6.7	45	8.6	45	10	45	9.7	45	9.7	45	9.2	0	8.9	45	7.2	45	8.1	45	6.4	45
		1993	4	30	45	6.2	45	6.1	45	5.4	45	4.9	0	4.7	0	3.8	0	5.4	0	5.6	0	6.4	0	7.8	45	6.9	45	9.5	45	3.6	45	9.4	45	9.7	45	10.3	45	10	45	8.6	45	8.6	45	8.1	0	7.8	0	7.6	0
		1993	5	1	0	6.5	0	6.9	0	6.9	0	7.2	0	6.9	0	6.4	0	6.7	0	7.2	0	7.8	0	7.8	0	8.3	0	8.6	0	9.2	0	10	0	8.9	0	11.7	0	10.8	0	9.2	0	8.6	0	7.8	0	7.9	0	7.9	0
		1993	5	2	0	7.2	0	3.6	0	7.1	0	7.1	0	6.2	0	6.9	0	6.7	0	5.6	0	3.5	0	5.6	0	5.4	45	5.4	45	9.7	45	11.1	45	10.8	45	11.1	45	10.6	45	9.7	0	8.6	0	8.1	0	6.9	0	6.8	0
		1993	5	3	0	6.4	0	6.4	0	7.2	0	6.7	0	6.1	0	5.6	0	5.8	0	5.8	0	5.8	0	5.1	0	3.6	0	3.9	0	6.1	45	10	45	11.1	45	10.6	45	10.6	45	10.6	45	8.9	0	8.2	0	7.8	0	6.8	0
		1993	5	4	0	6.5	0	7.1	0	7.4	0	7.2	0	6.7	0	7.4	0	7.1	0	6.4	0	6.9	0	7.8	0	8.3	0	8.6	0	9.2	0	9.2	0	9.7	45	10.8	45	10	45	9.2	45	8.2	0	7.8	0	7.6	0	8.9	0
		1993	5	5	0	6.2	0	5.8	0	5.6	0	6.4	0	4.6	0	5.7	0	6.1	0	6.4	0	7.9	0	7.6	0	6.1	0	6.8	0	6.5	0	8.3	0	10	0	10.6	45	11.1	45	10	45	9.4	0	9.2	0	9.2	0	8.9	0
		1993	5	6	0	8.6	0	8.1	0	8.1	0	8.1	0	7.8	0	6.7	0	6.9	0	5.6	0	6.7	0	6.9	0	7.2	45	8.1	45	7.2	45	7.8	45	10.6	45	10.8	45	10.8	45	8.1	45	9.2	45	8.6	45	8.6	45	7.8	0
		1993	5	7	0	7.5	0	6.7	0	6.9	0	5.8	0	6.1	0	5.6	0	6.1	0	5	0	4	0	3.3	0	2.2	45	1.7	45	5.8	45	8.9	45	8.3	45	7.5	45	7.5	45	8.1	45	6.9	45	4.7	45	4.9	45	3.9	45
		1993	5	8	45	4.4	45	3.9	45	3.9	45	4.2	45	4.4	45	3.9	45	4	0	3.9	0	3.8	0	2.5	0	1.8	0	5.6	0	8.2	0	7.2	0	6.2	0	3.3	0	5.8	0	5.8	0	6	0	6.1	0	5.6	0	5.8	0
		1993	5	9	45	2.5	45	3.1	45	4.9	45	4.4	45	2.8	45	6.2	45	5.3	45	5.7	45	7.2	45	7.2	45	7.5	45	6	45	6.97916666666667	45	6.80121527777778	45	7.70399305555555	45	7.99913194444444	45	7.74305555555556	45	7.49565972222222	0	6.953125	0	6.64930555555556	0	6.34982638888889	0	6.01128472222222	0
		1993	5	10	45	5.1	45	5.4	45	5.8	45	5	45	5	45	6	45	4.2	45	2.8	45	3.6	0	6.11979166666667	0	6.16319444444445	0	6.69704861111111	0	7.01822916666667	45	7.16145833333333	45	7.71701388888889	45	8.09461805555556	45	7.76475694444444	45	7.44357638888889	0	7.04427083333333	0	6.68402777777778	0	6.50173611111111	0	6.3671875	0
		1993	5	11	0	5.71614583333333	0	5.47309027777778	0	5.32986111111111	0	5.32552083333333	0	5.25173611111111	0	5.09982638888889	0	5.13020833333333	0	5.16493055555556	0	5.76388888888889	0	6.15451388888889	0	6.50607638888889	0	6.82725694444444	0	7.421875	45	7.70833333333333	45	8.09461805555556	45	7.99913194444444	45	7.67795138888889	0	6.5	0	6.5	0	6.2	0	5.3	0	5.4	0
		1993	5	12	0	5	0	4.3	0	4.6	0	3.3	0	3.3	0	3.5	0	3.5	315	3.8	315	4	315	6.5	315	5.6	315	6.2	315	5.4	315	4.6	315	6.4	0	8.6	0	6.9	0	7.5	0	8.3	0	8.2	0	6.9	0	6.1	0
		1993	5	13	0	5.6	0	5.7	0	5.6	0	6.1	0	5	0	4.4	0	4.4	45	4.8	45	3.6	45	3	45	5	45	6.7	45	6.8	45	6.1	45	4.7	315	6.9	315	7.8	315	7.5	315	7.2	315	6.9	315	4.7	315	3.3	0
		1993	5	14	0	5.35300925925926	0	5.11338975694444	0	5.02748842592592	0	4.96419270833333	0	4.88733362268519	0	4.90089699074074	0	5.0365306712963	0	5.02748842592593	0	5.73278356481482	0	5.48412181712963	0	5.94075520833333	0	6.23010706018518	0	6.59631799768518	0	7.1705005787037	0	7.35586660879629	0	7.40107783564815	0	7.31517650462963	0	6.86306423611111	0	6.50137442129629	0	6.35217737268519	0	6.18489583333333	0	6.08543113425926	0
		1993	5	15	0	5.52933304398148	0	5.50220630787037	0	5.26258680555555	0	5.41630497685185	0	5.38013599537037	0	5.32588252314815	0	5.21285445601852	0	3	0	2.8	0	2.9	0	4.3	0	4.2	0	5.6	45	6.1	45	6.1	0	7.5	0	6.7	0	6.2	0	6.5	0	4	0	5.1	0	6	0
		1993	5	16	0	4.7	0	4	0	3.6	0	4.2	0	5	0	4.7	0	4.9	0	4.7	0	4.7	0	6.4	0	6.4	0	6.7	0	7.2	0	8.1	0	8.5	0	9	0	8.9	0	8.1	0	7.8	0	7.1	0	6.7	0	7.2	0
		1993	5	17	0	7.5	0	7.4	0	8.1	0	7.6	0	7.2	0	6.7	0	5.3	270	2.8	270	3.3	270	6.7	270	6	270	6	270	5.6	45	3.9	45	5.8	45	5	45	5	45	5.4	45	5.1	45	4.4	45	4.2	45	3.1	0
		1993	5	18	0	3.9	0	4.7	0	4.2	0	3.3	0	2.8	0	2.8	0	3.2	315	1.9	315	1.7	315	1.8	315	2.1	315	4.7	315	6.9	270	4.7	315	4.4	315	4.7	315	3.9	0	3.3	315	2.9	315	3.2	315	3.3	0	3.9	0
		1993	5	19	0	3.9	0	3.3	0	3.1	0	1.9	0	1.8	0	2.6	0	1.9	0	1.1	0	1.9	0	2.2	0	1.9	90	3.9	90	5	90	5.6	90	5.1	90	5.8	90	5.6	90	4.4	45	3.6	45	1.4	45	0.3	45	1.2	0
		1993	5	20	0	3.1	0	1.4	0	4.26649305555556	0	1.9	315	1.1	315	0.8	315	1	0	1.7	0	1.9	0	2.1	0	2.2	45	4.7	45	5	45	6.1	45	7.4	45	8.6	45	6.9	45	3.6	45	2.5	45	2.2	45	2.4	45	3.9	0
		1993	5	21	315	2.6	315	1.7	315	1.7	315	3.6	315	1.7	315	1	45	1.9	0	3.37673611111111	0	3.27690972222222	0	3.60677083333333	90	2.8	90	4.2	90	4.6	90	5.7	90	6.2	90	5	90	3.5	90	3.1	45	2.9	45	3.3	45	3.5	0	2.6	0
		1993	5	22	0	4.7	0	3.6	0	3.9	0	4.4	0	2.8	0	2.8	0	2.5	0	2.9	0	3.1	0	2.4	0	1.8	0	2.1	45	2.8	45	8.6	45	6.9	45	7.5	45	7.1	45	7.4	45	7.1	45	6.7	45	6.7	45	6.2	45
		1993	5	23	45	5.3	45	4.6	45	4.4	45	4.7	0	4.36631944444445	0	4.33159722222222	0	4.15798611111111	0	4.30555555555556	0	4.50086805555556	0	4.69184027777778	45	7.1	45	8.1	45	8.2	45	9.2	45	9	45	9.7	45	9.4	45	8.6	45	8.6	45	7.5	45	7.2	45	6.7	45
		1993	5	24	45	6.8	45	6.8	45	7.9	45	6.1	0	6.4	0	7.1	0	6.7	45	6.4	0	7.5	0	7.2	0	7.2	0	7.2	0	7.5	0	7.5	45	8.3	45	8.9	45	9.3	45	9.4	45	8.3	45	7.8	45	7.4	45	6.9	45
		1993	5	25	45	6.4	45	5.8	45	5	45	5.4	45	5.6	45	5.1	45	5	0	5.4	0	6	0	3.6	0	5.1	0	4	45	5.8	45	8.3	45	8.5	45	6.9	45	7.8	45	7.6	45	7.5	45	7.4	45	7.2	45	6.1	45
		1993	5	26	45	5.7	45	5	45	5	45	4.7	45	3.8	45	4.4	45	3.3	315	3.9	315	2.9	315	2.1	315	1.8	315	3.6	315	5	0	3.3	0	1.1	0	0.6	315	0.7	315	0.8	315	1.9	0	2.5	0	1.7	0	0.5	45
		1993	5	27	45	1.9	45	1.7	45	2.1	45	2.2	45	1.9	45	2.8	45	2.2	315	2.6	315	2.9	315	3.1	315	3.6	0	3.3	45	5	45	5.8	45	6.4	45	6.4	45	6	45	6	45	6.7	45	7.2	45	6.9	0	6.4	0
		1993	5	28	0	3.9	0	4.4	0	4.7	0	5.3	0	5	0	5	0	4.3	45	5	45	5.4	45	5.6	45	5.6	45	7.2	0	4.9	45	4.3	45	7.2	45	7.2	45	7.4	45	6.5	45	5.3	45	3.9	45	3.1	0	4.4	0
		1993	5	29	0	0.8	0	1	0	0.6	0	2.2	0	2.5	0	1.4	0	2.5	315	4.2	315	2.8	315	4.4	315	6.1	315	5.8	315	6.9	315	5.7	315	4.7	315	4.4	315	4.2	270	4.4	180	5.3	225	3.8	225	4.3	225	3.1	225
		1993	5	30	270	2.2	270	2.4	270	2.5	270	1.1	270	1.4	270	1.2	270	0.5	0	1.4	0	1.4	315	2.4	315	3.1	315	1.7	0	1.9	0	2.6	90	3.9	90	5.3	90	4.7	45	3.6	45	2.9	45	2.2	45	2.5	45	1.9	45
		1993	5	31	45	0.8	45	1	45	1.9	45	1.9	45	1.9	45	1.1	45	1.9	0	1.8	0	1.9	0	0.8	0	1.7	45	4.7	45	3.2	0	6.61024305555555	45	7.00520833333333	0	7.25694444444444	0	7.46527777777778	0	6.96180555555555	0	6.39756944444445	45	3.1	45	3.6	45	3.5	45
		1993	6	1	45	4	45	3.8	45	3.1	45	2.2	0	2.8	0	2.1	0	0.7	0	0.7	0	5.53819444444444	0	5.8203125	45	2.5	45	4.4	45	5.7	45	6.7	45	6.1	45	5	45	4.4	45	5	45	5.1	45	5.8	45	6.2	45	4.9	45
		1993	6	2	45	1.7	45	1.9	45	2.6	45	3.6	45	2.6	45	2.1	45	1.4	0	2.5	0	2.1	0	2.2	45	3.3	45	3.6	45	4.7	45	6.7	45	7.2	45	7.9	45	7.5	45	6.7	45	6.4	45	6.9	45	6.1	45	5.6	45
		1993	6	3	45	5.4	45	4.2	0	2.1	0	1.8	0	1.1	0	1.7	0	2.5	0	3.1	0	2.8	315	6.9	315	6.8	315	6.4	315	6.2	315	6.1	315	6	315	5.6	45	6.4	45	8.6	45	7.4	45	7.2	45	6.7	45	7.2	45
		1993	6	4	45	7.1	45	8.2	45	8.1	45	8.2	45	6.9	45	7.8	45	6.9	0	6.1	0	7.2	0	7.5	0	8.6	0	9.2	0	9.2	0	10	0	10.6	0	11.2	0	11.4	0	10.3	0	10.3	0	9.7	0	11.1	0	10.3	0
		1993	6	5	0	8.3	0	7.1	0	6.9	0	7.6	0	6.7	0	7.1	0	7.4	0	8.3	0	7.9	0	8.9	0	8.6	0	9.4	0	10	0	11	0	10.6	0	10.4	0	11.7	0	12.4	0	11.5	0	11.2	0	11.1	0	9.4	0
		1993	6	6	0	8.1	0	8.6	0	7.6	0	7.2	0	7.8	0	8.3	0	7.4	0	7.4	0	8.2	0	8.9	0	8.8	0	8.5	0	9.2	0	10	0	10	0	10.3	0	9.7	0	10.4	0	10.7	0	9.7	0	9.2	0	8.6	0
		1993	6	7	0	9.2	0	8.9	0	8.1	0	7.1	0	5	0	4.3	0	5.6	0	8.4	0	7.8	0	8.2	0	8.9	0	9.4	0	9.4	0	8.5	0	8.9	0	9.4	0	10	0	10	0	9.4	0	10	0	9.7	0	9.4	0
		1993	6	8	0	7.5	0	7.8	0	7.2	0	7.5	0	6.5	0	6	0	5.6	0	8.2	0	8.3	0	8.6	0	8.6	0	9.4	0	10.6	0	10.3	0	10.8	0	10.3	0	11.1	0	11.1	0	10.6	0	10	0	10.4	0	9.7	0
		1993	6	9	0	10	0	8.6	0	6.5	0	8.3	0	9.4	0	8.8	0	9.2	0	8.3	0	10	0	10	0	9.4	0	10	0	10	0	10.3	0	10.6	0	11.1	0	10.6	0	12.2	0	12.8	0	10	0	10.6	0	10.8	0
		1993	6	10	0	9.3	0	9.2	0	7.9	0	6.8	0	8.9	0	8.1	0	7.2	0	8.2	0	8.8	0	8.6	0	9.2	0	9	0	9	0	9.9	0	10.8	0	11.7	0	11.4	0	11.5	0	10.4	0	9.2	0	9.2	0	8.3	0
		1993	6	11	0	9.3	0	8.6	0	8.9	0	8.2	0	7.6	0	5.6	0	5.8	0	7.4	0	7.8	0	8.6	0	8.9	0	8.8	0	7.4	0	7.5	0	7.5	0	8.6	0	8.9	0	9.7	0	8.6	0	7.2	0	7.5	0	8.6	0
		1993	6	12	0	7.9	0	7.1	0	6.7	0	7.5	0	7.2	0	7.5	0	7.1	0	6.7	0	6.1	0	7.6	0	7.2	0	7.1	315	7.8	315	8.3	315	6.7	0	7.2	0	8.3	0	8.3	0	9.4	0	8.3	0	8.6	0	8.9	0
		1993	6	13	0	7.8	0	8.1	0	8.3	0	6.1	0	5.6	0	5.6	0	4.4	0	6.7	0	6.9	0	7.2	0	6.9	0	7.1	0	7.2	0	8.3	0	9.2	0	9.2	0	10.2	0	9.9	0	8.9	0	8.6	0	8.5	0	8.2	0
		1993	6	14	0	6.1	0	6.7	0	5	0	3.9	0	4.7	0	4.6	0	3.8	0	5	0	4.7	0	5.6	0	6.7	0	7.8	0	7.5	0	7.8	0	8.9	0	8.9	0	8.9	0	8.3	0	7.2	0	6.5	0	6.7	0	7.2	0
		1993	6	15	0	3.6	0	2.8	0	3.2	0	1	0	3.1	0	2.8	0	5	0	6.9	0	7.8	0	7.5	0	7.2	0	6.7	0	6.7	0	7.9	0	9.4	0	11	0	9.7	0	8.3	0	7.2	0	7.8	0	7.4	0	8.8	0
		1993	6	16	0	7.2	0	5	0	4.3	0	5.6	0	6.5	0	6.5	0	6.5	0	6.7	0	6.1	0	6.7	315	6.7	315	7.1	315	6.9	315	6	0	5	0	9.7	0	9.6	0	9.2	0	8.6	0	8.9	0	7.8	0	7.2	0
		1993	6	17	0	4.7	0	3.8	0	6.7	0	7.2	0	5.8	0	3.1	0	3.6	0	3.9	0	3.6	0	4.4	0	4.6	0	7.1	0	7.8	0	9.7	0	9.6	0	8.9	0	8.9	0	9.3	0	9.4	0	8.9	0	8.3	0	8.3	0
		1993	6	18	0	6.9	0	5.5	0	7.8	0	7.2	0	7.5	0	7.8	0	8.1	0	8.1	0	7.2	0	7.1	0	6.7	0	7.2	0	6.7	0	8.9	45	9.4	45	8.5	45	10	0	9.2	0	8.6	0	9	0	7.5	0	6.9	0
		1993	6	19	0	8.9	0	7.8	0	8.1	0	7.4	0	8.1	0	7.2	0	5.8	0	5	0	5.8	0	6.1	0	6.7	0	7.2	0	7.5	45	9.4	45	10.6	45	10.8	45	10	45	10.6	45	10	0	8.01666666666667	0	7.47083333333333	0	7.14166666666667	0
		1993	6	20	0	6.3875	0	6.35	0	6.27916666666667	0	5.90416666666667	0	5.74583333333333	0	5.4625	0	5.53333333333333	0	6.1	0	6.1	0	6.4	0	6.1	0	6.1	0	7.5	0	6.4	0	6.1	0	6.1	0	4.7	0	7.2	0	8.3	0	5.8	0	5	0	3.2	0
		1993	6	21	0	3.8	0	4.4	0	4.7	0	3.9	0	5.8	0	5.3	0	4.7	0	5.3	0	6.1	0	6.7	0	7.2	0	6.7	0	5.1	0	6.5	0	7.9	0	8.9	0	8.6	0	9.7	0	8.8	0	8.6	0	8.3	0	8.3	0
		1993	6	22	0	9.2	0	7.5	0	5.6	0	3.8	0	4.3	0	5.7	0	6	0	7.2	0	8.3	0	8.5	0	7.6	0	8.6	315	7.2	315	6.9	0	6.4	0	9.4	0	10	0	9.7	0	9.2	0	8.1	0	8.9	0	8.3	0
		1993	6	23	0	7.8	0	7.1	0	6.7	0	6.5	0	5.8	0	6.9	0	7.2	0	6.9	0	8.1	0	8.5	0	9.2	0	8.6	0	8.9	0	9.6	0	10.4	0	10.3	0	10	0	10	0	8.9	0	8.6	0	8.2	0	9	0
		1993	6	24	0	8.6	0	7.5	0	7.1	0	7.2	0	7.5	0	7.8	0	7.4	0	8.3	0	8.2	0	9.2	0	9	0	9.3	0	8.6	0	9.7	0	10	0	10.4	0	10.4	0	11.4	0	10.6	0	9.2	0	9.4	0	8.9	0
		1993	6	25	0	8.3	0	8.3	0	8.3	0	7.5	0	7.6	0	6.5	0	7.5	0	6.7	0	8.6	0	9.2	0	8.9	0	8.6	0	9.7	0	8.9	0	10.3	0	11.1	0	11.4	0	11.9	0	12.8	0	11.9	0	10.6	0	10.6	0
		1993	6	26	0	10.3	0	9.3	0	9.4	0	9.2	0	9.6	0	10	0	9.4	0	8.1	0	9.4	0	9.7	0	9.6	0	10	0	9.7	0	10.8	0	11.1	0	11.9	0	11.5	0	11.8	0	11.4	0	10.7	0	11.1	0	9.7	0
		1993	6	27	0	7.2	0	7.2	0	6.4	0	7.2	0	6.7	0	7.2	0	7.5	0	7.6	0	8.8	0	8.5	0	9.3	0	9.4	0	8.9	0	9.6	0	9.4	0	9.7	0	10.6	0	10.3	0	9.4	0	9.6	0	8.9	0	7.6	0
		1993	6	28	0	8.1	0	7.8	0	7.2	0	5.8	0	6.5	0	7.2	0	6.8	0	6.4	0	7.8	0	8.6	0	8.6	0	8.6	0	8.6	0	8.5	0	7.9	0	8.3	45	9	45	8.9	0	9	0	8.6	0	8.6	0	8.6	0
		1993	6	29	0	7.6	0	7.4	0	7.5	0	6.5	0	6.2	0	6.1	0	7.2	0	7.4	0	8.1	0	6.7	0	6.8	0	6.8	0	9	0	9.2	0	9.2	45	11.1	45	10	45	9.6	0	7.8	0	7.1	0	7.2	0	8.1	0
		1993	6	30	0	7.8	0	6.7	0	5.8	0	7.4	0	6.1	0	6.1	0	6	0	6.4	0	6.8	0	8.1	0	7.1	0	7.8	0	7.8	0	9.2	0	8.9	0	10	0	11.1	0	11.4	0	10.6	0	10.3	0	10	0	9.7	0
		1993	7	1	0	9.2	0	8.9	0	8.1	0	8.3	0	6.9	0	7.5	0	8.3	0	7.8	0	7.8	0	8.6	0	8.3	0	8.9	0	8.9	0	10	0	9.7	0	10.3	0	9.7	0	10	0	8.8	0	7.8	0	8.3	0	8.1	0
		1993	7	2	0	7.2	0	6.7	0	6.4	270	6.1	0	5.6	0	5.3	0	3.6	0	2.2	0	1.7	0	3.3	0	3.6	0	4.7	0	4.4	45	8.6	45	8.3	45	8.1	45	9.2	45	9.7	45	8.6	45	7.5	45	7.8	45	7.2	45
		1993	7	3	0	5.3	0	4.4	45	5	45	6	45	6.1	45	5.1	0	4.4	0	3.3	0	5.3	0	5.8	0	5	0	6.1	0	6.1	0	7.2	0	9.2	0	9.4	0	9.4	0	9.2	0	9.2	0	8.3	0	8.3	0	7.5	0
		1993	7	4	0	8.3	0	6.9	0	7.5	0	8.3	0	8.3	0	8.6	0	8.9	0	8.3	0	9.7	0	9.2	0	8.1	0	8.6	0	9.4	0	10	0	10.6	0	11.4	0	10.6	0	11.1	0	11.1	0	11.1	0	10.6	0	9.2	0
		1993	7	5	0	8.3	0	8.6	0	8.3	0	8.1	0	6.9	0	6.1	0	6.1	0	7.2	0	7.2	0	7.8	0	8.6	0	7.5	0	8.3	0	9.2	0	10	45	10.3	45	10	45	8.6	0	8.9	0	7.8	0	6.7	0	7.2	0
		1993	7	6	45	7.5	0	7.2	0	7.2	0	6.9	0	6.4	0	6.1	0	6.7	0	6.4	0	7.2	0	7.8	0	7.8	0	8.3	0	8.3	0	8.9	0	8.9	0	9.4	0	8.9	0	9.2	0	8.6	0	7.2	0	7.2	0	7.2	0
		1993	7	7	0	7.5	0	6.4	0	6.4	0	5.8	0	5.3	0	5.8	0	5.8	0	6.4	0	9.2	0	8.6	0	6.7	0	8.9	0	9.7	0	9.2	0	10.6	0	9.7	0	9.4	0	9.4	0	8.6	0	8.3	0	8.1	0	7.8	0
		1993	7	8	0	6.4	0	5.6	0	6.4	0	6.9	0	5.8	0	6.1	0	5.6	0	5.6	0	7.8	0	8.3	0	8.3	0	9.4	0	9.7	0	10.6	0	10.6	0	10.8	0	11.1	0	11.1	0	9.2	0	9.2	0	9.4	0	9.2	0
		1993	7	9	0	8.9	0	7.8	0	7.2	0	8.6	0	8.6	0	8.6	0	8.3	0	9.2	0	10	0	9.7	0	10.6	0	10.6	0	9.7	0	8.9	0	9.7	0	10.6	0	10.3	0	11.1	0	11.1	0	10.6	0	10.3	0	10.6	0
		1993	7	10	0	8.3	0	6.9	0	8.1	0	7.2	0	7.2	0	7.2	0	7.8	0	7.2	0	9.2	0	8.6	0	9.4	0	9.7	0	8.9	0	10.8	0	9.7	45	10.8	45	10.3	45	9.7	45	9.4	45	8.3	45	6.9	45	7.8	45
		1993	7	11	0	6.1	0	3.9	0	6.1	0	5.8	0	5.6	0	4.7	0	4.7	0	5	0	7.2	0	7.2	0	6.4	0	3.9	315	5	315	6.4	315	4.2	315	4.2	0	5.3	0	7.2	0	8.1	0	8.3	0	6.7	0	8.1	0
		1993	7	12	0	6.4	0	5.6	0	6.7	0	5	0	4.4	0	4.2	0	4.7	0	3.9	0	6.9	0	7.8	0	7.5	0	6.9	0	6.9	0	7.5	0	9.2	0	10.6	0	10	0	10.8	0	10.6	0	10	0	9.7	0	10.8	0
		1993	7	13	0	8.2	0	7.2	0	6.4	0	6.1	0	6.7	0	7.2	0	7.2	0	9.2	0	8.9	0	10.3	0	10	0	10.6	0	10.8	0	11.1	0	11.7	0	11.9	0	11.1	0	11.1	0	11.1	0	11.1	0	10.8	0	10	0
		1993	7	14	0	10	0	10	0	10.3	0	9.2	0	9.4	0	10	0	9.4	0	6	0	9.6	0	8.3	0	8.6	0	8.9	0	9.6	0	9.2	0	9.7	0	9.7	0	11.1	0	10	0	10.8	0	10.3	0	10.8	0	10.8	0
		1993	7	15	0	9.4	0	9.2	0	8.6	0	8.6	0	7.2	0	6.8	0	7.5	0	8.2	0	7.2	0	7.6	0	7.4	0	8.8	0	9	0	10.6	45	9	45	11.7	45	10.8	45	10.8	45	10	45	8.9	45	8.3	45	9.2	45
		1993	7	16	45	8.1	45	7.8	45	6.4	45	5.3	45	5	45	4.7	45	4.7	0	4.2	0	5.3	0	5.3	0	6.1	0	7.8	0	7.8	45	6.9	45	8.1	45	8.1	45	8.1	45	8.9	45	8.6	45	8.1	45	7.8	45	7.8	45
		1993	7	17	45	5.8	45	5.6	45	5.3	45	5.7	45	6	45	4.4	45	4.6	0	4.2	0	4.7	0	7.5	0	7.8	0	8.1	0	7.5	0	6.7	0	9.4	45	10	45	10	45	10	45	8.6	45	8.1	45	7.8	45	8.9	45
		1993	7	18	45	9.2	45	8.3	45	8.1	45	8.1	45	7.2	45	6.4	45	7.2	45	9.3	45	8.9	45	9.2	45	8.9	45	8.6	45	9.2	45	9.2	45	9.2	45	9.7	45	9	45	10.3	45	10	45	8.9	45	8.3	45	8.1	45
		1993	7	19	45	8.3	45	7.2	45	7.8	45	7.5	45	7.5	45	7.8	45	7.2	45	7.5	45	8.3	45	9.2	45	8.3	45	8.3	45	8.9	45	10.3	45	10	45	10.6	45	10.6	45	10.6	45	10	45	9.4	45	9.2	45	7.5	45
		1993	7	20	45	6.7	45	6.4	45	7.8	45	8.1	45	7.5	45	6.4	45	5.6	0	6.7	0	6.4	0	7.8	45	7.8	45	9.4	45	9.2	45	9.2	45	10	45	10.3	45	11.7	45	11.4	45	11.9	45	10.3	45	9.4	45	10	45
		1993	7	21	45	9.2	45	8.9	45	7.8	45	7.5	45	7.2	45	6.4	45	7.2	45	7.9	45	7.2	45	8.6	45	8.3	45	9.2	45	10	45	8.9	45	9.7	45	10.3	45	9.2	45	10	45	9.4	45	7.2	45	7.8	45	7.2	45
		1993	7	22	45	6.7	45	6.4	45	6.1	45	5.8	45	5.3	45	4.7	45	5	45	6.1	45	6.2	45	6.5	45	7.2	45	7.8	45	9.2	45	8.9	45	9.2	45	8.9	45	9	45	9.6	45	7.2	0	6.9	0	7.2	0	7.5	0
		1993	7	23	0	8.1	0	6.7	0	6.1	0	6.7	0	4.4	0	3.5	0	2.2	0	2.5	0	2.5	0	3.9	0	5	0	7.2	45	11.4	45	11.1	45	11.1	45	11.7	45	11.1	0	9.7	0	9.7	0	7.8	0	8.3	0	7.2	0
		1993	7	24	0	7.5	0	5.8	0	6	0	5	0	4.3	0	5.8	0	6.7	0	6.1	0	5.6	0	7.2	0	8.3	0	8.3	315	7.5	315	7.2	315	6.9	0	10	0	11.1	0	9.7	0	8.3	0	6.4	0	6.4	0	6.1	0
		1993	7	25	0	6.9	0	6.1	0	5.9	0	6.7	0	6.5	0	6.5	0	5.8	0	7.9	0	8.6	0	8.9	0	8.6	0	8.9	0	9.4	0	10.6	0	10.3	0	9.7	0	9.7	0	8.9	0	8.6	0	8.1	0	7.5	0	7.8	0
		1993	7	26	0	7.8	0	7.5	0	7.8	0	6.9	0	7.8	0	8.1	0	8.3	0	8.6	0	8.3	0	8.3	0	7.8	0	8.3	0	8.6	0	10	45	11.4	45	11.4	45	10	45	9.2	45	8.6	45	8.1	0	7.5	0	7.2	0
		1993	7	27	0	6.7	0	6.4	0	6.7	0	6.9	0	6.7	0	7.2	0	8.1	0	6.9	0	7.2	0	7.8	0	7.8	0	8.3	0	9.7	0	9.3	0	8.6	0	9	0	8.8	0	9.7	0	8.3	0	7.8	0	7.9	0	7.6	0
		1993	7	28	0	7.2	0	8.1	0	6.9	0	8.9	0	8.3	0	7.5	0	7.5	0	7.4	0	8.1	0	9.7	0	9.3	0	10.3	0	10.8	0	10.8	0	11	0	11.2	0	11	0	10.7	0	10.2	0	9.9	0	9.9	0	10	0
		1993	7	29	0	7.8	0	7.5	0	8.5	0	8.5	0	8.5	0	11	0	8.6	0	8.9	0	9.9	0	10	0	9.7	0	9.9	0	9.7	0	9.6	0	10	0	10.8	0	10.6	0	10.2	0	10.4	0	9.2	0	8.9	0	10.3	0
		1993	7	30	0	8.8	0	8.6	0	8.3	0	6.9	0	5.8	0	6.2	0	6.1	0	6.3	0	8.3	0	9.4	0	9.2	0	10	0	10.2	0	10.2	0	9.6	0	9.6	0	10.3	0	10	0	11.7	0	10.8	0	10.3	0	10.3	0
		1993	7	31	0	7.9	0	7.6	0	6.4	0	7.5	0	7.5	0	6.9	0	6.7	0	7.2	0	7.2	0	8.1	0	7.2	0	7.4	0	10.2	0	9.9	0	9.2	0	9.2	0	9.4	0	9.2	0	8.9	0	7.8	0	6.7	0	7.2	0
		1993	8	1	0	6.7	0	6.9	0	6.7	0	6.4	0	6.4	0	6.8	0	6.1	45	6.2	45	5	45	6.8	45	8.1	45	8.9	45	8.3	45	8.9	45	8.3	45	9.2	45	9	45	10.2	0	8.9	0	8.3	0	7.5	0	7.5	0
		1993	8	2	0	6.9	0	6.8	0	7.8	0	7.8	0	8.9	0	8.3	0	7.5	0	8.2	0	9.2	0	9.4	0	9.2	0	10	0	10.6	0	11	0	9.7	0	11.1	0	10	0	10.3	0	9.6	0	11.2	0	10.3	0	10.3	0
		1993	8	3	0	9.4	0	8.9	0	10	0	9.3	0	9	0	10	0	11.1	0	10.3	0	11.9	0	10.8	0	10.6	0	11.7	0	11.5	0	12.2	0	12.5	0	12.9	0	13.3	0	13.2	0	13.1	0	12.1	0	12.5	0	12.9	0
		1993	8	4	0	12.2	0	11	0	10.6	0	10.3	0	9.4	0	8.9	0	8.2	0	7.5	0	7.4	0	6.8	0	7.1	0	8.9	45	9.7	45	10.6	45	11.7	45	11.4	0	10.8	0	11.2	0	11.1	0	10.4	0	10.6	0	9	0
		1993	8	5	0	7.4	0	7.5	0	7.5	0	6.9	0	6.1	0	5.8	0	6.1	0	7.5	0	6.9	0	6.9	0	6.8	45	8.6	45	9.7	45	10.8	45	11.9	45	11.9	45	10.8	0	9.4	0	9.2	0	9.2	0	9.7	0	9.2	0
		1993	8	6	0	7.8	0	8.6	0	8.6	0	8.3	0	8.9	0	8.1	0	7.9	45	8.1	45	7.8	45	6.7	45	7.9	45	9	45	8.9	45	10	45	11.7	45	11.1	45	10	45	9.4	45	8.9	45	9.3	45	8.1	45	8.1	45
		1993	8	7	45	10	45	8.6	45	8.1	45	8.6	45	8.9	45	7.8	45	7.8	45	11.5	45	8.3	45	8.1	45	8.9	45	9.7	45	9.6	45	10.2	45	9.4	45	10.3	45	9.4	45	9.6	45	9.4	45	9.7	45	8.6	45	7.2	45
		1993	8	8	45	5.4	45	5.4	45	5.6	45	5.6	45	5	45	5.6	45	5.3	0	4.79600694444444	0	5.17795138888889	0	5.32083333333333	0	5.8375	0	6.20833333333333	0	6.47916666666667	0	12.6	0	11.9	0	11.1	0	12.2	0	11	0	9.6	0	9.3	0	8.5	0	8.3	0
		1993	8	9	0	8.3	0	7.9	0	9.3	0	9.2	0	8.9	0	8.6	0	7.8	0	8.1	0	7.4	0	7.8	0	8.2	0	8.9	0	8.3	0	8.9	0	10	0	12.8	0	9.4	0	10	45	9.2	45	9.2	45	8.9	45	9.3	0
		1993	8	10	0	8.3	0	6.1	0	6.5	0	5.4	0	4.9	0	4.7	0	3.3	0	6.1	0	6.1	0	6.4	0	7.5	0	6.9	45	8.3	45	10.3	45	10.8	45	11.4	45	9.7	45	7.8	45	7.9	0	8.1	0	8.1	0	6.9	0
		1993	8	11	0	7.9	0	6.7	0	6.2	0	4.7	0	5.6	0	5.6	0	4.9	45	6.4	45	7.5	45	7.8	45	7.2	45	6.5	45	7.2	45	8.9	45	10	45	10.8	45	10.7	45	10.8	45	10.3	45	9.7	45	8.9	45	8.3	45
		1993	8	12	45	8.3	45	7.5	45	7.8	45	6.7	45	7.1	45	7.5	45	7.5	0	7.9	0	8.6	0	8.9	0	8.1	0	9.2	0	9.6	0	11.1	0	11.9	0	11.7	0	11.4	0	10.3	0	10.4	0	10	0	9.7	0	9.7	0
		1993	8	13	0	8.9	0	8.2	0	8.1	0	7.6	0	8.5	0	7.2	0	7.2	0	7.9	0	9.2	0	9.2	0	8.8	0	8.9	0	8.1	0	8.1	45	10.3	45	10.8	45	10.3	45	10.4	45	11.1	45	10.3	45	9.7	45	8.9	45
		1993	8	14	45	8.9	45	8.6	45	9	45	8.1	45	8.6	45	8.3	45	8.1	0	9.4	0	10	0	9.3	0	9.4	0	9.4	0	9.7	0	10.4	45	10.6	45	11.1	45	9.7	45	8.6	45	8.2	45	7.6	0	6.5	0	5.8	0
		1993	8	15	0	7.2	0	6.9	0	6.5	0	6.8	0	6.1	0	6.1	0	6	0	7.8	0	8.1	0	7.4	0	8.1	0	8.6	0	8.9	0	8.9	45	10.3	45	10.8	45	10.8	45	9.7	45	8.3	45	8.1	45	6.9	45	7.8	45
		1993	8	16	45	6.1	45	5.7	45	6	45	5.4	45	4.7	45	4.4	45	5.6	0	5.3	0	3.3	0	3.1	90	3.1	45	3.3	45	6.4	45	6.8	45	7.2	45	9.7	45	10.4	45	9	45	8.3	45	6.7	45	7.2	45	5.6	45
		1993	8	17	45	5	45	5.6	45	5.3	45	5.3	45	4.7	45	4.2	45	4.2	45	4.3	45	6.8	45	6.8	45	7.2	45	7.2	45	6.4	45	6.7	45	6.7	45	8.6	45	9.7	45	9.7	45	8.3	45	8.3	45	8.1	45	6.7	45
		1993	8	18	45	7.5	45	6.9	45	8.3	45	8.5	45	7.6	45	7.2	45	6.9	0	9.7	0	6.8	0	8.1	0	8.6	0	8.9	0	8.1	0	6.8	0	6.5	0	8.1	45	9.7	45	10.6	45	9.3	45	9	45	9	0	8.6	0
		1993	8	19	45	8.5	45	8.6	45	8.3	45	8.6	45	7.8	45	6.7	45	5.3	0	4.6	0	4.3	0	4.7	0	6.4	0	6.7	0	8.1	45	9.7	45	10	45	10.4	45	10	45	9.2	45	8.9	0	8.3	0	9.2	0	9	0
		1993	8	20	0	8.9	0	7.5	0	6.9	0	5.4	0	4.2	0	4	0	5.1	0	7.2	0	8.1	0	8.9	0	10	0	11.1	0	11.4	0	10.7	45	10.6	45	10.8	45	10.2	45	9.2	45	8.5	45	7.8	45	7.2	45	8.1	45
		1993	8	21	45	7.4	45	6.8	45	6.4	45	5.8	45	5	45	4.4	45	4.3	0	4.7	0	5	0	6.1	315	8.3	315	8.6	315	7.4	45	6.7	45	9	45	10.6	45	10.6	45	10	45	8.9	45	9.3	0	9.3	0	8.8	0
		1993	8	22	0	7.2	0	7.2	0	6.7	0	8.1	0	8.3	0	7.8	0	8.1	0	7.5	0	8.6	0	9.7	0	8.6	0	8.3	45	9.4	45	9.2	45	9.9	45	11.4	45	10.8	45	10.3	45	10	45	9.7	45	9.4	45	8.5	45
		1993	8	23	45	7.6	45	8.1	45	9.2	45	9	45	9.3	0	3.60416666666667	0	3.54583333333333	0	6.9	0	6.8	0	6.4	0	4.9	0	5	0	4.4	45	6.9	45	9.7	45	10.8	45	10.3	45	9.4	45	9.2	45	9.2	45	8.6	0	7.5	0
		1993	8	24	0	8.1	0	7.5	0	7.1	0	6.1	0	3.9	0	4.4	0	4.1	0	5.3	0	5.6	0	6.4	315	8.2	315	7.5	315	6.9	315	6.9	315	6.1	315	5	0	10	0	9.6	0	7.6	0	6.4	0	6.2	0	5.4	0
		1993	8	25	0	6.9	0	4.4	0	4.7	0	5	0	5	0	6	0	5	45	4.7	45	5.1	45	7.1	45	7.4	45	7.9	45	9.3	45	9.3	45	9.2	45	9.7	45	9.7	45	8.6	45	8.8	45	6.5	45	7.6	45	8.1	45
		1993	8	26	45	5.8	45	7.2	45	6.5	45	5.8	45	4.7	45	3.8	45	4.9	0	5.1	0	6.7	0	6.8	0	6.7	0	6.8	0	8.3	45	9	45	11	45	11.7	45	10.3	45	9.7	45	10.3	45	10	45	9.9	45	8.1	45
		1993	8	27	45	6.4	45	6.1	45	6.7	45	6.4	45	6.1	45	5.8	45	6.4	45	7.2	45	7.9	45	7.5	45	8.1	45	8.6	45	9.7	45	9.7	45	10.6	45	10.8	45	10	45	8.8	45	7.8	45	7.2	45	7.2	45	6.1	45
		1993	8	28	45	5.8	45	6	45	5.6	45	5	45	5	45	3.9	45	4.3	0	5	0	3.3	0	1.4	315	6.1	315	5.4	315	4.4	45	6.1	45	8.2	45	8.1	45	6.9	45	7.8	45	7.5	45	6.7	45	5	45	4.7	45
		1993	8	29	45	5.3	45	4.7	45	4.4	45	4.7	45	5.6	45	5.3	45	5.6	0	6.1	0	4.4	0	5.3	45	4.7	45	6.7	45	7.2	45	8.1	45	10.3	45	10.3	45	10.3	45	9.2	45	8.1	45	6.9	45	7.2	45	6.9	45
		1993	8	30	45	7.4	45	7.5	45	7.4	45	7.2	45	7.9	45	8.5	45	8.1	0	8.6	0	8.1	0	7.8	45	8.2	45	8.1	45	8.6	45	9.4	45	10	45	10	45	10.4	45	10.4	45	9.6	45	8.9	45	8.3	45	8.3	45
		1993	8	31	45	8.6	45	7.4	45	7.5	45	7.5	45	7.4	45	7.2	45	6.5	0	6.7	0	6.9	0	7.1	0	7.4	0	8.3	45	8.3	45	9.9	45	9.7	45	9.7	45	9.7	45	8.9	45	8.6	45	8.8	0	8.2	0	8.3	0
		1993	9	1	0	4.18402777777778	0	4.21875	0	4.15798611111111	0	3.82486979166667	0	3.62141927083333	0	3.40440538194444	0	3.59881365740741	0	3.71961805555556	0	3.64583333333333	0	3.75833333333333	0	4.1375	0	4.95833333333333	45	5.35416666666667	0	6.29583333333333	45	6.9	45	6.89583333333333	45	6.49583333333333	45	6.0375	45	5.8625	0	5.7125	0	5.59166666666667	0	4.97083333333333	0
		1993	9	2	0	3.94583333333333	0	3.875	0	3.90833333333333	0	3.89166666666667	0	3.5375	0	3.41666666666667	0	3.42916666666667	0	3.85833333333333	0	4.4625	0	4.42916666666667	0	4.625	0	5.62083333333333	0	6.1	45	6.58333333333333	45	6.79583333333333	45	7.125	45	7.04583333333333	45	6.6	45	6.1875	0	5.70833333333333	0	5.44166666666667	0	5.11666666666667	0
		1993	9	3	0	4.19583333333333	0	4.0125	0	4.17916666666667	0	4.21666666666667	0	4.05	0	3.79583333333333	0	3.61979166666667	0	4.00416666666667	0	4.025	0	3.80833333333333	0	4.69583333333333	0	5.51666666666667	45	5.79583333333333	45	6.7	0	7.07916666666667	0	7.12083333333333	0	6.74583333333333	0	6.55	0	6.1875	0	5.71666666666667	0	5.58333333333333	0	4.95	0
		1993	9	4	0	4.37083333333333	0	4.62083333333333	0	4.31666666666667	0	4.14583333333333	0	3.77083333333333	0	3.49166666666667	0	3.4375	0	3.4375	0	3.90416666666667	0	4.2	0	4.2125	0	4.79166666666667	0	5.66666666666667	0	6.99166666666667	0	7.3375	0	7.61666666666667	0	7.3375	0	6.88333333333333	0	6.30416666666667	0	5.96666666666667	0	5.43333333333333	0	5.40416666666667	0
		1993	9	5	0	4.675	0	4.49583333333333	0	4.2375	0	4.05833333333333	0	4.1875	0	4.1625	0	4.02916666666667	0	4.09166666666667	0	4.39166666666667	0	4.52083333333333	0	4.73333333333333	0	4.84583333333333	45	5.51666666666667	45	6.54583333333333	45	7.5	45	7.725	0	7.51666666666667	0	6.51666666666667	0	6.41666666666667	0	6.49166666666667	0	6.02916666666667	0	5.40416666666667	0
		1993	9	6	0	4.79583333333334	0	4.44166666666667	0	4.725	0	4.64166666666667	0	4.1625	0	3.85	0	3.87083333333333	0	4.05416666666667	0	4.67916666666667	0	4.98333333333333	0	5.64583333333333	0	5.59166666666667	45	6.04583333333333	45	7.175	45	7.91666666666667	45	8.39583333333333	45	8.10416666666666	0	7.525	0	6.85416666666667	0	6.43333333333333	0	6.18333333333333	0	6.0375	0
		1993	9	7	0	5.25833333333333	0	4.90833333333333	0	4.7375	0	4.50833333333333	0	4.3375	0	4.4	0	4.25416666666667	0	4.25	0	4.64166666666667	0	4.59583333333333	0	5.47083333333333	0	5.84583333333333	0	6.20833333333333	0	6.99166666666667	45	7.47083333333333	45	7.5375	45	7.44166666666667	45	6.72083333333333	45	6.4	0	5.79583333333333	0	5.5125	0	5.21666666666667	0
		1993	9	8	0	4.45833333333333	0	4.225	0	4.16666666666667	0	4.14166666666667	0	3.77083333333333	0	3.73333333333333	0	3.76666666666667	0	3.62916666666667	0	3.72083333333333	0	4.05833333333333	0	4.62916666666667	0	5.47083333333333	0	5.675	0	5.93333333333333	45	6.20833333333333	45	6.54166666666667	45	6.33333333333333	45	5.98333333333333	0	5.50833333333333	0	4.87916666666667	0	4.78333333333333	0	4.74166666666667	0
		1993	9	9	0	4.22083333333333	0	4.14166666666667	0	4.10833333333333	0	4.025	0	3.9125	0	3.85833333333333	0	3.66666666666667	0	3.61666666666667	0	4.49166666666667	0	4.59583333333333	0	4.94166666666667	0	5.31666666666667	0	5.72083333333333	0	6.2875	45	6.90416666666667	45	6.85416666666667	45	6.75833333333333	45	6.14583333333333	45	5.75833333333333	45	5.39166666666667	0	5.36666666666667	0	5.1375	0
		1993	9	10	0	4.95833333333333	0	4.77083333333333	0	4.71666666666667	0	4.42916666666667	0	4.34166666666667	0	4.05833333333333	0	3.7375	0	3.85	0	4.5875	0	5.2	0	5.27916666666667	0	5.90833333333333	45	6.5	45	6.4	0	6.95833333333333	45	7.075	0	6.975	0	6.63333333333333	0	6.27916666666667	0	5.75416666666667	0	5.40833333333333	0	5.45	0
		1993	9	11	0	4.77083333333333	0	4.575	0	4.42083333333333	0	4.19166666666667	0	4.13333333333333	0	4.15	0	4.2875	0	3.96666666666667	0	4.35	0	4.675	0	4.66666666666667	0	5.24583333333333	0	5.94166666666667	45	6.575	45	6.50833333333334	0	6.82083333333334	0	6.775	0	6.45416666666667	0	6.00833333333333	0	5.84166666666667	0	5.3625	0	5.12083333333333	0
		1993	9	12	0	4.3875	0	4.2625	0	4.39166666666667	0	4.44166666666667	0	4.19583333333333	0	3.84166666666667	0	3.475	0	3.875	0	4.58333333333333	0	4.59583333333333	0	4.6125	0	4.78333333333333	45	5.6375	45	6.23333333333333	45	6.72916666666667	45	7.55833333333333	0	7.09166666666667	0	6.88333333333333	0	6.40416666666667	0	5.85833333333333	0	5.37083333333333	0	5.3	0
		1993	9	13	0	4.57916666666667	0	4.54166666666667	0	4.64583333333333	0	4.75	0	4.34166666666667	0	4.29166666666667	0	4.48333333333333	0	4.475	0	4.3875	0	4.50416666666667	0	4.97916666666667	0	5.51666666666667	45	6.10833333333333	45	6.64583333333333	45	6.9875	45	7.2875	45	7.175	45	6.80833333333333	0	6.42083333333333	0	6.15416666666667	0	5.78333333333333	0	5.52916666666667	0
		1993	9	14	0	4.59166666666667	0	4.6875	0	4.625	0	4.56666666666667	0	4.39583333333333	0	3.99583333333333	0	4.02916666666667	0	3.85416666666667	0	4.24583333333333	0	4.3625	0	4.8875	0	5.4	45	6.1625	45	6.93333333333333	45	7.325	45	7.54583333333333	45	6.9375	45	6.4875	45	5.89166666666667	0	5.39166666666667	0	5.20416666666667	0	4.94166666666667	0
		1993	9	15	0	4.26215277777778	0	4.17534722222222	0	4.11892361111111	0	4.13628472222222	0	3.99739583333333	0	3.66319444444444	0	3.69791666666667	0	4.01041666666667	0	4.296875	0	4.09288194444444	0	4.41840277777778	0	4.98697916666667	45	5.72048611111111	45	6.18055555555555	45	6.33680555555555	45	6.80121527777778	45	7.00954861111111	45	6.55815972222222	0	6.2109375	0	5.60763888888889	0	5.28211805555556	0	4.60503472222222	0
		1993	9	16	0	4.08333333333333	0	3.95	0	3.90833333333333	0	3.84166666666667	0	3.49583333333333	0	3.30416666666667	0	3.32916666666667	0	3.3875	0	3.49583333333333	315	3.73333333333333	315	4.27083333333333	45	5.11666666666667	0	5.99583333333333	45	6.40833333333333	0	6.26666666666667	45	6.5625	0	6.5875	0	6.23333333333333	0	5.84583333333333	0	5.31666666666667	0	4.61666666666667	0	4.22916666666667	0
		1993	9	17	0	4.42916666666667	0	4.275	0	4.075	0	3.79166666666667	0	3.6375	0	3.525	0	3.69583333333333	0	3.7375	0	4.05833333333333	0	4.14583333333333	0	4.7625	45	5.61666666666667	45	6.00416666666667	45	6.14166666666667	45	6.60416666666667	45	6.8	45	6.28333333333333	45	6.2375	45	5.72083333333333	0	5.37916666666667	0	5.00833333333333	0	4.70416666666667	0
		1993	9	18	0	4.02916666666667	0	4.07083333333333	0	3.60833333333333	0	3.43333333333333	0	3.35	0	3.35416666666667	0	3.175	0	3.10833333333333	0	3.33333333333333	0	3.675	0	4.125	0	4.575	0	5.1625	45	5.725	45	6.25416666666667	45	6.26666666666667	45	6.275	0	6.075	0	5.65	0	5.32916666666667	0	5.19583333333333	0	4.65833333333333	0
		1993	9	19	0	4	0	3.725	0	3.72083333333333	0	3.53333333333333	0	3.44583333333333	0	3.30416666666667	0	3.28333333333333	0	3.48333333333333	0	3.64583333333333	0	3.7125	0	3.9625	0	4.79583333333333	0	5.72916666666667	45	6.26666666666667	45	6.47916666666667	45	6.59166666666667	45	6.42916666666667	0	6.13333333333333	0	5.82916666666667	0	5.45416666666667	0	5.10833333333333	0	5.05833333333333	0
		1993	9	20	0	4.47083333333333	0	4.225	0	3.96666666666667	0	3.84583333333333	0	3.775	0	3.35833333333333	0	3.22916666666667	0	3.025	0	3.14583333333333	0	3.2875	0	3.85	0	4.92916666666667	45	5.7375	45	6.39583333333333	45	6.14166666666667	45	5.88333333333333	45	5.825	45	5.40833333333333	45	5.0625	0	4.6625	0	4.66666666666667	0	4.51666666666667	0
		1993	9	21	0	4.05833333333333	0	3.8875	0	3.5375	0	3.52083333333333	0	3.20416666666667	0	2.875	0	2.75833333333333	0	2.85833333333333	0	3.37083333333333	0	3.66666666666667	0	4.2625	45	4.75	45	5.15416666666667	45	5.92916666666666	45	6.09166666666667	45	5.93333333333333	45	5.6625	45	5.60833333333333	0	5.275	0	5.06666666666667	0	4.64583333333333	0	4.3625	0
		1993	9	22	0	3.94166666666667	0	3.3203125	0	3.21666666666667	0	3.29583333333333	0	3.16840277777778	0	2.79166666666667	0	2.575	0	2.71666666666667	0	3.09166666666667	0	3.25	0	3.65416666666667	0	4.71666666666667	45	5.68333333333333	45	6.00416666666667	45	6.25833333333333	45	6.12083333333333	45	5.99166666666667	0	5.5375	0	5.42083333333333	0	4.9625	0	4.30416666666667	0	4.17916666666667	0
		1993	9	23	0	3.45833333333333	0	3.4875	0	3.17083333333333	0	3.05555555555556	0	2.71701388888889	0	2.48263888888889	0	2.49565972222222	0	2.67916666666667	0	2.69583333333333	0	2.99166666666667	45	3.80416666666667	0	4.275	45	5.525	45	5.73333333333333	45	5.32083333333333	45	5.63333333333333	45	5.2625	0	5.06666666666667	0	4.75	0	4.3875	0	4.26666666666667	0	4.07083333333333	0
		1993	9	24	0	3.6125	0	3.15833333333333	0	3.2875	0	2.83333333333333	0	2.8375	0	2.4625	0	2.37083333333333	0	2.70416666666667	0	2.82916666666667	315	3.2625	315	3.65416666666667	45	4.34583333333333	45	4.79583333333333	45	5.23333333333333	45	5.18333333333333	45	5.43333333333333	45	5.39166666666667	45	5.20833333333333	45	4.9875	0	4.4375	0	4.1875	0	4.075	0
		1993	9	25	0	3.33333333333333	0	3.025	0	2.95416666666667	0	2.76666666666667	0	2.71666666666667	0	2.6625	0	2.54166666666667	0	2.60416666666667	0	2.96666666666667	0	3.2375	0	3.35	0	4.32916666666667	0	4.6	45	4.675	0	4.84166666666667	0	5.0625	0	5.40833333333333	0	5.0625	0	4.81336805555555	0	4.45746527777778	0	4.05833333333333	0	3.8375	0
		1993	9	26	0	3.4375	0	3.275	0	3.175	0	3.2	0	3.06666666666667	0	2.94166666666667	0	3.22083333333333	0	3.28333333333333	0	3.58333333333333	0	3.54166666666667	0	3.925	0	4.35416666666667	0	5.19166666666667	45	5.24166666666667	45	5.7625	45	6.35833333333333	45	6.45416666666667	45	5.9125	0	5.57916666666667	0	5.25416666666667	0	4.77083333333333	0	4.28333333333333	0
		1993	9	27	0	3.68333333333333	0	3.65	0	3.4375	0	3.16666666666667	0	3.57083333333333	0	3.41666666666667	0	3.27083333333333	0	3.44166666666667	0	3.75833333333333	0	3.9375	0	4.06666666666667	0	4.50833333333333	45	5.24166666666667	45	6.32916666666667	45	6.6375	45	6.47916666666667	45	6.37916666666667	0	6.0375	0	5.54166666666667	0	4.98333333333333	0	4.52916666666667	0	4.575	0
		1993	9	28	0	3.73333333333333	0	3.81666666666667	0	3.72083333333333	0	3.35416666666667	0	3.25	0	3.46666666666667	0	3.35	0	3.38333333333333	0	3.60243055555556	0	3.79340277777778	0	4.20572916666667	0	4.8125	0	5.35833333333333	45	4.87916666666667	45	4.87083333333333	45	5.4375	45	5.2125	0	4.98333333333333	0	4.70833333333333	0	4.72083333333333	0	4.35	0	4.08333333333333	0
		1993	9	29	0	3.37916666666667	0	3.15416666666667	0	2.79583333333333	0	2.98333333333333	0	2.95416666666667	0	2.80833333333333	0	2.875	0	2.8875	0	3.39166666666667	0	3.15	0	3.50416666666667	0	4.04583333333333	45	5.22916666666667	45	5.60416666666667	45	5.95416666666667	45	6.00833333333333	45	5.7375	45	5.5875	45	5.19583333333333	0	4.87916666666667	0	4.67083333333333	0	4.53333333333333	0
		1993	9	30	0	3.47916666666667	0	3.14166666666667	0	2.95833333333333	0	2.75416666666667	0	2.55833333333333	0	2.61666666666667	0	2.77083333333333	0	2.93333333333333	0	3.05416666666667	0	3.79166666666667	0	4.3875	0	4.75416666666667	45	4.9875	45	5.63333333333333	45	5.93333333333333	45	6.21666666666667	45	6.23333333333333	45	6.01666666666667	0	5.60833333333333	0	5.27083333333333	0	4.9625	0	4.99166666666667	0
		1993	10	1	0	5	0	6.1	0	5.1	0	4.7	0	4.3	90	3.9	90	5	0	6.7	45	8.9	45	9.4	45	8.6	0	6.9	0	5.8	0	4.7	45	4.9	0	5.7	0	5.8	45	6.1	0	6.7	0	5.8	0	5	0	5.3	0
		1993	10	2	0	5	0	5.7	0	6.4	0	7.5	45	8.1	45	7.1	0	6	0	7.2	0	7.8	45	8.6	45	9.2	0	8.1	0	7.2	0	6.4	0	6.1	0	6.9	0	6.9	0	6.4	0	5.8	45	6.7	0	6.9	0	6.9	0
		1993	10	3	0	4.4	0	5.3	0	6.1	0	6.4	0	6	0	6.8	45	8.3	45	9.4	45	8.6	45	9.2	45	9.7	45	7.8	0	7.2	0	6.7	0	6.1	0	5.8	0	5.1	0	4.4	0	3.9	0	4.7	0	5.3	0	5.8	0
		1993	10	4	0	4.7	0	5.8	0	6.2	0	5.1	45	5.6	45	6.9	45	10	45	10.3	45	10.3	45	9.7	45	8.3	45	8.5	45	7.9	45	8.1	0	6.9	0	7.2	0	7.2	0	6.7	0	5.7	0	6.1	0	6.5	0	6.9	0
		1993	10	5	0	5.8	0	6.4	0	6.4	0	6.4	0	7.5	0	8.3	0	8.6	0	8.9	45	11.1	45	9.7	45	9.7	45	9.2	45	8.3	45	7.8	45	7.5	45	7.4	0	6.8	0	6.7	0	6.4	0	5.3	45	5.6	0	6.9	0
		1993	10	6	0	6.9	0	8.2	0	9	45	8.6	45	9.2	45	10	45	10.6	45	10.6	45	10.6	45	9.2	45	9.7	45	10	45	8.6	45	9.4	0	8.1	0	8.1	0	7.8	0	7.2	0	7.2	0	6.9	0	7.9	0	7.9	0
		1993	10	7	0	6.1	0	7.2	0	7.2	0	7.2	0	7.5	0	6.1	0	6.7	0	7.5	0	9.7	45	10	0	8.9	0	8.1	0	8.6	0	8.3	0	7.1	0	7.1	0	7.2	0	8.3	0	7.9	0	7.4	0	7.5	0	7.5	0
		1993	10	8	0	7.4	0	8.3	0	8.1	0	7.5	0	9.2	0	9.4	0	10.3	45	10.3	45	10.3	45	10.3	45	8.3	45	7.8	0	8.1	0	7.2	0	7.2	0	7.2	0	6.9	0	6.9	0	6.9	0	6.9	0	5.3	0	4.9	0
		1993	10	9	0	4.4	0	3.9	0	6.1	0	5.8	45	5.7	45	8.5	45	9.4	45	8.6	45	9.4	45	9.2	45	8.6	0	9.2	0	8.1	0	6.5	0	6.2	0	5.8	0	6	0	5.1	0	4.9	0	4.3	0	4.4	0	4.4	0
		1993	10	10	0	2.4	0	5.1	315	6.7	315	8.1	315	8.1	315	7.5	315	6.7	315	5.8	0	8.3	45	9.4	45	8.9	0	8.5	0	6.9	0	6.4	0	6.4	0	6.4	0	7.8	0	6.7	0	6.1	0	6.9	45	7.5	45	7.1	0
		1993	10	11	0	6.7	0	7.5	0	8.3	0	7.8	0	8.1	0	8.3	0	8.1	0	9.2	0	9.7	0	10.3	0	8.9	0	7.8	0	7.8	0	7.5	0	7.8	0	6.7	0	6.9	0	6.1	0	5.3	0	6.1	0	6.4	0	5.8	0
		1993	10	12	0	5.8	0	4.6	315	6.8	315	8.5	315	7.5	0	7.2	0	7.5	0	9.2	0	9.7	0	10.4	0	9.4	0	7.8	0	7.5	0	7.2	0	6.4	0	6.9	0	5.6	0	5.8	0	6	0	5.4	0	5.8	0	5.7	0
		1993	10	13	0	3.1	0	3.3	315	7.5	315	8.1	315	7.5	315	6.9	315	6.9	0	6.7	0	9.7	0	10.3	0	10.3	0	7.8	0	7.8	0	8.9	0	9.2	0	8.3	0	8.3	0	6.7	0	6.4	0	6.2	0	6.2	0	5.6	0
		1993	10	14	0	5.3	0	6.5	0	7.4	0	7.1	0	8.3	0	10	0	10	0	10.3	0	10	0	10.6	0	9.9	0	9.6	0	8.9	0	8.6	0	8.9	0	8.6	0	9.7	0	8.3	0	7.5	0	10.7	0	8.8	0	8.3	0
		1993	10	15	0	6.1	0	8.1	0	7.5	0	6.4	315	9.2	315	8.6	315	8.1	315	6.4	0	9.2	0	10.6	0	10.6	0	10.6	0	9.7	0	8.6	0	8.1	0	8.1	0	6.9	0	6.9	0	6.9	0	6.4	0	6.7	0	5.8	0
		1993	10	16	45	5.4	0	6.1	0	5.3	0	5.3	0	7.2	0	6.4	45	9.7	45	10.8	45	10.8	45	6.9	45	7.5	45	9.7	0	7.5	0	7.8	0	7.2	0	6.1	0	5.6	0	4.9	0	4.4	0	4.4	0	5.4	0	5.4	0
		1993	10	17	0	2.8	0	2.9	0	2.9	0	5.6	0	6.7	45	8.3	45	9.2	45	9.2	45	9.4	45	9.2	45	8.3	45	7.5	45	6.7	45	6.7	45	6.7	0	6.4	0	6.4	0	5.8	0	5.3	0	6.1	0	5.3	0	5.3	0
		1993	10	18	0	6.4	0	6.1	0	6.4	0	7.2	0	8.1	0	8.6	45	9.4	45	10.6	45	11.1	45	10	45	9.2	0	8.9	0	8.1	0	6.9	0	7.2	0	6.9	0	6.4	0	6.7	0	6.1	0	6.4	0	5.3	0	5	0
		1993	10	19	0	5	0	5.8	0	6.4	0	6.9	0	6.7	0	6.7	0	8.9	45	10.3	45	10.3	45	9.7	0	9.2	0	8.9	0	8.6	0	8.9	0	8.5	0	8.2	0	7.9	0	5.7	0	6.4	0	6.1	0	5.8	0	4.6	0
		1993	10	20	0	5.4	0	6.4	0	6.9	0	6.4	0	8.3	45	10.6	45	11.4	45	11.1	45	10.6	45	10	45	9.4	45	9.2	45	7.9	0	7.4	45	8.1	0	8.1	0	7.8	0	7.2	0	7.8	0	7.5	0	7.2	0	6.9	0
		1993	10	21	0	5.8	0	5.3	315	6.1	315	7.8	315	7.5	315	7.5	0	4.7	315	5.3	0	8.6	0	6.7	0	8.9	0	7.8	0	6.9	0	6.9	0	6.9	0	6.7	0	7.2	0	6.4	0	6.1	0	5.3	0	5.1	0	6.4	0
		1993	10	22	0	6.4	0	5.6	0	5.3	0	7.5	0	3.6	0	3.1	0	7.8	0	9.7	0	9.7	0	8.9	0	8.3	0	8.1	0	7.5	0	7.2	0	7.2	0	7.2	0	6.4	0	6.1	0	6.1	0	6.1	0	6	0	6.9	0
		1993	10	23	0	6.1	0	7.8	0	6.1	0	5.4	0	3.6	315	6.7	315	6.7	315	6.7	315	6.7	0	8.8	0	8.5	0	8.6	0	7.2	0	6.7	0	6.7	0	6.9	0	6.9	0	7.2	0	6.9	0	5.8	0	5.6	0	5.7	0
		1993	10	24	0	4.2	315	3.1	315	6.4	315	6.9	315	7.2	315	7.5	315	5.6	0	7.5	0	7.9	0	8.8	0	6.8	0	7.9	0	7.5	0	6.9	0	6.5	0	6	0	5.1	0	5.8	0	5.8	0	5.6	0	6.4	0	6.1	0
		1993	10	25	0	6.2	0	6.1	0	6.7	0	8.1	0	7.5	0	8.1	45	10.8	45	10.6	45	9.4	45	9.4	45	8.3	45	5.6	45	7.8	45	8.6	0	7.8	0	7.5	0	6.8	0	6.8	0	6.4	0	6.1	0	5.3	0	5.3	0
		1993	10	26	0	3.8	0	2.1	0	1.1	0	1.9	0	2.8	0	3.6	0	5.3	0	6.4	0	8.6	0	9.2	0	9.2	0	7.5	0	6.4	0	6.7	0	7.5	0	6.1	0	5.7	0	5.1	0	5.3	0	5.6	0	5.6	0	6	0
		1993	10	27	0	5.3	0	6.7	0	6.4	0	6.1	0	6.4	0	6.4	45	6.9	45	7.8	45	8.9	45	8.3	45	8.3	45	8.1	0	8.1	45	7.5	0	6.9	0	6.1	0	6.7	0	6.1	0	5.6	0	5.6	0	5.6	0	5.6	0
		1993	10	28	0	6.1	0	6.9	0	6.9	0	7.2	0	6.9	45	8.3	45	8.9	45	8.9	45	10	45	10	0	9.2	0	8.3	0	7.8	0	6.9	0	6.5	0	6	0	5.8	0	6.1	0	6.1	0	4.4	0	2.5	0	0.7	0
		1993	10	29	315	3.3	315	1.9	0	5.1	0	6.8	0	8.1	0	8.1	0	9.4	0	9.4	0	10.7	0	8.9	0	7.5	0	7.8	0	6.4	0	6.7	0	6.7	0	7.2	0	6.9	0	6.4	0	6.7	0	5.6	0	4.4	0	5	0
		1993	10	30	0	1.4	0	2.9	0	2.9	315	5	315	5	45	7.2	45	6.9	45	11.1	45	10	45	9.4	0	9.7	0	9.2	0	8.3	0	7.8	0	6.9	0	5.8	0	5.6	0	4.9	0	5	0	5	0	5.6	0	5.4	0
		1993	10	31	0	5	0	2.8	0	3.2	0	3.2	0	4.4	45	6.4	45	8.6	45	8.1	45	10	45	9.2	45	8.3	45	8.6	0	8.3	0	7.2	0	6.9	0	6.4	0	6.4	0	5.8	0	6	0	5.4	0	5.7	0	5.7	0
		1993	11	1	0	3.07083333333333	0	2.8125	0	2.6875	0	2.8375	0	2.85833333333333	0	2.65833333333333	0	2.675	0	4.1	0	5.8	0	5.8	0	5.7	0	6.5	0	7.5	0	8.1	45	8.6	45	8.9	45	8.3	45	8.3	0	6.7	0	5.8	0	5	0	4.9	0
		1993	11	2	0	4.4	0	4.2	0	3.5	0	3.6	0	3.9	0	2.5	0	2.8	0	3.1	0	5.3	0	5.3	0	5	0	8.3	0	8.3	0	8.6	0	9.2	0	9.4	45	9.4	45	7.8	45	10.6	45	7.2	45	7.5	45	7.1	45
		1993	11	3	0	5	0	5	0	4.7	0	4.7	0	4.7	0	4.7	0	4.7	0	4.7	0	5.6	0	6.1	0	6.4	45	8.1	45	9.4	45	10.8	45	10	45	9.7	45	9.7	45	8.6	45	8.3	45	7.8	45	7.8	0	6.4	0
		1993	11	4	0	5.4	0	5.4	0	5.7	0	5.6	0	5.6	0	5.4	0	5	0	5	0	5.8	0	5.1	0	6	0	6.1	0	8.6	45	7.2	45	6.7	45	8.3	45	8.9	45	8.3	45	7.5	45	7.2	0	7.2	0	6.9	0
		1993	11	5	0	6.4	0	5.6	0	5.3	0	6.1	0	5.8	0	4.4	0	4.3	0	3.2	0	2.4	0	4.4	0	5.3	0	5.8	0	5.6	0	5.6	0	7.5	45	9.6	45	8.9	45	8.8	0	7.1	0	6.9	0	7.5	0	6.9	0
		1993	11	6	0	6.7	0	6.1	0	5.8	0	5.6	0	5.8	0	5.8	0	5	0	4.3	0	6.1	0	6.9	0	7.5	0	8.9	0	8.9	0	9.2	0	9.7	0	9.7	0	8.6	0	8.6	0	8.9	0	8.1	0	8.7	0	9	0
		1993	11	7	0	8.3	0	6.7	0	6.1	0	6.4	0	6.1	0	6.4	0	6.4	0	5.8	0	8.3	0	8.3	0	8.6	0	8.3	0	7.5	0	8.1	0	10	0	9.7	0	9.7	0	10	0	9.7	0	9.4	0	7.5	0	7.5	0
		1993	11	8	0	8.3	0	7.8	0	7.2	0	7.2	0	6.8	0	5.8	0	6.4	0	6.5	0	6.7	0	7.8	0	9.4	45	8.9	45	10.3	45	11.1	45	10	0	9.7	0	8.6	0	8.3	0	7.5	0	8.3	0	8.6	0	8.1	0
		1993	11	9	0	7.2	0	6.9	0	6.4	0	6.4	0	6.7	0	5.8	0	6.4	0	3.4	0	8.5	0	9	0	9.7	0	9.2	0	10	0	10	0	9.7	0	8.1	0	8.6	0	8.7	0	8.3	0	8.2	0	8.3	0	7.5	0
		1993	11	10	0	6.1	0	6.1	0	5.8	0	6.7	0	5.8	0	5.8	0	6.1	0	5.8	0	6.9	0	6.9	0	7.5	0	8.1	0	8.3	0	9.7	0	9.4	0	9.7	0	8.6	0	8.3	0	7.5	0	7.2	0	7.2	0	6.4	0
		1993	11	11	0	6.4	0	4.5	0	5.6	0	5.6	0	5	0	5.3	0	4.7	0	5.4	0	5	0	4.3	0	5	0	5	0	6.4	0	8.3	0	8.9	0	8.6	45	10	45	9.4	45	7.8	0	7.5	0	7.5	0	7.2	0
		1993	11	12	0	5.6	0	5.8	0	5	0	5.6	0	5.6	0	5.8	0	5.5	0	4.4	0	6.9	0	7.2	0	6.9	0	6.4	0	8.3	0	8.2	0	8.4	0	8.2	0	9.7	45	9.2	45	9.2	45	9.2	45	8.3	45	8.7	45
		1993	11	13	0	6.8	0	6.1	0	6.1	0	6.4	0	6.1	0	5.6	0	5.8	0	5.4	0	7.2	0	7.8	0	8.1	0	9.4	0	9.7	0	9.7	0	9.2	0	9.7	0	9.4	0	8.9	0	8.1	0	7.8	0	7.5	0	7.2	0
		1993	11	14	0	6.7	0	6.4	0	6.1	0	6.4	0	5.8	0	5.8	0	5	0	5.8	0	7.5	0	6.9	0	7.8	45	8.9	45	9.2	45	9.7	45	9.7	45	9.7	45	8.3	45	7.8	45	8.6	45	7.6	0	7.2	0	6.7	0
		1993	11	15	0	6	0	4.7	0	5	0	5	0	4.4	0	3.3	0	4.3	0	4	0	5	0	6.1	0	6.7	0	7.8	45	8.3	45	8.2	45	9.7	45	9.7	45	8.9	45	7.8	45	7.2	45	7.5	45	7.5	45	6.4	45
		1993	11	16	45	5	45	4.2	45	4.3	45	3.6	45	3.8	45	3.1	45	3.1	0	3.3	0	4.2	0	2.2	0	5.4	45	8.1	45	8.1	45	9.4	45	9.7	45	8.3	45	7.5	45	6.4	45	5.6	45	5.8	0	5.6	0	5	0
		1993	11	17	0	4.4	0	3.9	0	4.7	0	4.2	0	3.3	0	2.6	0	2.4	0	2.8	0	3.6	0	5.3	45	4.7	270	2.8	45	8.3	45	8.9	45	8.6	90	8.3	45	7.2	45	8.2	45	7.6	0	7.5	0	7.1	0	5.3	0
		1993	11	18	0	5.6	0	4.2	0	4.6	0	2.6	0	0.8	0	1.4	0	3.6	0	5.8	0	7.2	0	5.3	0	5.8	0	5.3	0	6.1	0	8.9	0	9.2	45	9.7	45	8.2	45	9.1	45	8.6	0	7.2	45	6.9	0	5	0
		1993	11	19	0	3.9	0	3.2	0	4.3	0	4.7	0	3.6	0	3.2	0	4	45	3.9	45	4.2	45	5	45	5.6	45	5.6	45	5	45	5.6	45	6.7	45	6.7	45	4.7	45	5.6	45	5	45	5	45	5.3	45	4.9	45
		1993	11	20	45	2.1	45	1.9	45	0.8	45	0.1	45	0.1	45	1	45	0.6	315	1.9	0	1.9	45	1.5	90	3.5	90	5	90	5.3	90	5.6	90	5.3	45	3.6	45	3.1	45	2.4	45	1.8	45	1.7	45	1	45	0.8	315
		1993	11	21	315	3.9	315	3.9	315	3.9	0	3.3	0	1.7	0	1.7	0	0.3	0	1.2	0	2.1	270	2.6	315	2.8	0	3.2	0	2.9	90	4	90	5	90	5	90	4.3	90	4.4	90	5.3	90	5.1	90	3.8	90	2.5	45
		1993	11	22	45	1.9	45	1	90	1.1	90	1.4	90	1.1	90	1.1	0	1.9	315	1.4	0	1.1	0	1.5	45	2.9	90	3.5	90	3.6	90	4.2	90	4.4	90	5.8	45	6.4	45	5.8	45	6.9	45	6.4	45	5.8	45	5.6	45
		1993	11	23	45	3.6	45	2.4	45	2.9	45	1.8	45	3.2	45	2.2	45	1.4	0	1.2	0	1.1	45	1.8	0	1.8	90	3.3	90	3.8	90	5.8	90	7.5	45	8.1	45	7.5	45	7.2	45	7.2	0	5.7	0	4.1	0	3.6	0
		1993	11	24	45	0.6	0	1	0	1	0	1.2	0	1.9	0	1.9	0	1.2	0	1.4	0	1.8	0	1.5	0	3.2	315	2.6	315	4.5	315	4.5	315	3.6	315	2.8	45	4.4	45	5.8	45	5.6	0	4.4	0	3.6	0	4	0
		1993	11	25	0	2.9	0	2.2	0	3.1	0	3.5	0	2.2	0	2.5	0	2.2	0	2.2	0	1.9	0	2.1	0	2.4	0	1.4	90	4.2	90	5.6	90	6	90	6.5	90	6.5	90	5.8	45	5.1	45	5.4	45	5.1	45	4.4	45
		1993	11	26	0	3.3	0	2.8	0	1.7	0	1.4	315	1.5	315	1.2	315	1.7	315	1.2	315	0.7	0	1.4	90	2.9	90	4.3	90	4.4	90	5.3	90	4.2	90	4	90	3.5	90	3.1	90	2.5	90	2.4	90	1.9	45	1.5	45
		1993	11	27	45	0.3	45	0.8	45	0.6	45	1.4	45	1.9	45	2.1	45	2.4	0	2.5	0	2.5	0	2.1	0	2.5	90	4.9	90	6.9	90	7.8	90	8.3	90	7.5	45	7.5	45	7.5	45	8.1	45	6.9	45	6.7	45	6.9	45
		1993	11	28	45	6.4	45	5.6	45	6.3	45	5	45	5	45	5.1	45	5	0	4.7	0	4.2	0	3.6	0	3.8	0	3.3	0	2.8	90	1.5	0	4.4	0	8.5	0	7.8	0	7.8	0	7.5	0	6.9	0	6.7	0	5.8	0
		1993	11	29	45	5.1	0	4.3	0	4.7	0	6.1	0	5.6	0	5.3	0	4.3	0	3.8	0	2.4	0	2.8	0	4.2	0	4	0	3.6	0	4.3	0	7.2	0	8.6	45	8.6	45	8.3	45	8.3	45	6.8	45	6.8	45	6.9	45
		1993	11	30	45	5	0	4.2	0	4.9	0	5.3	0	4.9	0	4.4	0	3.6	0	3.8	0	3.5	0	2.2	45	4	45	4.3	90	6.4	90	7.5	90	8.1	45	9.2	45	9.2	45	8.1	45	8.3	45	7.2	45	6.4	45	5.6	45
		1993	12	1	0	4.4	45	3.5	45	3.5	45	3.8	45	3.9	0	4.2	0	4.3	0	4.4	0	5	0	6.4	0	6.4	0	7.5	0	8.1	0	8.9	0	8.9	0	8.3	45	8.9	45	8.9	0	7.5	0	7.5	0	6.9	0	6.7	0
		1993	12	2	0	5.3	0	5.1	0	5.6	0	6.2	0	7.8	0	6.4	0	7.2	0	6.9	0	7.8	0	8.9	0	8.3	0	8.3	45	7.5	45	8.9	45	8.9	45	8.9	45	8.9	45	8.6	45	8.9	45	8.1	45	7.5	0	6.9	0
		1993	12	3	0	7.1	0	6.8	0	6.7	0	7.5	0	6.1	0	5.6	0	5.7	0	5.4	0	7.8	0	6.9	0	7.8	0	7.8	0	8.9	0	7.8	0	8.6	0	8.9	0	8.9	0	8.6	0	8.4	0	6.7	0	6.4	0	6.7	0
		1993	12	4	0	6.1	0	6.7	0	6.4	0	5.3	0	6.1	0	5.3	0	5.8	0	5.3	0	7.5	0	8.6	0	8.1	0	8.6	0	8.6	0	9.2	0	9.7	45	8.3	45	9.2	45	8.3	0	6.9	0	6.1	0	6.5	0	6.7	0
		1993	12	5	0	5.8	0	6.1	0	6.7	0	6.4	0	5.6	0	5	0	4.4	0	5	0	6.5	0	6.7	0	8.2	0	9.2	0	9.2	0	9.2	45	9.2	45	8.9	45	8.6	0	7.5	0	7.5	0	6.9	0	6.7	0	6.7	0
		1993	12	6	0	6.9	0	6.7	0	6.8	0	6.5	0	5.8	0	6.9	0	6.7	0	6	0	8.5	0	8.2	0	8.9	0	9.2	0	9.7	0	10.3	0	9.4	0	9	0	8.5	0	7.5	0	7.6	0	7.1	0	6.5	0	6	0
		1993	12	7	0	5.8	0	6.8	0	6.8	0	6.7	0	6.1	0	4.4	0	6.1	0	4.6	0	6.8	0	7.6	0	8.1	0	8.3	0	8.9	0	9.4	0	9.4	0	9.9	0	9	0	9	0	9.2	0	8.3	0	8.3	0	8.9	0
		1993	12	8	0	8.9	0	7.9	0	9	0	8.2	0	8.9	0	8.1	0	7.6	0	7.5	0	7.9	0	8.9	0	9.6	0	10.1	0	6.0875	0	11	0	10	0	10	0	9.4	0	9.2	0	9.9	0	10	0	9.4	0	8.3	0
		1993	12	9	0	7.5	0	7.2	0	7.5	0	6.9	0	7.9	0	7.5	0	6.9	0	6.4	0	8.1	0	8.3	0	8.3	0	9.2	0	9.4	0	9.2	0	8.9	0	9.5	0	8.3	0	9.2	0	8.6	0	8.6	0	8.1	0	8.1	0
		1993	12	10	0	7.8	0	7.8	0	7.1	0	7.1	0	6.7	0	6.4	0	6.4	0	6.4	0	7.5	0	7.5	0	7.8	0	8.3	0	8.5	0	10.2	0	9.2	0	8.9	0	8.5	0	8.6	0	8.1	0	6.7	0	6.4	0	6.1	0
		1993	12	11	0	5.4	0	5.8	0	5.4	0	5.4	0	5.4	0	5.4	0	4.7	0	4.8	0	5.4	0	5.8	0	6	0	6.5	0	7.5	0	7.8	0	8.5	0	8.3	0	8.1	0	8.1	0	6.9	0	7.5	0	6.4	0	6.4	0
		1993	12	12	0	4.7	0	4.7	0	4.4	0	4.2	0	4.2	0	4.4	0	4.2	0	5	0	5.7	0	4.6	0	3.9	45	3.9	45	6.1	45	8.3	45	8.3	45	8.3	0	7.8	0	8.3	0	8.1	0	7.2	0	6.1	0	5.2	0
		1993	12	13	0	4.7	0	5	0	5.8	0	6.1	0	6.7	0	6.4	0	6.1	0	6.4	0	7.9	0	7.4	0	7.1	0	7.8	0	7.8	0	8.3	0	8.1	0	8.2	0	9.4	45	8.9	0	8.3	0	7.8	0	6.2	0	6.5	0
		1993	12	14	0	7.4	0	4.2	0	5.3	0	5.3	0	5.4	0	4.7	0	5	0	4.7	0	5.8	0	6.7	0	7.8	0	8.6	0	8.6	0	8.9	0	9.4	0	9.2	0	9.2	0	7.8	0	7.2	0	7.5	0	8.1	0	6.9	0
		1993	12	15	0	5.6	0	5.8	0	6.1	0	5.8	0	5	0	5	0	5	0	6.1	0	5.7	0	5.8	0	7.2	0	8.3	0	7.5	0	7.4	0	6.9	0	7.2	0	7.2	0	7.5	0	7.4	0	7.1	0	6.4	0	5.8	0
		1993	12	16	0	3.3	0	4.7	0	4.7	0	4.7	0	4.7	0	4.7	0	4.9	0	4.4	45	3.5	45	2.5	45	1.7	0	2.5	0	4.9	0	7.1	0	7.1	0	7.5	0	8.3	0	7.6	0	7.6	0	7.1	0	7.1	0	6.7	0
		1993	12	17	0	4.7	0	3.5	0	3.1	0	2.8	0	2.1	0	2.1	0	3.1	0	3.6	0	3.2	0	3.9	45	5.3	45	7.2	45	7.5	45	7.5	45	7.8	45	7.5	45	6.9	45	6.9	45	6.5	45	5.6	45	5.3	0	3.9	0
		1993	12	18	0	2.8	0	2.6	0	3.2	0	2.4	0	1.9	45	3.8	0	1.9	0	2.5	0	4.4	0	5.6	0	5.8	0	7.5	45	7.8	45	8.1	45	8.6	45	7.8	0	7.5	0	6.9	0	6.9	0	6.4	0	6.7	0	5.6	0
		1993	12	19	0	3.1	0	3.3	0	4.2	0	3.9	0	2.9	0	2.8	0	3.1	0	3.9	0	4.2	0	7.4	0	2.8	45	5.6	0	6.9	0	8.1	0	9.7	0	9.7	0	9.3	0	8.3	0	7.8	0	7.2	0	7.2	0	6.9	0
		1993	12	20	0	5.4	0	5.4	0	5.1	0	6.2	0	7.1	0	6.5	0	6.4	0	7.1	0	8.6	0	8.5	0	7.9	0	8.3	0	8.5	0	9.2	0	10	0	9.9	0	8.8	0	8.6	0	9	0	8.6	0	8.3	0	8.1	0
		1993	12	21	0	8.2	0	8.8	0	8.2	0	7.9	0	8.1	0	7.1	0	7.2	0	7.1	0	6.9	0	6.5	0	6.4	0	6.9	0	8.3	0	9	0	9.2	0	9.4	0	8.9	0	8.9	0	7.5	0	7.5	0	6.9	0	8.1	0
		1993	12	22	0	5.6	0	6.4	0	6.2	0	6.2	0	5.1	0	5.4	0	5.8	0	5.3	0	6.8	0	8.2	0	8.2	0	8.9	0	7.3	0	10.3	0	9.4	0	10	0	9.3	0	8.5	0	8.5	0	8.5	0	8.3	0	7.8	0
		1993	12	23	0	6.7	0	6.6	0	6.5	0	6.7	0	6.5	0	6.8	0	7.5	0	6	0	8.1	0	8.3	0	8.5	0	8.3	0	7.3	0	7.3	0	8.9	0	9.3	0	9	0	8.6	0	8.6	0	7.1	0	6.9	0	7.2	0
		1993	12	24	0	7.2	0	6.7	0	7.1	0	6.8	0	7.1	0	6.8	0	7.2	0	7.2	0	7.5	0	8.6	0	7.8	0	8.3	0	8.2	0	10	0	9.4	0	8.6	0	8.9	0	9	0	9	0	9	0	8.6	0	8.9	0
		1993	12	25	0	6.5	0	6.2	0	6.7	0	6.4	0	7.1	0	6.9	0	6.4	0	6.1	0	7.5	0	7.2	0	7.2	45	7.9	0	8.1	0	8.1	0	7.6	0	8.3	0	9.5	0	8.6	0	8.9	0	7.8	0	7.6	0	7.5	0
		1993	12	26	0	4.3	0	5.8	0	5.3	0	4.7	0	4.3	0	4.2	0	3.6	0	5.6	0	7.8	0	7.1	0	7.8	0	9	0	8.1	0	7.5	0	8.1	0	7.2	0	8.2	0	6.1	0	6.7	0	6.1	0	5.8	0	4.3	0
		1993	12	27	0	6.9	0	6.7	0	5.8	0	6.1	0	4.7	0	4.6	0	5.3	0	5.6	0	7.6	0	8.3	0	8.6	0	9.2	0	9.4	0	10	0	9.7	0	9.2	0	9.3	0	8.9	0	8.6	0	8.3	0	7.8	0	8.1	0
		1993	12	28	0	8.1	0	7.6	0	7.4	0	7.6	0	9.2	0	6.9	0	6.2	0	5.6	0	8.3	315	5.6	315	6	315	7.2	0	7.1	0	7.4	0	8.5	0	8.5	0	9.4	0	8.9	0	9.5	0	8.9	0	8.2	0	8.1	0
		1993	12	29	0	7.2	0	7.5	0	6.7	0	6.8	0	6.5	0	6.5	0	7.4	0	6.8	0	7.5	0	7.8	0	8.9	0	9.7	0	9.2	0	9.2	0	8.3	0	8.9	0	8.9	0	9.4	0	9.4	0	9.4	0	7.8	0	9.7	0
		1993	12	30	0	8.1	0	7.8	0	6.7	0	6.7	0	6.8	0	6.4	0	6.7	0	5	0	7.2	0	6.4	0	6.4	0	7.9	0	8.2	0	8.3	0	9	0	8.6	0	8.2	0	8.6	0	9.7	0	7.8	0	7.2	0	7.8	0
		1993	12	31	0	6.9	0	6.1	0	6.2	0	6.4	0	6.5	0	6.9	0	7.2	0	7.6	0	9.2	0	8.9	0	8.3	0	9.4	0	9.4	0	9.4	0	9.4	0	9.4	0	9.6	0	9	0	9	0	8.6	0	8.3	0	7.5	0
		1994	1	1	0	6.7	0	6.5	0	6.2	0	7.2	0	6.5	0	6.5	0	5.6	0	6.1	0	6.1	0	7.9	0	8.1	0	9.3	0	8.9	0	9.7	0	8.2	0	8.2	0	8.2	0	8.1	0	8.1	0	7.9	0	8.1	0	9	0
		1994	1	2	0	7.6	0	5.7	0	5.7	0	5.3	0	3.9	0	3.5	0	2.5	0	3.8	0	4.2	0	5.6	0	6	0	6	0	6.8	0	9.6	0	9.2	0	8.8	0	8.5	0	8.2	0	7.8	0	6.9	0	6.9	0	7.1	0
		1994	1	3	0	6.5	0	6.4	0	6	0	5.5	0	5.8	0	6.1	0	5.6	0	5.1	0	5.4	0	6.5	0	5.6	0	5.7	0	6.4	0	7.2	0	8.2	0	8.9	0	8.6	0	7.8	0	7.5	0	6.4	0	6.2	0	6	0
		1994	1	4	0	3.9	0	3.5	0	4.3	0	5.1	0	5	0	4.7	0	5.4	0	5	0	5	0	5.3	0	4.7	0	5.1	0	5.3	0	6.1	0	5.4	0	5.1	0	7.2	0	7.9	0	8.3	0	8.3	0	7.8	0	6.5	0
		1994	1	5	0	4.3	0	3.3	0	2.5	0	2.1	0	1.1	0	0.8	0	2.5	0	4.4	0	8.5	0	6.9	0	6.4	0	4.8	0	8.1	0	8.1	0	8.1	0	8.2	0	8.6	0	7.8	0	8.6	0	7.8	0	6.7	0	6.7	0
		1994	1	6	0	4.9	0	3.7	0	4.9	0	4.3	0	3.9	0	3.3	0	4.2	0	4.7	0	6.7	0	6.9	0	7.4	0	6.4	0	7.8	0	9.4	0	8.6	0	9.7	0	8.9	0	8.3	0	7.5	0	7.8	0	7.1	0	6.2	0
		1994	1	7	0	6.7	0	5.8	0	5.3	0	5.3	0	5.3	0	5	0	5.3	0	5.6	0	8.1	0	8.6	0	9.7	0	8.9	0	9.2	0	9	0	9.2	0	9.4	0	8.3	0	9.6	0	7.8	0	7.2	0	7.1	0	7.1	0
		1994	1	8	0	6.8	0	5.4	0	5.4	0	5.8	0	4.4	0	4.7	0	3.3	0	3.1	0	5.1	0	6	0	6.7	0	7.9	0	8.1	0	9	0	9.4	0	8.9	0	8.9	0	8.6	0	8.6	0	7.8	0	7.2	0	6.7	0
		1994	1	9	0	6.4	0	6.4	0	6.4	0	5.3	0	5	0	5	0	5.3	0	4.7	0	6.1	0	6.5	0	6.8	0	7.2	0	7.5	0	8.3	45	10	45	10.3	45	9.2	0	8.3	0	8.1	0	8.1	0	7.8	0	7.2	0
		1994	1	10	0	6.1	0	5.8	0	5.3	0	5.3	0	5.6	0	4.7	0	5.3	0	5.4	0	6.8	0	7.8	0	8.6	0	8.8	0	9	0	8.9	0	9.4	0	9.7	0	8.6	0	8.1	0	7.5	0	6.9	0	6.9	0	6.4	0
		1994	1	11	0	5.6	0	5	0	5.6	0	5	0	5.6	0	6.1	0	4.4	0	4.4	0	7.2	0	8.1	0	8.2	0	8.3	0	8.3	0	8.3	0	8.3	0	8.8	0	8.2	0	8.3	0	8.1	0	8.1	0	7.5	0	7.5	0
		1994	1	12	0	6.4	0	6.4	0	5.8	0	5.3	0	4.7	0	5.3	0	4.3	0	4.7	0	3.6	0	6.1	0	6.9	0	7.8	0	8.6	0	4.4	0	9.4	0	10	0	9.4	0	10	0	9.2	0	8.9	0	7.8	0	8.6	0
		1994	1	13	0	6.9	0	5.3	0	5.6	0	6.9	0	6.7	0	6.9	0	6.9	0	6.7	0	6.7	0	6.4	0	6.7	0	6.9	0	6.4	0	7.2	0	8.3	0	8.3	0	9.4	0	9.2	0	8.3	0	8.3	0	7.5	0	8.3	0
		1994	1	14	0	6.4	0	5.8	0	5.6	0	4.9	0	4.7	0	4.2	0	4.4	0	3.3	0	2.8	315	2.3	315	2.6	315	6.7	315	2.6	315	6.9	0	4.7	0	7.2	0	7.8	0	8.6	0	8.4	0	7.5	0	7.5	0	6.8	0
		1994	1	15	0	5.3	0	4.4	0	6.7	0	7.2	0	7.2	0	6.1	0	8.1	0	6.9	0	8.6	0	9.4	0	8.6	0	9.6	0	8.6	0	9.2	0	9.7	0	10	0	8.3	0	9.4	0	10	0	8.3	0	8.3	0	6.7	0
		1994	1	16	0	7.8	0	7.2	0	6	0	6	0	5.3	0	5	0	5.3	0	6.1	0	5.6	0	6.4	0	5.6	315	4.7	0	7.5	0	8.6	0	10	0	8.9	0	8.9	0	8.1	0	7.5	0	8.3	0	8.1	0	8.9	0
		1994	1	17	0	6.9	0	6.4	0	6.5	0	6.5	0	6.9	0	6.4	0	6.4	0	6.1	0	7.5	0	8.6	0	8.1	0	8.9	0	9.4	0	10.3	0	10.3	0	10	0	9.4	0	8.9	0	8.2	0	8.3	0	8.9	0	9.2	0
		1994	1	18	0	6.7	0	6.7	0	6.7	0	6.8	0	5.4	0	5.4	0	3.2	0	3.9	0	5	0	6.4	0	7.2	0	7.8	0	6.9	0	9.2	0	10.3	0	9.2	0	6.1	0	8.9	0	8.1	0	7.5	0	6.5	0	7.2	0
		1994	1	19	0	6.9	0	6.4	0	6.2	0	4.7	0	4.3	0	5.3	0	6.2	0	6.4	0	8.9	0	7.5	0	7.5	0	8.3	0	8.3	0	9.4	0	9.2	0	9.7	0	9.7	0	8.1	0	8.9	0	8.3	0	8.1	0	7.1	0
		1994	1	20	0	6.1	0	6.1	0	6.7	0	6.4	0	6.2	0	5.4	0	4.2	0	4.7	0	5.8	0	6.7	0	7.5	0	8.3	0	8.9	0	9.2	0	8.3	0	8.6	0	8.1	0	8.9	0	7.8	0	8.6	0	7.8	0	8.1	0
		1994	1	21	0	6.7	0	6.4	0	5.6	0	6.1	0	5.6	0	5	0	4.4	0	4.7	0	6.2	0	7.6	0	7.8	0	8.6	0	8.1	0	8.9	0	8.6	0	9.2	0	8.3	0	8.1	0	6.9	0	8.6	0	7.8	0	6.7	0
		1994	1	22	0	5	0	5.6	0	5.3	0	5	270	5.8	0	5	0	3.9	315	1.4	315	1.4	0	1.4	0	6.4	0	7.8	0	8.3	0	8.3	0	8.6	0	9.2	0	8.9	0	7.8	0	6.9	0	6.1	0	7.2	0	6.4	0
		1994	1	23	0	5	0	5.3	0	5.3	0	5.3	0	5.3	0	3.9	0	1.4	315	1	315	1.2	315	1.4	0	3.3	0	3.6	0	8.1	0	8.6	0	1.5	0	8.6	0	8.4	0	8.6	0	8.3	0	9.3	0	8.1	0	6.9	0
		1994	1	24	0	5.3	0	5.8	0	6.7	0	5.8	0	5.6	0	4.7	0	3.6	0	3.1	0	6.4	0	6.4	0	6.4	0	7.5	0	8.1	0	9.2	0	10.3	0	9.6	0	9.6	0	9.2	0	8.9	0	7.8	0	7.8	0	6.9	0
		1994	1	25	0	7.5	0	7.8	0	7.5	0	7.5	0	6.9	0	7.2	0	6.9	0	7.4	0	6.1	0	6.7	0	6.9	0	6.7	0	6.4	0	8.1	0	9.2	0	8.9	0	8.9	0	9.2	0	10	0	8.6	0	8.6	0	8.1	0
		1994	1	26	0	6.7	0	7.2	0	7.2	0	5.6	0	7.5	0	6.4	0	5.8	0	5.3	0	5.8	0	6.1	0	6.4	0	6.1	0	7.5	0	6.4	0	10.8	0	10.8	0	10.6	0	10	0	9.4	0	8.3	0	7.5	0	7.1	0
		1994	1	27	0	6.9	0	7.8	0	6.7	0	6.4	225	6.7	0	7.2	0	7.5	0	7.8	0	8.1	0	8.6	0	8.9	0	9.4	0	10	0	8.2	0	9.7	0	9.7	0	9.4	0	8.9	0	8.9	0	8.3	0	9.4	0	5.87916666666667	0
		1994	1	28	0	8.1	0	8.1	0	7.8	0	7.8	0	8.3	0	7.5	0	8.1	0	7.9	0	8.8	0	8.9	0	8.9	0	7.8	0	9.4	0	9.4	0	9.4	0	9.4	0	9.7	0	10	0	10	0	10.3	0	10.6	0	10.6	0
		1994	1	29	0	7.5	0	6.9	0	5.8	0	6.1	0	6.7	0	5.8	0	6.1	0	6.4	0	7.5	0	8.1	0	8.1	0	9.2	0	9.4	0	9.7	0	9.4	0	9.7	0	10.3	0	10.3	0	9.7	0	9.6	0	10.3	0	10.3	0
		1994	1	30	0	8.9	0	8.3	0	8.1	0	8.9	0	8.3	0	6.9	0	6.7	0	7.5	0	5.4	0	6.8	0	7.5	0	5.8	0	6.7	0	7.5	0	7.5	0	8.1	0	8.9	0	8.3	0	10	0	9.2	0	9.2	0	9.2	0
		1994	1	31	0	8.3	0	6.7	0	6.7	0	7.5	0	6.1	0	7.5	0	7.5	0	7.5	0	6.1	0	7.2	0	8.1	0	8.6	0	9.7	0	10.6	0	10	0	11.1	0	10.3	0	8.9	0	8.6	0	8.1	0	8.1	0	7.6	0
		1994	2	1	0	7.2	0	6.9	0	7.5	0	6.2	0	6.4	0	6.9	0	6.7	0	5.8	0	7.8	0	7.5	0	7.8	0	8.3	0	8.9	0	8.3	0	9.4	0	9.4	0	9.4	0	8.6	0	8.6	0	8.2	0	7.6	0	6.9	0
		1994	2	2	0	6.9	0	6.1	0	6	0	5.4	0	3.9	0	2.8	0	3.9	315	2.4	0	6	0	7.2	0	7.5	0	7.5	0	8.1	0	8.1	0	8.6	0	9.4	0	9.4	0	9.4	0	8.3	0	9.4	0	7.3	0	8.1	0
		1994	2	3	0	7.5	0	6.9	0	6.4	0	5.3	0	4	0	3.6	0	4.2	0	5.6	315	2.3	0	7.5	0	7.8	0	8.9	0	9.3	0	8.8	0	9.2	0	8.9	0	8.1	0	7.5	0	6.4	0	6.1	0	6.1	0	5.6	0
		1994	2	4	0	5.7	0	5.6	0	5.6	0	5.6	0	7.4	0	5.1	0	5.1	0	5	0	7.2	0	5.7	0	6.2	0	5.6	0	7.8	0	5.8	0	7.6	0	8.2	0	8.6	0	7.6	0	7.2	0	7.2	0	5.4	0	4.7	0
		1994	2	5	0	6.1	0	6.1	0	5.8	0	6.7	0	6.1	0	6.2	0	6.2	0	5.8	0	7.5	0	7.5	0	7.8	0	8.2	0	8.2	0	9.4	0	9.7	0	9.4	0	9.2	0	10	0	10	0	9.7	0	10.8	0	7.2	0
		1994	2	6	0	7.5	0	6.9	0	7.2	0	6.9	0	6.4	0	5.6	0	5.7	0	5.7	0	6.1	0	8.3	0	9.2	0	10	0	10	0	7.8	0	10.3	0	9.2	0	10.3	0	9.2	0	10	0	10	0	9.4	0	9.2	0
		1994	2	7	0	7.8	0	6.4	0	6.4	0	6.5	0	7.4	0	6.8	0	8.2	0	6.7	0	6.7	0	7.8	0	10	0	10.3	0	10.3	0	8.3	0	10.3	0	10	0	10.3	0	10.6	0	9.7	0	8.9	0	8.9	0	7.5	0
		1994	2	8	0	8.6	0	7.8	0	7.8	0	6.7	0	7.2	0	7.5	0	7.8	0	6.6	0	8.3	0	8.3	0	9.4	0	9.4	0	9.7	0	10.3	0	9.4	0	10	0	10	0	10.3	0	10.3	0	9.4	0	9.4	0	9.2	0
		1994	2	9	0	9.2	0	7.9	0	7.4	0	6.9	0	8.3	0	8.3	0	9.2	0	7.8	0	9.4	0	10.8	0	9.7	0	9.2	0	9.2	0	10	0	10.8	0	9.7	0	10.6	0	11.1	0	10.3	0	10.8	0	10.8	0	10.3	0
		1994	2	10	0	9.4	0	8.8	0	8.9	0	6.9	0	8.1	0	6.9	0	7.8	0	8.1	0	9.2	0	9.2	0	9.4	0	8.1	0	9.7	0	10.6	0	10	0	10.8	0	10.3	0	11.1	0	11.1	0	10.6	0	10.8	0	10.6	0
		1994	2	11	0	10.3	0	8.6	0	6.9	0	7.8	0	6.4	0	7.6	0	7.6	0	6.1	0	7.8	0	8.6	0	9.2	0	8.9	0	10.6	0	10.6	0	10.8	0	10.8	0	11.4	0	11.9	0	12.8	0	13.1	0	12.2	0	11.9	0
		1994	2	12	0	9.2	0	9.2	0	10.3	0	11.1	0	10.3	0	9.2	0	8.9	0	8.6	0	9.7	0	9.7	0	8.9	0	8.1	0	8.9	0	7.8	0	8.9	0	9.4	0	10.6	0	10	0	9.4	0	9.4	0	8.9	0	8.6	0
		1994	2	13	0	9.2	0	9.7	0	9.7	0	9.4	0	8.9	0	8.6	0	7.8	0	8.3	0	9.7	0	8.3	0	9.4	0	10	0	11.1	0	10.6	0	11.1	0	11.1	0	10.8	0	11.9	0	10.6	0	9.7	0	9.7	0	8.6	0
		1994	2	14	0	8.3	0	8.3	0	9.4	0	10	0	8.9	0	6.9	0	6.5	0	5.6	0	6.2	0	8.1	0	9.2	0	10	0	9.7	0	10	0	10	0	9.7	0	10.8	0	9.7	0	9.3	0	9.3	0	7.5	0	7.5	0
		1994	2	15	0	6.1	0	6.1	0	6.4	45	6.1	0	5.3	45	6	0	6.2	0	6.1	0	7.8	0	7.5	0	8.1	0	8.3	0	8.3	0	9.4	0	9.2	0	9.4	0	9.4	0	9.7	0	9.4	0	8.3	0	7.5	0	7.2	0
		1994	2	16	0	6.7	0	6.1	0	6.1	0	7.2	0	6.7	0	5.7	0	4.2	0	5.3	0	5.3	0	5.3	0	7.2	0	7.8	0	8.9	0	10	0	9.2	0	9.2	0	9.4	0	10	0	9.4	0	8.9	0	8.3	0	7.5	0
		1994	2	17	0	7.8	0	6.9	0	6.9	0	7.5	0	6.9	0	7.2	0	6.7	0	6.1	0	7.5	0	6.9	0	8.3	0	8.6	0	8.6	0	9.2	0	8.6	0	8.9	0	9.3	0	9.3	0	9.7	0	8.3	0	8.3	0	6.9	0
		1994	2	18	0	5.6	0	6.4	0	6.4	0	7.2	0	6.1	0	5	0	3.9	0	3.6	0	5.3	0	5.3	0	5.3	0	5.3	0	4.2	0	6.1	0	8.9	0	8.9	0	9.4	0	9.8	0	9.4	0	8.9	0	8.3	0	8.3	0
		1994	2	19	0	5.4	0	9.3	0	6.5	0	6.9	0	6.9	0	6.9	0	5.7	0	5.4	0	6.1	0	6.2	0	4.9	0	5.3	0	6.1	0	5.8	0	9.4	0	10.3	0	9.4	0	10	0	8.6	0	7.6	0	7.6	0	7.6	0
		1994	2	20	0	9.4	0	8.3	0	7.8	0	7.8	0	8.3	0	7.5	0	7.5	0	6.1	0	5.1	0	6.4	0	5.4	0	5.4	0	8.9	0	9.4	0	10.8	0	10.8	0	10.8	0	11.1	0	10.8	0	9.2	0	7.5	0	7.8	0
		1994	2	21	0	9.2	0	8.6	0	7.8	0	8.1	0	7.2	0	6.5	0	5.6	0	6.1	0	9.2	0	7.8	0	8.9	0	9.4	0	10	0	9.7	0	9.7	0	8.6	0	10	0	10.3	0	8.6	0	8.6	0	8.1	0	8.1	0
		1994	2	22	0	6.1	0	5.6	0	5.6	0	4.7	0	6.1	0	6.1	0	6.1	0	6.1	0	8.1	0	7.8	0	7.2	0	7.6	0	7.6	0	8.9	0	10.8	0	10.8	0	10.6	0	9.2	0	9.4	0	8.3	0	8.1	0	9.1	0
		1994	2	23	0	6.8	0	7.1	0	7.2	0	6.7	0	6.7	0	6.8	0	6.2	0	6.9	0	6.9	0	7.8	0	7.8	0	7.8	0	8.3	0	9.2	0	9.2	0	9.2	0	10.3	0	10.3	0	10.6	0	9.7	0	8.3	0	8.3	0
		1994	2	24	0	7.8	0	8.1	0	7.8	0	7.5	0	6.7	0	6.1	0	6.1	0	6.4	0	6.4	0	6.7	0	6.1	0	7.2	0	8.3	0	8.9	0	9.4	0	10	0	10.3	0	10.6	0	10.3	0	9.2	0	8.3	0	8.6	0
		1994	2	25	0	6.7	0	6.4	0	7.2	0	8.1	0	6.9	0	6.9	0	6.9	0	7.8	0	6.7	0	6.7	0	7.8	0	7.8	0	8.5	0	8.5	0	10.8	0	8.6	0	9.4	0	8.9	0	8.1	0	7.8	0	7.6	0	7.6	0
		1994	2	26	0	6.2	0	7.1	0	7.5	0	8.1	0	8.6	0	6.2	0	5.1	0	6.1	0	6.9	0	6.4	0	7.5	0	8.3	0	8.9	0	8.6	0	8.3	0	8.3	0	9.2	0	7.8	0	8.3	0	7.8	0	6.7	0	7.2	0
		1994	2	27	0	7.2	0	7.5	0	6.7	0	6.4	0	5.8	0	5.3	0	4.9	0	4.6	0	5.7	0	5.6	0	5.3	0	6.4	0	4.7	0	10	0	11.1	0	10.8	0	10.3	0	9.4	0	8.3	0	9.2	0	7.5	0	7.8	0
		1994	2	28	0	5.8	0	5.8	0	5.8	0	6.1	0	5.8	0	6.1	0	5.8	0	5.8	0	4.4	270	2.8	0	1.4	0	6.1	0	10	0	10.3	0	10.6	0	9.9	45	11.1	45	9.7	0	8.5	0	8.9	0	8.3	0	7.5	0
		1994	3	1	0	6.8	0	7.8	0	6.1	0	6.1	0	5.8	0	6.1	0	6.5	0	8.6	0	8.6	0	8.3	0	9.4	0	10.6	0	10.3	0	10	0	10.6	0	10.3	0	9.7	0	9.2	0	9.4	0	8.1	0	8.3	0	8.1	0
		1994	3	2	0	7.5	0	7.5	0	6.7	0	6.4	0	7.8	0	7.5	0	7.4	0	5.7	0	5.3	0	7.2	0	7.5	0	8.2	0	8.9	0	9.4	0	8.3	0	10.6	0	9.7	0	10	0	10	0	8.3	0	9.2	0	8.3	0
		1994	3	3	0	7.5	0	7.8	0	7.5	0	6.9	0	7.5	0	7.5	0	5.8	0	4.4	0	6.1	315	3.5	0	5.4	0	7.5	0	7.5	0	5	0	8.3	0	10.3	0	9.2	0	8.6	0	8.6	0	8.3	0	6.9	0	6.4	0
		1994	3	4	0	4.6	0	4.7	0	3.3	0	6.5	45	2.4	45	2.9	45	3.1	0	2.2	45	2.4	0	2.2	0	1.8	0	2.2	45	6.9	0	8.7	45	7.8	45	7.8	45	7.1	45	6.8	45	6.4	45	5.3	45	4.7	45	4	45
		1994	3	5	0	2.2	45	2.4	0	2.2	0	1.8	0	2.2	0	1.7	0	1.9	0	2.5	0	2.4	0	2.2	90	3.6	90	5.3	90	7.5	90	8.1	45	9.4	45	8.9	45	8.9	45	7.5	45	7.5	0	8.3	0	7.2	0	6.4	0
		1994	3	6	0	4.9	0	4.7	0	5.1	0	5.6	0	5.3	0	4.6	0	3.1	0	3.2	0	5.6	0	7.4	0	6.1	0	5.6	0	5.1	45	8.5	45	1.7	45	10	0	9.7	0	9.7	0	8.1	0	7.8	0	7.5	0	8.1	0
		1994	3	7	0	4.9	0	4.9	0	6.1	0	5.4	0	4.7	0	4.7	0	3.9	0	2.8	0	3.2	0	3.3	0	5.3	0	7.2	0	8.6	0	9.4	0	1.7	0	10.3	0	10	0	8.3	0	10.8	0	10.8	0	8.1	0	7.2	0
		1994	3	8	0	6.4	0	4.9	0	4.4	0	3.9	0	2.8	0	3.6	0	4.2	0	4.4	0	5.7	0	5.4	0	5.8	0	7.2	0	7.5	45	8.9	45	11.1	0	11.4	0	9.4	0	9.4	0	8.6	0	8.9	0	7.8	0	7.2	0
		1994	3	9	0	6.4	0	6.7	0	6.4	0	6.4	0	6.1	0	5.6	0	5.8	0	5	0	3.3	0	4.7	0	6.4	0	7.6	0	8.2	0	9.2	0	10	0	9.4	0	10.8	0	9.7	0	10	0	9.2	0	8.6	0	8.3	0
		1994	3	10	0	6.4	0	5.8	0	5.6	0	5.3	0	5	0	4.2	0	4.4	0	4.9	0	5.8	0	8.1	0	7.2	0	8.6	0	7.2	0	10.6	0	11.1	0	10	0	10.6	0	10	0	10	0	10.6	0	9.4	0	9.9	0
		1994	3	11	0	8.3	0	8.3	0	8.3	0	8.3	0	7.5	0	7.8	0	7.2	0	6.7	0	8.1	0	8.1	0	8.9	0	8.6	0	8.3	0	8.9	0	8.9	0	9.7	0	9.2	0	9.2	0	8.1	0	8.3	0	7.4	0	6.6	0
		1994	3	12	0	5.7	0	5	0	4.2	0	3.9	0	4.2	0	3.3	0	3.9	0	3.5	0	5.3	45	6.1	45	6.9	45	8.3	45	8.9	0	9.7	0	9.5	45	8.9	45	8.6	45	7.5	45	6.4	45	6.4	45	6.1	0	6	0
		1994	3	13	0	4.9	0	4.3	0	3.5	0	3.2	0	2.8	0	3.9	0	2.8	315	1.8	315	1.8	315	1.9	90	3.6	45	6.9	45	9.2	45	4.4	45	9.4	0	10	0	9.2	0	8.9	0	7.5	0	6.9	0	7.2	0	6.8	0
		1994	3	14	0	4.4	0	4.7	0	4.6	0	4.9	0	4.2	0	4.4	0	3.9	270	2.2	270	1.9	270	1.7	0	2.5	90	3.6	90	4.7	90	9.7	45	10.3	45	10.3	0	9.7	0	9.7	0	9.2	0	8.3	0	8.3	0	8.1	0
		1994	3	15	0	6.1	0	5	0	4.4	0	4.6	0	4.2	0	3.5	0	1.7	0	1.7	315	2.8	315	2.9	315	2.6	315	2.5	315	2.2	315	10.8	0	10.3	0	11.1	0	10.3	0	9.4	0	8.3	0	7.9	0	7.6	0	8.6	0
		1994	3	16	0	6	0	6	0	5.1	0	2.1	0	1	0	2.8	0	4.2	0	5	315	4.2	0	3.9	0	6.1	0	6.7	0	7.6	45	8.9	45	10	0	11.1	0	10	0	10	0	8.9	0	8.5	0	7.6	0	6.9	0
		1994	3	17	0	6.2	0	6.9	0	6.1	0	5.6	0	5.8	0	5.6	0	6.2	0	5.7	0	7.4	0	7.5	0	9.1	0	8.3	0	8.9	0	8.9	0	8.3	0	8.6	0	9.2	0	9.7	0	8.9	0	8.3	0	7.8	0	7.5	0
		1994	3	18	0	7.2	0	7.5	0	7.8	0	6.9	0	6.4	0	7.2	0	8.1	0	7.5	0	8.1	0	6.5	0	10.1	0	9.7	0	10.3	0	7.8	0	10	0	10.3	0	10	0	10.3	0	9.4	0	9	0	7.9	0	8.8	0
		1994	3	19	0	8.5	0	8.8	0	8.3	0	7.5	0	7.5	0	8.1	0	6.7	0	6.7	0	7.8	0	7.5	0	8.1	0	8.1	0	8.3	0	10.3	0	10.8	0	10	0	9.4	0	10	0	8.9	0	8.3	0	7.8	0	8.1	0
		1994	3	20	0	7.5	0	7.4	0	8.2	0	8.3	0	8.3	0	8.6	0	8.2	0	6.8	0	9.2	0	9.4	0	10	0	10	0	10.3	0	10.3	0	10.3	0	10.6	0	8.9	0	9.4	0	8.9	0	9.2	0	9.2	0	7.2	0
		1994	3	21	0	6.9	0	7.2	0	6.7	0	6.7	0	6.5	0	6	0	5.8	0	5.6	0	6.1	0	8.3	0	9.4	0	8.6	0	9.7	0	10.3	0	11.4	0	11.4	0	11.4	0	11.7	0	11.1	0	10.8	0	10.6	0	9.4	0
		1994	3	22	0	7.2	0	6.9	0	7.2	0	5.8	0	5.6	0	5.6	0	6.1	0	6.7	0	10.6	0	7.8	0	8.6	0	9.4	0	10.6	0	10	0	10.3	0	10.3	0	9.7	0	9.5	0	8.6	0	8.1	0	7.5	0	7.2	0
		1994	3	23	0	7.2	0	7.2	0	6.4	0	6.7	0	7.2	0	6.7	0	7.2	0	6.7	0	7.5	0	8.2	0	9	0	8.9	0	8.9	0	8.6	0	7.8	0	8.5	0	7.8	0	8.1	0	8.1	0	8.1	0	7.8	0	7.5	0
		1994	3	24	0	5.8	0	6.4	0	6.9	0	6.7	0	4.6	0	5.6	0	6.4	0	6.4	0	7.2	0	7.5	0	8.2	0	6.9	0	10	0	9.7	0	9.7	0	10.3	0	10.8	0	11.1	0	9.4	0	8.9	0	8.9	0	8.1	0
		1994	3	25	0	7.8	0	7.8	0	8.3	0	8.6	0	8.3	0	8.1	0	7.8	0	8.3	0	9.2	0	9.4	0	9.4	0	10	0	9.2	0	9.4	0	10.3	0	10.6	0	11.2	0	11.1	0	10	0	9.7	0	8.9	0	9.7	0
		1994	3	26	0	7.8	0	7.2	0	7.2	0	8.1	0	8.3	0	8.3	0	8.3	0	6.7	0	6.7	0	8.9	0	10	0	10.6	0	11.1	0	11.1	0	10.8	0	10.8	0	10.6	0	11.1	0	11.1	0	9.7	0	9	0	10.1	0
		1994	3	27	0	7.2	0	7.5	0	7.5	0	7.8	0	8.1	0	8.6	0	8.3	0	7.8	0	9.4	0	10	0	10	0	9.4	0	10.6	0	10.3	0	10.5	0	11.1	0	11.7	0	10.8	0	10	0	10.6	0	10.8	0	11.1	0
		1994	3	28	0	10.3	0	10	0	10.6	0	10.4	0	9.7	0	8.6	0	8.6	0	8.6	0	9.4	0	9.4	0	9.4	0	10.8	0	10.3	0	10.6	0	9.7	0	10.6	0	10	0	10	0	10	0	8.9	0	10.6	0	9.4	0
		1994	3	29	0	7.2	0	7.5	0	7.5	0	7.6	0	6.4	0	6.5	0	6.9	0	5.6	0	3.8	0	6.9	0	7.6	0	7.8	0	9.2	0	9.7	0	10	0	8.9	0	10	0	10	0	10.3	0	10.3	0	10	0	9.7	0
		1994	3	30	0	7.5	0	6.9	0	7.2	0	6.7	0	7.2	0	6.7	0	6.4	0	6.7	0	8.1	0	8.1	0	8.6	0	8.6	0	9.4	0	10.3	0	10.3	0	10	0	9.7	0	9.4	0	9.2	0	9.2	0	8.9	0	8.3	0
		1994	3	31	0	7.8	0	7.5	0	7.8	0	7.2	0	7.8	0	7.2	0	6.9	0	6.4	0	6.9	0	7.8	0	7.8	0	8.1	0	9.2	0	8.4	0	10.6	0	10.6	0	10	0	9.4	0	9.4	0	8.9	0	8.9	0	8.9	0
		1994	4	1	0	6.9	0	6.9	0	6.7	0	6.1	0	6.4	0	5.6	0	5.8	0	7.5	0	6.4	0	6.7	0	8.1	0	8.8	0	10.3	0	10	0	11.1	0	10	0	9.4	0	9.4	0	7.4	0	8.3	0	7.8	0	7.5	0
		1994	4	2	0	6.7	0	6.7	0	6.2	0	5.8	0	6.1	0	6.1	0	6.1	0	6.1	0	7.5	0	7.8	0	7.8	0	8.9	0	9.2	0	10.3	0	9.4	0	9.7	0	8.3	0	8.9	0	8.1	0	7.2	0	6.9	0	7.2	0
		1994	4	3	0	6.4	0	7.2	0	6.4	0	5.8	0	5.8	0	5.6	0	6.1	0	5.6	0	7.5	0	7.5	0	9.1	0	8.1	0	9.2	0	10.8	0	9.2	0	9.2	0	9.7	0	9.2	0	8.9	0	7.8	0	6.9	0	7.5	0
		1994	4	4	0	6.4	0	5.8	0	5.3	0	4.7	0	4.4	0	5	0	5.3	0	6.1	0	6.1	0	5.6	0	7.5	0	7.8	0	7.8	0	8.6	0	10.6	45	10.6	0	9.7	0	7.8	0	7.2	0	7.8	0	7.2	0	7.2	0
		1994	4	5	0	7.2	0	7.5	0	7.5	0	6.9	0	6.5	0	6.2	0	5.6	0	6.4	0	7.5	0	7.2	0	6.7	0	7.5	0	1.8	0	9.7	0	10.3	0	11.1	0	10.6	0	10	0	9.4	0	0.9	0	8.6	0	8.3	0
		1994	4	6	0	6.4	0	6.9	0	6.1	0	5.8	0	5.6	0	6.1	0	5.8	0	6.1	0	6.1	0	6.7	0	8.1	0	8.1	0	8.6	0	10.8	0	11	0	10.4	0	10	0	9.2	0	8.6	0	8.1	0	8.3	0	8.3	0
		1994	4	7	0	7.2	0	6.7	0	6.9	0	6.7	0	6.5	0	5.6	0	5.8	0	6.4	0	7.2	0	7.2	0	7.8	0	9.2	0	10.3	0	10	0	11.1	0	11.4	0	10.6	0	9.4	0	9.4	0	8.3	0	8.3	0	7.5	0
		1994	4	8	0	7.5	0	6.7	0	6.7	0	6.7	0	6.9	0	6.4	0	6.4	0	7.5	0	7.2	0	7.2	0	8.1	0	8.9	0	8.9	0	10.8	0	11.1	0	10.6	0	9.4	135	0.9	0	9.4	0	8.6	0	8.9	0	8.9	0
		1994	4	9	0	7.5	0	7.5	0	7.1	0	6.4	0	6.8	0	6.4	0	6.4	0	6.7	0	7.5	0	7.5	0	8.9	0	9.2	0	10.3	0	10.3	0	10	0	10.6	0	9.4	0	9.5	0	8.6	0	7.8	0	7.8	0	8.4	0
		1994	4	10	0	6.9	0	7.2	0	6.4	0	6.1	0	6	0	5.8	0	6.9	0	7.2	0	8.3	0	9.2	0	8.9	0	10	0	8.9	0	10.6	0	9.7	0	10.8	0	10.6	0	11.1	0	11.1	0	11	0	8.9	0	8.1	0
		1994	4	11	0	8.1	0	7.5	0	7.5	0	7.8	0	7.8	0	7.5	0	8.9	0	8.3	0	9.4	0	9.7	0	9.4	0	10.6	0	10.6	0	11.1	0	11.1	0	10.6	0	10.6	0	11.1	0	10.5	0	10	0	10	0	9.7	0
		1994	4	12	0	8.8	0	8.2	0	6.9	0	7.5	0	8.1	0	7.5	0	7.5	0	8.9	0	9.7	0	10.6	0	10	0	11.1	0	11.1	0	11.1	0	10	0	11.4	0	11.1	0	11.7	0	10.6	0	10	0	8.6	0	9.2	0
		1994	4	13	0	8.9	0	7.5	0	7.8	0	6.9	0	6.4	0	5.8	0	6.1	0	6.1	0	9.7	0	10.6	0	9.8	0	10	0	10.4	0	10.6	0	8.9	0	11.4	0	10.8	0	11.8	0	10	0	10.3	0	9.7	0	9.4	0
		1994	4	14	0	7.5	0	7.5	0	7.5	0	7.2	0	7.5	0	6.9	0	6.7	0	6.9	0	8.3	0	8.6	0	8.6	0	8.8	0	8.8	0	9.4	0	10.6	0	10.3	0	10.6	0	9.7	0	10	0	8.9	0	9.2	0	8.1	0
		1994	4	15	0	7.2	0	6.9	0	7.5	0	5.1	0	6.4	0	6.9	0	7.8	0	7.8	0	9.4	0	9.2	0	9.2	0	9.2	0	9.7	0	10.6	0	10.8	0	10.8	0	10	0	9.7	0	9.7	0	8.3	0	8.3	0	8.3	0
		1994	4	16	0	8.3	0	7.5	0	6.5	0	6.9	0	5.6	0	6.7	0	8.1	0	8.7	0	7.8	0	7.2	0	8.1	0	9.8	0	10.6	0	10	0	10.3	0	10.3	0	10.8	0	8.1	0	9.4	0	7.2	0	9.4	0	3.7	0
		1994	4	17	0	7.8	0	8.3	0	8.9	0	8.3	0	8.9	0	8.3	0	8.3	0	7.8	0	9.2	0	8.6	0	8.9	0	9.2	0	9.4	0	10.6	0	10.3	0	10.6	0	9.4	0	10	0	8.9	0	8.9	0	8.3	0	8.3	0
		1994	4	18	0	7.9	0	7.6	0	8.6	0	6.9	0	7.5	0	7.8	0	7.8	0	7.2	0	9.2	0	8.3	0	9.4	0	10	0	8.7	0	10.3	0	11.1	0	11.1	0	10.8	0	10.6	0	10.3	0	9.4	0	9.4	0	8.6	0
		1994	4	19	0	7.8	0	7.5	0	7.5	0	7.8	0	7.8	0	7.5	0	7.2	0	6.1	0	7.2	0	8.1	0	6.9	0	9.4	0	8.9	0	11.1	0	11.1	0	10.8	0	10.7	0	10	0	9.4	0	9.4	0	9.2	0	8.6	0
		1994	4	20	0	7.5	0	8.3	0	7.8	0	7.8	0	7.5	0	6.9	0	6.4	0	5.3	0	8.3	0	9.2	0	7.5	0	9.4	0	9.4	0	9.2	0	9.7	0	10.3	0	10.3	0	10.6	0	9.4	0	8.9	0	8.3	0	9.4	0
		1994	4	21	0	8.6	0	7.8	0	7.8	0	8.1	0	7.8	0	7.8	0	6.7	0	7.8	0	7.5	0	8.2	0	8.3	0	8.3	0	7.8	0	6.1	0	9.2	0	9.2	0	10.3	0	10	0	10.3	0	8.9	0	8.3	0	8.1	0
		1994	4	22	0	6.9	0	7.2	0	5.7	0	4.4	0	5.6	0	5.8	0	6.9	0	6.1	0	7.8	0	8.3	0	8.9	0	8.3	0	9.7	0	10	0	10.3	0	10.6	0	8.3	0	8.3	0	10.3	0	10	0	9.2	0	9.2	0
		1994	4	23	0	7.8	0	6.4	0	6.9	0	6.1	0	6.4	0	6.4	0	6.9	0	6.7	0	7.5	0	7.8	0	7.8	0	7.5	0	9.2	0	9.2	0	9.4	0	9.7	0	9.7	0	9.2	0	9.4	0	8.3	0	7.5	0	7.8	0
		1994	4	24	0	8.1	0	6.9	0	6.4	0	6.7	0	6.4	0	6.7	0	6.9	0	5.8	0	6.8	0	7.2	0	7.5	0	7.8	0	7.8	0	8.9	0	9.7	0	10.6	0	9.4	0	9.2	0	7.8	0	8.3	0	7.8	0	6.9	0
		1994	4	25	0	6.7	0	5.8	0	6.5	0	5.6	0	4.7	0	5	0	5.4	0	5.4	0	6.7	0	6.7	0	6.4	0	7.5	0	7.8	0	8.9	0	8.9	0	10	0	8.3	0	8.3	0	8.9	0	7.8	0	6.4	0	7.2	0
		1994	4	26	0	5.8	0	5.7	0	6	0	5.3	0	4.7	0	5.8	0	6.7	0	6.7	0	7.2	0	8.1	0	8.6	0	9.4	0	8.9	0	9.7	0	10.8	0	11.1	0	10.6	0	8.3	0	8.9	270	7.8	0	6.4	0	5.8	0
		1994	4	27	0	6.7	0	5.8	0	7.5	0	7.2	0	6.7	0	5.8	0	5	0	5.8	0	6.1	0	6.4	0	7.5	0	7.8	0	9.2	0	9.2	0	9.2	0	10.3	0	11.1	0	10.6	0	9.2	0	9.6	0	7.5	0	6.5	0
		1994	4	28	0	5.6	0	6.1	0	5.6	0	5.8	0	6.1	0	5.3	0	4.7	0	4.2	0	5	270	0.8	0	6.2	0	5.1	0	5	0	8.9	0	10.6	0	11.1	0	10	0	8.3	0	7.5	0	7.5	0	6.7	0	5.6	0
		1994	4	29	0	5.8	0	6.4	0	6.4	0	6.7	0	5.8	0	5.8	0	3.9	315	2.8	315	2.5	270	5.3	270	7.5	270	7.5	270	6.9	270	6.1	270	5.6	270	4.4	270	3.7	270	2.3	270	3.3	270	4.2	270	4.2	315	3.2	270
		1994	4	30	270	1.2	315	2.5	315	3.3	270	3.3	270	3.9	270	1.7	270	1.1	315	1.1	270	1.5	315	1.5	315	1.9	315	1.7	315	2.8	45	3.9	45	6.7	45	8.6	0	8.9	0	7.8	0	7.5	0	5.3	0	3.6	45	4.7	45
		1994	5	1	0	2.6	0	1.5	0	0.8	0	1.9	0	0.8	0	1.1	0	1.7	90	1.1	0	1.7	0	2.4	0	2.5	315	4.7	315	4	315	3.7	315	4.7	315	4.4	315	5.4	315	5.4	315	5.4	315	5.4	315	3.1	315	3.9	0
		1994	5	2	0	4.2	0	5	0	3.9	0	3.9	0	3.9	0	3.3	0	3.9	0	4.6875	0	4.73524305555556	0	5.06076388888889	0	5.39496527777778	0	5.93315972222222	0	6.77517361111111	45	7.265625	45	7.99913194444445	45	8.02517361111111	0	7.8	0	9.9	0	10.8	0	10	0	9.7	0	8.1	0
		1994	5	3	0	8.3	0	7.8	0	6.7	0	6.1	0	6.4	0	5.8	0	6.8	0	7.8	0	8.1	0	8.6	0	10	0	10	0	10	0	10.3	0	10.6	0	11.4	0	11.7	0	11.1	0	10.8	0	9.8	0	9.2	0	9	0
		1994	5	4	0	9.4	0	8.9	0	9.8	0	9.4	0	9.4	0	9.4	0	9.2	0	8.9	0	10.6	0	10.3	0	10.3	0	10.6	0	11.1	0	11.1	0	10.6	0	10.6	0	10.3	0	9.7	0	10.3	0	9.2	0	8.1	0	9.8	0
		1994	5	5	0	7.9	0	8.6	0	9.3	0	9.6	0	7.8	0	9	0	8.6	0	9.2	0	10	0	6.4	0	6.7	0	9.7	0	10	0	10	0	10.6	0	11.4	0	10.8	0	10	0	9.2	0	8.1	0	8.6	0	7.8	0
		1994	5	6	0	9	0	8.9	0	9.4	0	8.6	0	8.3	0	8.6	0	8.3	0	9.7	0	9.4	0	9.2	0	8.6	0	7.8	0	9.2	0	10.6	0	10.3	0	9.4	0	9.4	0	10	0	8.9	0	8.9	0	7.8	0	8.4	0
		1994	5	7	0	7.5	0	7.2	0	7.8	0	7.2	0	7.8	0	7.8	0	8.9	0	7.5	0	8.9	0	7.8	0	7.5	0	7.2	0	8.1	0	8.6	0	9.4	0	9.7	0	9.2	0	7.1	0	7.8	0	8.1	0	8.9	0	9.2	0
		1994	5	8	0	8.1	0	7.5	0	7.4	0	7.8	0	7.2	0	7.2	0	7.2	0	7.5	0	6.9	0	6.4	0	6.7	0	5.8	0	5.6	0	6.9	0	7.8	0	10.8	0	10	0	10	0	9.7	0	8.3	0	9.2	0	7.8	0
		1994	5	9	0	7.5	0	7.8	0	6.9	0	9.3	0	7.5	0	6.4	0	6.9	0	8.6	0	8.1	0	7.5	0	7.5	0	8.6	0	8.3	0	8.1	0	8.1	0	10.3	0	10.6	0	9.9	0	8.6	0	10.8	0	6.7	0	7.5	0
		1994	5	10	0	6.7	0	7.8	0	7.5	0	8.3	0	8.9	0	7.8	0	8.6	0	8.6	0	8.3	0	8.1	0	7.2	0	8.1	0	9.7	0	10.6	0	12.2	0	11.1	0	10	0	8.9	0	8.6	0	9.2	0	9.1	0	9.1	0
		1994	5	11	0	7.5	0	7.8	0	6.4	0	7.5	0	7.2	0	6.9	0	7.5	0	6.7	0	6.9	0	7.5	0	9.4	0	10.1	0	11.1	0	11.5	0	11.9	0	12.1	0	11.4	0	10.8	0	10.7	0	9.2	0	9.2	0	7.5	0
		1994	5	12	0	6.7	0	6.4	0	6.4	0	6.7	0	7.2	0	6.9	0	6.7	0	6.1	0	5.3	0	4.5	0	3.2	0	2.4	45	4.7	45	10	45	11.4	0	11.1	0	9.7	0	10	0	10	0	8.2	0	8.6	0	8.1	0
		1994	5	13	0	6.9	0	6.7	0	6.5	0	6.5	0	6.4	0	6.4	0	6.2	0	5	0	5	0	2.9	0	2.5	0	6.9	45	8.3	45	9.2	45	7.9	45	9	0	8.1	0	7.2	0	6.9	0	7.2	0	7.2	0	6.9	0
		1994	5	14	0	6.1	0	5	0	3.9	0	3.1	0	4.2	0	6.1	0	6.4	0	5.8	0	5.8	0	2.2	0	4.2	0	7.5	0	9.2	0	8.6	0	9.7	0	10.3	45	11.1	0	10	0	7.8	0	6.9	0	7.5	0	6.7	0
		1994	5	15	0	7.5	0	7.2	0	7.5	0	7.8	0	6.9	0	6.7	0	6.9	0	6.1	0	5.8	0	6.1	0	7.8	0	7.8	0	9.4	0	9.7	0	10.8	0	11.9	0	11.1	0	10.6	0	9.7	0	9.2	0	8.1	0	8.6	0
		1994	5	16	0	8.3	0	8.1	0	8.3	0	8.1	0	7.8	0	6.5	0	6.4	0	6.9	0	6.9	0	6.9	0	8.9	0	10	0	10	0	9.4	0	9.7	0	9.9	0	10.4	0	9.4	0	8.3	0	7.8	0	7.8	0	7.5	0
		1994	5	17	0	6.7	0	6.4	0	6.9	0	7.8	0	6.4	0	5.9	0	5.6	0	5.3	0	6.7	0	7.5	0	6.9	0	7.2	0	7.8	0	2.3	0	9.1	0	10	0	8.9	0	8.6	0	8.3	0	6.5	0	5.8	0	6.7	0
		1994	5	18	0	4.4	0	4.2	0	4.2	0	3.9	0	3.6	0	3.8	0	3.9	0	3.2	0	2.8	0	1.7	0	1.2	45	5	45	7.2	45	8.1	45	8.9	0	7.40017361111111	45	8.6	45	8.1	45	8.9	45	7.8	45	5.6	45	6.5	0
		1994	5	19	0	3.1	0	2.5	0	1.1	0	0.8	315	1.8	315	3.3	270	4.8	225	4.7	45	0.9	0	1.9	0	3.3	0	2.2	90	2.4	180	2.2	180	4.4	90	3.1	45	2.8	45	2.2	45	3.3	90	2.2	90	5	90	1.7	0
		1994	5	20	0	4.47048611111111	0	1.4	0	6.4	0	0.1	0	1	0	1.2	0	2.8	315	2.1	315	1.9	315	1.6	0	3.9	0	6.4	0	7.5	0	6.9	0	6.4	0	6.4	0	6.2	0	6.8	0	5	45	4.7	45	5.3	0	5.8	0
		1994	5	21	0	4.4	0	3.1	0	2.8	0	3.9	0	3.6	0	3.6	0	3.5	0	3.5	0	1.9	0	1.1	0	6.4	45	8.1	45	6.9	45	2.3	0	6.4	0	5.6	0	6.9	0	7.5	0	7.5	0	6.5	0	8.3	0	5.3	0
		1994	5	22	0	5.6	0	5.8	0	6.4	0	6.9	0	6.5	0	5	0	5.6	0	4.2	0	2.5	0	2.5	0	5.3	0	8.9	0	10.3	0	10.8	0	12.1	0	11.4	0	10.8	0	9.4	0	9.2	0	9.2	0	10	0	9.7	0
		1994	5	23	0	11.1	0	10	0	8.9	0	10	0	10.6	0	10	0	7.8	0	8.1	0	6.9	0	8.6	0	8.6	0	9.2	0	7.9	0	9.7	0	10.3	0	10.8	0	10	0	9.7	0	9.2	0	9.7	0	8.3	0	8.1	0
		1994	5	24	0	6.1	0	5	0	5.6	0	5.6	0	5.6	0	5.8	0	8.3	0	9.5	0	9.7	0	10	0	10.3	0	10.3	0	10	0	11.1	0	10.8	0	10	0	9.7	0	10.8	0	10.3	0	10.3	0	8.3	0	8.9	0
		1994	5	25	0	8.6	0	7.5	0	6.9	0	6.4	0	5	0	3.6	0	2.1	0	0.3	0	0.6	315	0.8	0	1.8	0	2.9	0	4.2	0	5.8	0	3.9	0	3.9	0	6.9	0	8.1	0	8.4	0	5.8	0	5.3	0	4.8	0
		1994	5	26	0	5.3	0	5.3	0	5	0	5.3	0	5.3	0	5	0	5	315	3.8	315	4.9	315	7.2	315	7.2	315	6.7	315	6.7	315	6.7	315	5.8	0	6.9	0	8.2	0	9.7	0	9.2	0	6.9	0	6.4	0	7.2	0
		1994	5	27	0	6.9	0	6.4	0	5.3	0	4.7	0	4.4	0	3.6	0	5.3	0	5	315	5.6	0	4.7	0	4.2	0	7.2	0	10	0	9.4	0	10.3	0	10.8	0	10.3	0	9.7	0	9.4	0	10	0	10	0	8.6	0
		1994	5	28	0	8.8	0	6.9	0	6.4	0	5.6	0	6.1	0	6.1	0	5.7	0	6.9	0	8.7	0	9.2	0	8.3	0	10.6	0	10.6	0	11.4	0	11.9	0	11.1	0	11.1	0	11.1	0	10.6	0	9.4	0	9.2	0	8.6	0
		1994	5	29	0	11.1	0	10.3	0	8.3	0	7.8	0	8.3	0	8.3	0	8.9	0	8.9	0	10	0	9.7	0	8.9	0	9.4	0	9.4	0	11.1	0	11.1	0	11.1	0	9.4	0	11.1	0	11.1	0	9.4	0	8.9	0	9.2	0
		1994	5	30	0	8.3	0	8.3	0	8.9	0	9.4	0	9.4	0	9.4	0	9.7	0	8.3	0	8.3	0	9.4	0	10	0	10.6	0	10.8	0	10.8	0	11.7	0	11.9	0	11.7	0	11.1	0	11	0	10.3	0	10	0	5.87239583333333	0
		1994	5	31	0	9.5	0	8.8	0	8.9	0	8.5	0	8.9	0	8.2	0	8.3	0	7.5	0	8.6	0	8.2	0	8.8	0	8.9	0	10.3	0	10.6	0	10.3	0	11.7	0	10.6	0	10.3	0	9.2	0	9.4	0	9.4	0	8.6	0
		1994	6	1	0	7.5	0	7.5	0	8.1	0	8.1	0	7.5	0	8.2	0	7.9	0	9.6	0	9.2	0	8.6	0	8.9	0	8.9	0	8.3	0	10.3	0	10	0	10.6	0	10.8	0	11.4	0	11.1	0	11.7	0	11.7	0	10.6	0
		1994	6	2	0	7.8	0	7.8	0	6.1	0	6.1	0	5.6	0	6.4	0	8.6	0	8.6	0	8.3	0	7.5	0	8.6	0	9.2	0	10.8	0	11.9	0	11.1	0	10.8	0	11.4	0	10.6	0	10	0	10.8	0	10	0	8.6	0
		1994	6	3	0	6.7	0	5.3	0	6.9	0	7.1	0	7.4	0	6.9	0	6.4	0	6.4	0	7.8	0	7.8	0	8.3	0	9.4	0	10.6	0	10.6	0	10.8	0	11.4	0	11.1	0	10.3	0	9.7	0	9.2	0	8.3	0	8.9	0
		1994	6	4	0	7.5	0	6.9	0	9.2	0	7.8	0	7.5	0	6.4	0	6.4	0	6.1	0	7.8	0	7.2	0	6.4	0	5.6	0	5.3	0	6.7	0	8.9	0	11.1	0	10.3	0	10	0	10.3	0	8.6	0	8.9	0	8.1	0
		1994	6	5	0	7.5	0	6.1	0	7.2	0	7.2	0	8.9	0	7.2	0	6.1	0	5.3	0	5.3	0	6.1	0	5.6	0	6.4	0	6.1	0	6.4	0	8.6	0	9.7	0	10	0	8.2	0	9.4	0	8.6	0	8.9	0	8.3	0
		1994	6	6	0	5.6	0	4.7	0	6.1	0	6.4	0	6.9	0	7.8	0	6.7	0	6.4	0	7.2	0	6.4	315	4.7	315	7.5	0	7.2	315	6.2	0	9.2	0	10.3	0	11.1	0	9.4	0	8.6	0	8.3	0	8.3	0	8.1	0
		1994	6	7	0	7.2	0	6.7	0	5.8	0	7.8	0	5.8	0	5.6	0	6.4	0	5.8	0	7.2	315	8.3	315	8.6	0	8.9	0	7.8	0	10	0	11.9	0	11.9	0	11.4	0	11.9	0	11.1	0	10	0	10.6	0	10.6	0
		1994	6	8	0	8.3	0	9.2	0	10	0	10	0	8.9	0	8.2	0	9.7	0	9.7	0	10	0	8.6	0	7.8	0	8.1	0	6.9	0	7.2	0	8.6	0	10.3	0	10.6	0	10.3	0	9.4	0	9.4	0	8.3	0	7.2	0
		1994	6	9	0	5.3	0	7.5	0	6.9	0	8.9	0	8.3	0	8.9	0	8.6	0	7.5	0	7.2	0	7.2	0	8.9	0	9.4	0	10	0	8.9	0	9.7	0	10.3	0	10	0	10.3	0	8.9	0	8.1	0	7.2	0	8.1	0
		1994	6	10	0	9.7	0	9.7	0	8.6	0	8.6	0	8.1	0	8.6	0	9.4	0	8.3	0	8.6	0	9.5	0	9.7	0	10.3	0	10	0	9.7	0	10	0	10.3	0	10.4	0	10.3	0	9.4	0	9.2	0	9.2	0	8.6	0
		1994	6	11	0	9.7	0	8.3	0	8.6	0	6.9	0	6.9	0	8.1	0	9.4	0	8.3	0	9.7	0	9.4	0	9.4	0	10.6	0	10	0	11.1	0	10.6	0	10.8	0	10.6	0	10.6	0	10	0	8.3	0	8.6	0	9.4	0
		1994	6	12	0	9.2	0	8.6	0	8.2	0	7.6	0	7.8	0	6.7	0	8.3	0	7.8	0	9.4	0	9.4	0	9.4	0	10	0	10.3	0	10.3	0	10	0	10.3	0	9.7	0	9.2	0	8.6	0	8.6	0	8.6	0	8.6	0
		1994	6	13	0	8.6	0	8.1	0	7.5	0	6.7	0	7.8	0	6.1	0	5.6	0	5.6	0	6.1	0	7.2	0	8.1	0	9.2	0	10.6	0	10	0	10.3	0	10.3	0	11.1	0	11.1	0	10	0	8.9	0	8.9	0	8.1	0
		1994	6	14	0	8.6	0	6.9	0	7.2	0	7.5	0	8.8	0	7.9	0	8.1	0	8.3	0	10	0	9.4	0	9.2	0	10.6	0	10.6	0	11.1	0	11.1	0	10.8	0	10.8	0	10.3	0	11.1	0	10.8	0	10.6	0	11.1	0
		1994	6	15	0	8.3	0	7.8	0	6.9	0	6.9	0	6.5	0	5.4	0	6.1	0	7.2	0	8.6	0	10	0	9.4	0	9.7	0	10.3	0	11.7	0	11.1	0	10.6	0	10.3	0	10.6	0	9.7	0	9.4	0	10	0	9.4	0
		1994	6	16	0	8.3	0	6.9	0	6.4	0	6.9	0	8.1	0	8.4	0	8.6	0	7.8	0	8.6	0	9.7	0	9.7	0	7.5	0	9.7	0	11.1	0	11.1	0	10.8	0	11.1	0	10.6	0	10	0	9.4	0	10.6	0	10.8	0
		1994	6	17	0	9.4	0	9.4	0	7.8	0	8.1	0	8.3	0	8.6	0	8.6	0	8.1	0	8.1	0	7.8	0	6.9	0	8.2	0	10.6	0	10.6	0	10.6	0	11.1	0	10.8	0	6.7	0	8.3	0	8.3	0	8.3	0	8.9	0
		1994	6	18	0	6.7	0	5.8	0	6.4	0	6.7	0	5.3	0	4.2	0	3.6	0	4.4	0	5	0	6.7	0	8.9	0	10.8	0	10.3	0	11.4	0	10.3	0	11.4	0	10.3	0	9.4	0	8.9	0	8.3	0	7.8	0	8.9	0
		1994	6	19	0	7.5	0	6.1	0	6.1	0	6.1	0	6.4	0	7.2	0	7.5	0	6.9	0	7.8	0	8.3	0	7.2	0	8.6	0	6.9	0	9.4	0	10.6	0	11.4	0	11.1	0	11.9	0	10.6	0	10	0	10.3	0	10	0
		1994	6	20	0	7.8	0	7.5	0	7.2	0	6.1	0	5.6	0	5.5	0	6.4	0	6.9	0	7.5	0	8.3	0	8.3	0	9.7	0	9.7	0	10	0	10.6	0	10.3	0	10.8	0	9.7	0	9.4	0	9.4	0	8.3	0	9.4	0
		1994	6	21	0	8.6	0	8.3	0	8.6	0	8.3	0	6.7	0	6.9	0	6.9	0	7.1	0	7.5	0	6.9	0	6.7	0	6.9	0	7.5	0	8.6	0	10	0	10.8	0	10.6	0	9.7	0	8.2	0	8.3	0	8.9	0	8.3	0
		1994	6	22	0	6.4	0	6.4	0	7.4	0	4.2	0	3.9	0	2.5	0	3.8	0	5.7	0	6.4	0	6.7	0	7.8	0	7.5	0	7.5	0	7.8	0	8.3	0	10.8	0	10.6	0	11.1	0	11.9	0	11.9	0	11.7	0	11.9	0
		1994	6	23	0	10.3	0	9.7	0	9.2	0	7.8	0	8.3	0	7.8	0	8.1	0	8.3	0	8.9	0	8.6	0	8.6	0	8.3	0	10	0	10.3	0	10.3	0	10.6	0	10.6	0	10	0	10.3	0	8.9	0	10.3	0	9.7	0
		1994	6	24	0	9.2	0	8.1	0	7.8	0	8.2	0	8.1	0	7.8	0	7.8	0	6.4	0	7.5	0	7.8	0	8.9	0	9.7	0	10	0	10.3	0	10	0	11.1	0	9.7	0	10.8	0	10	0	8.9	0	9.4	0	9.2	0
		1994	6	25	0	8.1	0	6.9	0	6.4	0	6.4	0	6.4	0	6.1	0	6.1	0	7.8	0	8.3	0	7.8	0	8.6	0	10.8	0	10	0	10.3	0	10.3	0	10.6	0	10.8	0	10.3	0	9.2	0	8.3	0	10.3	0	9.4	0
		1994	6	26	0	8.1	0	6.9	0	6.9	0	5.8	0	6.1	0	6.9	0	8.3	0	8.9	0	8.6	0	8.1	0	9.7	0	10.6	0	11.1	0	11.9	0	11.4	0	12.2	0	12.2	0	11.4	0	11.1	0	10.3	0	10.6	0	10.3	0
		1994	6	27	0	9.7	0	9.3	0	8.8	0	7.5	0	6.9	0	6.9	0	7.8	0	8.1	0	8.3	0	8.9	0	8.3	0	8.3	0	8.6	0	9.7	0	10.6	0	11.1	0	11.1	0	11.1	0	11.1	0	11.7	0	11.9	0	12.5	0
		1994	6	28	0	9.4	0	8.9	0	8.6	0	7.5	0	8.6	0	8.3	0	8.1	0	7.5	0	9.2	0	9.4	0	9.4	0	9.7	0	10.3	0	10.8	0	10.8	0	11.7	0	11.1	0	11.1	0	11.1	0	9.7	0	8.9	0	9.2	0
		1994	6	29	0	6.9	0	6.4	0	7.2	0	6.9	0	6.1	0	6.7	0	6.7	0	6.1	0	8.1	0	8.3	0	7.8	0	8.9	0	8.9	0	8.3	0	9.4	0	10	0	10.6	0	10.3	0	9.7	0	9.2	0	8.3	0	8.3	0
		1994	6	30	0	8.3	0	9.4	0	8.9	0	7.2	0	8.1	0	6.9	0	6.9	0	6.1	0	7.5	0	6.9	0	8.3	0	8.1	0	8.9	0	8.9	0	8.9	0	9.4	0	10.3	0	10.3	0	9.4	0	9.2	0	8.6	0	8.3	0
		1994	7	1	0	8.1	0	7.2	0	5.3	0	5.6	0	5.8	0	6.1	0	6.9	0	8.1	0	8.5	0	9.2	0	10.6	0	10.6	0	11.1	0	11.7	0	11.1	0	11.4	0	11.7	0	11.1	0	10	0	9.4	0	9.2	0	10	0
		1994	7	2	0	7.8	0	7.5	0	7.8	0	8.5	0	9.3	0	9.2	0	10.3	0	10.6	0	11.1	0	11.1	0	11.7	0	11.4	0	11.7	0	9.3	0	11.1	0	10.8	0	10.6	0	8.6	0	9.2	0	9.4	0	9.4	0	9.7	0
		1994	7	3	0	8.1	0	8.6	0	8.3	0	7.2	0	6.7	0	8.6	0	8.3	0	9.3	0	9.3	0	8.9	0	8.9	0	10	0	10.6	0	10	0	10.3	0	8.6	0	10.6	0	8.9	0	9.4	0	7.6	0	7.5	0	9.2	0
		1994	7	4	0	7.8	0	7.2	0	7.1	0	6.7	0	5.8	0	4.4	0	4.2	0	6.1	0	6.9	0	6.1	0	7.8	0	10.3	0	10.3	0	10	0	11.1	0	9.7	0	10	0	10	0	8.6	0	9.2	0	9.2	0	8.6	0
		1994	7	5	0	7.1	0	6.4	0	6.2	0	6.2	0	7.5	0	7.2	0	6.7	0	8.6	0	9.2	0	9.4	0	10	0	11.1	0	11.1	0	11.1	0	11.1	0	10.3	0	10.6	0	10.8	0	9.7	0	10.8	0	10.6	0	8.9	0
		1994	7	6	0	6.9	0	6.9	0	6.4	0	6.1	0	7.2	0	7.8	0	7.8	0	8.6	0	7.8	0	8.3	0	9.4	0	10	0	10.6	0	10.6	0	9.7	0	9.6	0	9.4	0	10	0	7.8	0	8.3	0	7.8	0	7.8	0
		1994	7	7	0	6.9	0	7.2	0	6.7	0	5.6	0	5	0	5.3	0	5.8	0	6.4	0	8.3	0	8.1	0	8.6	0	8.6	0	9.4	0	10	0	8.1	0	10.8	0	10.6	0	10	0	8.3	0	9.2	0	8.9	0	7.2	0
		1994	7	8	0	5.8	0	6.9	0	8.1	0	5.4375	0	5.11666666666667	0	4.77083333333333	0	7.8	0	8.9	0	10	0	10.6	0	11.1	0	10.6	0	11.4	0	11.7	0	13.1	0	13.6	0	13.1	0	13.9	0	11.9	0	11.1	0	15.9	0	12.2	0
		1994	7	9	0	9.2	0	9.4	0	1	0	10.8	0	11.7	0	11.9	0	10.3	0	10.6	0	10.3	0	10	0	11.1	0	8.9	0	9.7	0	11.9	0	12.2	0	11.7	0	12.5	0	10.6	0	11.1	0	11.7	0	10.6	0	11.1	0
		1994	7	10	0	9.2	45	8.9	0	8.6	0	7.8	0	8.1	0	9.2	0	10	0	11.1	0	11.4	0	10.3	0	10.6	0	10.6	0	11.1	0	11.9	0	11.7	0	11.7	0	10.8	0	11.7	0	11.1	0	10.8	0	11.1	0	10.6	0
		1994	7	11	0	8.9	0	9.4	0	10	0	10.3	0	9.7	0	10.8	0	11.4	0	12.1	0	11.7	0	11.7	0	11.4	0	12.2	0	12.2	0	12.5	0	12.2	0	12.2	0	11.9	0	12.2	0	11.7	0	11.4	0	11.1	0	9	0
		1994	7	12	0	8.9	0	7.8	0	7.8	0	8.9	0	8.9	0	8.9	0	8.9	0	10	0	11.1	0	11.1	0	12.2	0	11.9	0	11.9	0	11.7	0	11.9	0	12.5	0	12.2	0	10.8	0	10.6	0	10.3	0	9.4	0	10.6	0
		1994	7	13	0	10.3	0	10.6	0	10.3	0	10.6	0	8.9	0	9.7	0	9.4	0	10	0	9.7	0	9.7	0	10.6	0	10.6	0	11.1	0	11.1	0	11.4	0	11.4	0	11.1	0	10.6	0	10.6	0	10.8	0	10.6	0	10.3	0
		1994	7	14	0	8.9	0	8.3	0	8.6	135	7.5	0	7.8	0	7.8	0	8.1	0	10.3	0	9.7	0	9.2	0	11.1	0	11.1	0	12.2	0	11.7	0	9.7	0	11.4	0	10.8	0	10.3	0	10	0	10	0	11.1	0	11.7	0
		1994	7	15	0	10.6	0	10.3	0	9.2	0	9.4	0	9.2	0	9.7	0	8.3	0	11.1	0	11.1	0	10.6	0	7.8	0	11.4	0	11.7	0	11.9	0	11.9	0	11.7	0	11.7	0	11.7	0	11.4	0	11.6	0	10.8	0	10.8	0
		1994	7	16	0	7.8	0	9.4	0	10	0	10.6	0	9.4	0	8.9	0	8.9	0	10.8	0	10.4	0	8.8	0	8.2	0	9.7	0	10.6	0	8.3	0	11.1	0	10.3	0	10.3	0	10.6	0	9.2	0	9.2	0	10	0	10.6	0
		1994	7	17	0	10	0	7.5	0	7.5	0	7.5	0	8.1	0	7.8	0	7.2	0	6.4	315	6.9	315	7.8	315	7.5	315	6.7	315	6.7	315	7.8	0	10	0	11.1	0	9.7	0	9.7	0	6.4	0	6.9	0	7.1	0	6.5	0
		1994	7	18	0	6.4	0	5.8	0	4.7	0	5.6	0	3.9	0	3.3	0	3.9	0	5	0	5.6	0	5.8	0	8.3	0	9.7	0	11.1	0	11.7	0	12.2	0	12.6	0	12.4	0	11.7	0	11.1	0	11.4	0	11.1	0	10.3	0
		1994	7	19	0	8.6	0	7.5	0	9.2	0	9.4	0	8.3	0	8.6	0	7.5	0	6.4	0	8.6	0	8.6	0	8.6	0	8.6	0	10.3	0	10.6	0	10.6	0	11.1	0	10.3	0	11.1	0	10.3	0	9.2	0	9.7	0	9.7	0
		1994	7	20	0	8.6	0	8.1	0	8.1	0	9.2	0	9.2	0	8.3	0	8.1	0	9.2	0	9.2	0	8.1	0	9.2	0	10.3	0	11.1	0	11.1	0	10.8	0	10.6	0	11.4	0	11.7	0	10.8	0	10.8	0	9.7	0	8.9	0
		1994	7	21	0	8.3	0	7.8	0	7.5	0	7.2	0	6.7	0	5.71666666666667	0	8.3	0	8.1	0	7.8	0	8.9	0	9.4	0	10	0	8.3	0	9.7	0	11.9	0	10.3	0	9.7	0	7.8	0	6.1	0	7.33333333333333	0	7.05416666666667	0	6.75833333333333	0
		1994	7	22	0	6.09583333333333	0	5.8875	0	5.67916666666667	0	5.6125	0	5.59583333333333	0	5.44166666666667	0	5.8	0	7.2	0	7.8	0	8.3	0	8.9	0	9.2	0	10.3	0	10	0	10.6	0	10.6	0	10.6	0	11.1	0	10	0	9.4	0	8.3	0	7.5	0
		1994	7	23	0	16.7	0	7.5	0	7.5	0	6.7	0	7.2	0	8.3	0	8.6	0	8.9	0	8.3	0	7.5	0	9.7	0	10	0	10.3	0	11.1	0	11.4	0	11.4	0	10.8	0	10.8	0	10.6	0	9.4	0	8.2	0	9.7	0
		1994	7	24	0	8.5	0	7.9	0	7.5	0	6.1	0	6.9	0	7.8	0	7.2	0	7.8	0	8.6	0	9.4	0	10	0	10.6	0	10.6	0	10.6	0	11.1	0	10.6	0	10.6	0	10.3	0	8.6	0	9.4	0	9.7	0	9.4	0
		1994	7	25	0	8.3	0	6.4	0	6.1	0	7.8	0	7.2	0	6.9	0	5.8	0	8.1	0	8.9	0	8.6	0	9.7	0	10	0	10.8	0	10.8	0	11.7	0	11.9	0	11.7	0	11.1	0	9.7	0	10.3	0	10	0	8.3	0
		1994	7	26	0	7.8	0	8.1	0	9.4	0	8.3	0	7.5	0	6.4	0	7.8	0	6.7	0	8.1	0	9.7	0	10.6	0	10.6	0	10.3	0	10.8	0	11.4	0	11.1	0	11.1	0	8.3	0	10.5	0	9.7	0	8.3	0	8.1	0
		1994	7	27	0	8.1	0	7.8	0	6.9	0	6.8	0	6.9	0	6.4	0	6.9	0	7.9	0	8.8	0	9.4	0	9.2	0	9.2	0	9.2	0	10	0	11.4	0	11.9	0	10.8	0	11.4	0	9.7	0	10	0	9.7	0	9.6	0
		1994	7	28	0	9.2	0	8.1	0	9.4	0	8.9	0	9.4	0	8.9	0	9.4	0	10.6	0	10.6	0	10.3	0	8.6	0	11.7	0	11.1	0	11.1	0	11.1	0	11.1	0	11.1	0	10	0	9.7	0	9.7	0	9.7	0	9.4	0
		1994	7	29	45	7.2	0	6.9	0	6.5	0	6.5	0	6.2	0	5.8	0	6.9	0	7.8	0	8.3	0	8.9	0	9.4	0	10	0	10.3	0	10.3	0	11.4	0	11.1	0	10.6	0	10.4	0	8.6	0	9.2	0	10	0	8.1	0
		1994	7	30	0	6.9	0	9	0	9	0	8.3	0	7.8	0	5.6	0	4.4	0	6.7	0	8.3	0	8.3	0	8.3	0	10.6	0	11.1	0	11.1	0	11.1	0	11.1	0	10.6	0	10.6	0	10	0	9.7	0	10	0	10.3	0
		1994	7	31	0	8.6	0	7.2	0	7.8	0	8.3	0	8.9	0	7.5	0	8.1	0	10	0	8.9	0	8.1	0	8.3	0	9.2	0	11.1	0	11.1	0	10.8	0	10.7	0	9.4	0	9.2	0	8.6	0	7.2	0	6.9	0	6.9	0
		1994	8	1	0	7.5	0	7.8	0	7.2	0	6.9	0	6.4	0	6.1	0	4.2	0	5.8	0	6.8	0	7.5	0	7.2	0	5	45	6.7	0	7.5	0	10.3	0	10.6	0	10.8	0	9.7	0	8.8	0	8.8	0	7.2	0	7.8	0
		1994	8	2	0	6.7	0	6.9	0	7.2	0	7.5	0	6.7	0	6.7	0	7.8	0	7.2	0	7.2	0	6.1	0	7.1	0	6.7	0	8.1	0	9.7	0	11.1	0	10.8	0	11.4	0	11.1	0	10	0	8.3	0	8.6	0	9.2	0
		1994	8	3	0	7.2	0	7.8	0	8.6	0	9.4	0	9.2	0	9.7	0	9.2	0	10	0	10	0	10	0	10.3	0	10.3	0	10.8	0	10.8	0	11.7	0	9.7	0	10	0	10.3	0	10.3	0	10	0	9.2	0	9.2	0
		1994	8	4	0	9.4	0	8.3	0	8.1	0	8.1	0	8.6	0	6.7	0	9.4	0	9.2	0	7.8	0	8.3	0	8.6	0	9.7	0	11.1	0	11.9	0	11.4	0	11.1	0	10.6	0	9.2	0	8.3	0	8.5	0	8.5	0	8.3	0
		1994	8	5	0	6.4	0	5	0	5	0	5.6	0	5.4	0	6.8	0	6.4	0	7.5	0	8.1	0	9.4	0	10.3	0	10.6	0	10.6	0	10.3	0	11.1	0	10.3	0	10.8	0	6.7	0	6.7	0	8.6	0	8.1	0	8.6	0
		1994	8	6	0	8.3	0	8.1	0	7.5	0	6.9	0	5.6	0	6.1	0	6.9	0	7.5	0	7.2	0	6.4	0	6.4	0	6.4	0	6.1	0	9.7	0	10.8	0	11.7	0	10.3	0	8.3	0	8.1	0	7.8	0	5.8	0	5.8	0
		1994	8	7	0	5	0	4.2	0	5.6	0	5.3	0	4.2	0	4.3	0	2.9	0	6.1	0	6.2	315	7.4	315	8.1	315	7.5	0	6.4	0	9.7	0	11.7	0	10.8	0	10.3	0	8.5	0	9.4	0	8.6	0	8.9	0	8.3	0
		1994	8	8	0	8.9	0	4.7	0	5	0	5.3	0	5	0	4.5	0	1.8	315	1.1	0	3.1	0	3.9	0	7.5	0	9.7	0	10.6	0	11.1	0	11.7	0	11.1	0	9.7	0	8.3	0	8.6	0	8.1	0	7.2	0	7.5	0
		1994	8	9	0	4.9	0	5.3	0	5.6	0	6.4	0	6.7	0	6.7	0	6.1	0	8.3	0	8.1	0	7.8	45	8.6	45	9.2	0	9.7	45	10	0	10	0	9.4	0	10	0	10	0	8.6	0	10.6	0	8.1	0	9.5	0
		1994	8	10	0	6.4	0	6.1	0	5	0	5.6	0	5.6	0	6.7	0	6.4	0	7.5	0	7.5	0	8.6	0	8.9	0	9.7	0	9.7	45	11.7	45	11.9	45	11.7	0	10	0	9.2	0	8.1	0	7.5	0	8.1	0	8.9	0
		1994	8	11	0	6.7	0	6.1	0	5	0	5.3	0	4.4	0	5.8	0	4.7	0	5.8	0	7.2	0	7.8	0	8.3	0	8.3	0	9.4	0	9.7	0	11.1	0	11.1	0	10.3	0	9.2	0	8.9	0	7.2	0	8.6	0	8.3	0
		1994	8	12	0	8.1	0	7.8	0	7.5	0	7.2	0	5.8	0	5.6	0	5.8	0	5.8	0	8.3	0	8.3	0	8.3	0	8.6	0	10.6	0	10.3	0	10.3	0	10.3	0	10	0	9.2	0	8.6	0	9.7	0	9.2	0	7.2	0
		1994	8	13	0	8.2	0	8.9	0	8.3	0	7.2	0	6.9	0	8.1	0	7.5	0	10.3	0	9.4	0	9.2	0	9.4	0	10	0	10.6	0	10.3	0	10.3	0	10	0	8.9	0	8.3	0	8.3	0	8.3	0	9.7	0	10	0
		1994	8	14	0	8.3	0	7.8	0	7.5	0	8.1	0	6.7	0	6.9	0	6.9	0	7.2	0	7.8	0	7.8	0	7.8	0	9.4	0	12.8	0	12.2	0	11.1	0	10	0	9.4	0	9.4	0	8.9	0	9.4	0	10	0	8.6	0
		1994	8	15	0	7.8	0	7.5	0	6.4	0	7.8	0	6.1	0	6.1	0	4.4	0	7.8	0	8.1	0	9.4	0	10	0	9.4	0	10.3	0	11.4	0	10.6	0	9.4	0	9.7	0	5.8	0	8.6	0	8.1	0	7.8	0	7.8	0
		1994	8	16	0	8.3	0	8.9	0	6.7	0	5.8	0	6.9	0	5.8	0	5.3	0	5.8	0	5.7	0	5.1	0	6.7	0	7.8	45	10.3	45	11.9	0	11.1	0	9.7	0	9.7	0	9.7	0	8.9	0	8.3	0	8.3	0	7.8	0
		1994	8	17	0	6.4	0	6	0	6	0	6.9	0	7.2	0	5.8	0	6.1	0	8.6	0	7.8	0	9.2	0	11.1	0	11.1	0	11.1	0	10	0	10.6	0	10.3	0	11.4	0	11.7	0	10.3	0	8.6	0	8.5	0	9.3	0
		1994	8	18	0	5.8	0	4.2	0	4	0	4.2	0	5	0	5.3	0	4.7	0	2.8	315	2.2	315	2.8	45	2.5	45	3.3	0	6.9	0	10.3	0	10.6	0	9.7	0	9.4	0	8.3	0	7.5	0	7.2	0	7.5	0	7.5	0
		1994	8	19	0	6.9	0	6.1	0	5.6	0	5.6	0	5.3	0	5.8	0	5.3	0	6.1	0	5.8	315	7.5	315	8.3	315	6.9	0	6.9	0	6.4	0	8.1	0	11.4	0	10.8	0	9.2	0	8.3	0	8.1	0	7.8	0	7.8	0
		1994	8	20	0	6.9	0	7.5	0	7.2	0	7.2	0	6.7	0	7.5	0	7.5	0	8.1	0	8.1	0	7.8	0	8.1	0	9.7	0	10	0	10.3	0	10.6	0	10.3	0	9.7	0	9.2	0	8.3	0	7.8	0	8.1	0	8.1	0
		1994	8	21	0	7.2	0	7.2	0	8.1	0	6.1	0	5.6	0	5.8	0	6.4	0	7.5	0	7.8	0	6.4	315	5.6	315	6.1	0	10.3	0	9.7	0	12.2	0	11.4	0	10.8	0	8.6	0	9.2	0	8.9	0	7.5	0	7.8	0
		1994	8	22	0	8.6	0	8.6	0	8.3	0	8.3	0	7.2	0	5.8	0	7.2	0	8.9	0	8.9	0	8.6	0	8.3	0	8.1	0	8.3	0	11.7	0	8.9	0	10.6	0	10.8	0	9.4	0	8.6	0	8.1	0	8.9	0	7.5	0
		1994	8	23	0	6.8	0	5.6	0	5.6	0	5.6	0	5.8	0	6.4	0	6.4	0	7.4	0	7.6	0	8.1	0	9.2	0	9.4	0	10.6	0	10.3	0	9.7	0	9.2	0	8.9	0	8.6	0	8.9	0	8.1	0	6.7	0	6.9	0
		1994	8	24	0	5.8	0	5.3	0	5.3	0	4.7	0	4.2	0	4.7	0	8.1	0	6.1	0	5.8	0	6.9	0	9.2	0	8.6	45	8.9	45	10.6	45	7.8	45	8.9	45	8.1	0	8.1	0	7.2	0	4.9	0	4	0	5.6	0
		1994	8	25	315	2.1	315	1.8	45	1.4	45	1.1	0	3.3	0	3.1	315	3.3	315	6.4	0	7.2	315	6.9	315	7.2	315	6.4	315	5.8	315	5	0	4.7	0	6.4	0	10	0	8.1	0	6.4	0	7.5	0	7.2	0	6.4	0
		1994	8	26	0	7.5	0	7.5	0	6.7	0	6.4	0	5.8	0	6.4	0	6.9	0	9.2	0	8.1	0	7.8	0	7.6	0	10	0	11.1	0	10.8	0	11.9	0	11.4	0	10.8	0	11.1	0	11.1	0	10.8	0	10.3	0	10.8	0
		1994	8	27	0	9.4	0	9.4	0	9.7	0	8.9	0	9.7	0	9.7	0	6.9	0	9.2	0	8.3	0	7.8	0	7.5	315	7.5	0	9.7	0	11.4	0	12.8	0	11.1	0	12.2	0	12.2	0	12.8	0	12.8	0	11.4	0	10	0
		1994	8	28	0	9.7	0	8.3	0	9.2	0	9.4	0	8.1	0	7.5	0	7.6	0	8.8	0	8.3	0	8.6	0	9.2	0	9.2	0	9.2	0	8.9	0	9.7	0	10	0	10.3	0	9.7	0	9.2	0	8.6	0	8.3	0	8.1	0
		1994	8	29	0	7.2	0	6.9	0	6.9	0	7.2	0	7.2	0	7.2	0	5.3	0	7.8	0	8.1	0	6.9	0	7.8	0	8.9	0	8.9	0	8.6	0	10.3	0	9.7	0	8.6	0	8.9	0	8.9	0	9.4	0	9.2	0	10	0
		1994	8	30	0	9.7	0	9.7	0	8.2	0	8.6	0	8.6	0	8.9	0	8.2	0	10.3	0	10.3	0	10	0	10	0	10.6	0	11.4	0	11.7	0	11.9	0	11.7	0	11.7	0	11.4	0	9.3	0	10.3	0	9.7	0	9.7	0
		1994	8	31	0	7.5	0	7.5	0	9.2	0	8.8	0	8.3	0	7.5	0	6.4	0	6.7	0	8.1	0	8.6	0	9.4	0	9.7	0	10.8	0	9.7	0	10	0	10	0	10.8	0	10	0	9.4	0	11.9	0	8.3	0	7.5	0
		1994	9	1	0	6.7	0	6.4	0	5.3	0	4.7	0	5	0	4.7	0	4.4	0	6.4	0	5.3	0	4.2	0	5.3	45	8.3	45	8.9	45	9.2	45	9.7	45	8.3	45	8.9	0	8.9	0	5	0	7.2	0	7.5	0	6.9	0
		1994	9	2	0	6.5	0	6.5	0	5.8	0	6.1	0	5.1	0	5.7	0	4.7	0	4.4	0	6.1	0	6.4	315	7.2	315	6.7	0	6.1	0	8.6	0	10.3	0	9.7	0	9.2	0	8.6	0	7.5	0	6.9	0	6.7	0	6.9	0
		1994	9	3	0	7.2	0	9.2	0	8.9	0	9.2	0	8.3	0	7.2	0	6.7	0	6.9	0	6.9	0	7.8	0	9.4	0	8.9	315	7.5	315	6.4	0	9.2	0	9.7	0	9.4	0	8.9	0	8.1	0	7.5	0	8.1	0	8.1	0
		1994	9	4	0	9.4	0	8.6	0	7.6	0	7.4	0	6.9	0	7.4	0	4.4	0	6.4	0	6.9	315	8.9	315	8.1	315	7.5	315	6.7	0	8.9	0	11.4	0	11.4	0	11.1	0	9.7	0	8.6	0	8.9	0	8.2	0	8.5	0
		1994	9	5	0	7.9	0	7.5	0	7.2	0	7.2	0	6.7	0	6.4	0	5.6	0	6.9	0	7.8	0	8.3	0	7.8	45	9.4	45	11.1	45	11.7	0	11.9	0	11.4	0	10	0	10.3	0	9.2	0	8.3	0	8.3	0	7.2	0
		1994	9	6	0	7.5	0	6.9	0	6.9	0	6.8	0	6.2	0	5.3	0	6.4	0	6.7	0	6.7	0	6.7	0	6.9	0	8.1	0	8.3	0	9.4	0	8.9	0	11.7	0	10.6	0	9.7	0	7.5	0	7.5	0	7.2	0	9.2	0
		1994	9	7	0	7.8	0	7.8	0	8.3	0	7.2	0	7.2	0	7.8	0	8.3	0	8.1	0	9.2	0	10	0	10	0	9.4	0	10.3	0	10.6	0	10.6	0	10.8	0	9.7	0	10.3	0	8.9	0	7.2	0	8.3	0	8.3	0
		1994	9	8	0	8.1	0	8.3	0	7.2	0	8.1	0	7.8	0	8.3	0	7.5	0	7.5	0	8.3	0	8.9	0	8.9	0	10.3	0	10	0	10.3	0	10.8	0	10	0	9.4	0	8.9	0	8.1	0	7.2	0	7.8	0	7.5	0
		1994	9	9	0	6.7	0	7.1	0	7.9	0	7.5	0	7.8	0	8.9	0	6.9	0	8.6	0	8.6	0	8.6	0	9.7	0	10.3	0	10	0	10.3	0	10.6	0	9.4	0	8.9	0	9.2	0	8.3	0	8.1	0	7.8	0	8.3	0
		1994	9	10	0	8.9	0	9.7	0	9.7	0	8.6	0	8.1	0	7.8	0	6.9	0	8.9	0	8.3	0	8.3	0	9.4	0	9.4	0	10.6	0	10.6	0	10.3	0	8.6	0	8.6	0	8.3	0	7.2	0	7.8	0	6.7	0	6.4	0
		1994	9	11	0	5.3	0	5.3	0	5.6	0	4.2	0	4.4	0	4.4	0	4.4	0	3.2	0	1.8	315	2.2	315	4	45	5.1	45	7.5	45	8.3	45	8.6	0	8.6	0	7.5	0	6.9	0	5.3	0	6.9	0	6.7	0	5	0
		1994	9	12	0	2.6	0	2.4	0	3.5	0	4.9	0	4.4	0	4.4	0	4.2	0	5.3	0	6.4	315	8.6	0	4.8046875	0	4.98263888888889	45	5.87239583333333	45	6.49305555555555	45	7.00954861111111	45	10.3	45	9.7	45	9.2	0	8.6	0	8.6	0	7.8	0	8.3	0
		1994	9	13	0	6.9	0	8.3	0	8.3	0	7.5	0	3.9	0	6.1	0	6.9	0	6.9	0	6.4	0	6.7	0	8.6	45	9.4	45	10	45	10.3	45	10.8	45	10.8	45	8.9	45	9.4	45	9.2	45	8.1	45	8.9	0	8.6	0
		1994	9	14	0	3.3	0	7.8	0	8.1	0	6.9	0	6.7	0	6.9	0	4.2	0	8.3	0	4.7	0	3.3	0	8.3	45	8.3	45	11.1	45	11.1	45	10.3	45	11.1	45	10.8	45	9.7	45	9.7	45	8.9	0	9.2	0	9.2	0
		1994	9	15	0	8.1	0	8.6	0	8.1	0	8.3	0	6.2	0	5.3	0	6.4	0	7.8	0	7.5	45	8.3	45	8.6	45	10	45	11.1	45	11.1	45	11.1	45	10.3	45	10.3	45	9.4	45	8.6	45	6.9	45	7.2	0	7.2	0
		1994	9	16	0	7.5	0	6.7	0	6.7	0	5.3	0	5.3	0	5	0	3.9	0	5	0	5.8	315	6.9	0	8.1	0	9.4	0	10	0	11.4	0	11.7	0	10.3	0	10.3	0	8.3	0	8.9	0	9.4	0	8.3	0	7.8	0
		1994	9	17	0	9.2	0	7.8	0	7.8	0	8.9	0	8.9	0	8.3	0	6.8	0	7.9	0	8.6	0	8.3	0	9.2	0	8.6	0	9.2	45	8.9	0	9.6	0	9.9	0	9.4	0	9.7	0	8.9	0	9.7	0	9	0	8.3	0
		1994	9	18	0	9.3	0	8.3	0	8.2	0	8.2	0	8.2	0	8.6	0	8.1	0	8.1	0	7.5	0	7.2	0	8.1	0	10.4	0	10.1	0	10	0	10.3	0	8.6	0	8.6	0	7.9	0	7.4	0	6.4	0	6.1	0	6.1	0
		1994	9	19	0	6	0	5.7	0	5.7	0	5.3	0	5.1	0	4.9	0	4.6	315	4.4	315	2.8	45	5.6	45	9.2	45	9.7	0	11.5	0	11.1	0	10.4	0	8.3	0	8.9	0	8.1	0	7.2	0	7.2	0	6.1	0	4.9	0
		1994	9	20	0	5.7	0	4.4	0	3.2	0	4.7	0	3.9	0	3.3	0	3.2	0	4.3	0	5.3	0	7.2	0	7.2	0	8.1	0	8.9	0	10.4	0	8.3	0	10.7	0	10.8	0	8.5	0	8.2	0	6.9	0	5.6	0	5.6	0
		1994	9	21	0	5.8	0	6	0	5	0	5	0	4.7	0	2.1	0	2.8	0	3.1	0	5	0	5.7	0	4.3	45	3.5	45	5.8	45	6.7	45	8.3	0	8.6	0	8.2	0	7.6	0	6.4	0	6.2	0	6.7	0	6.4	0
		1994	9	22	0	4.7	0	4.7	0	5.3	0	5	0	5.6	0	5	0	3.3	0	3.9	0	5	0	5.6	0	6.7	0	6.9	45	7.5	45	8.6	45	10.3	45	10.3	45	9.4	45	7.8	0	8.1	0	6.9	0	7.5	0	6.7	0
		1994	9	23	0	5.8	0	5.6	0	5.6	0	5.8	0	5.6	0	5.6	0	4.2	0	5.3	0	3.3	315	3.6	45	7.8	45	5.6	45	5.6	45	6.9	45	7.2	45	6.9	45	8.1	45	6.4	0	6.4	0	6.1	0	5.3	0	4.2	0
		1994	9	24	0	4.2	0	2.1	0	1.4	0	0.8	0	1.4	0	0.3	0	1	0	1.8	0	2.6	0	2.8	45	3.1	45	5.3	45	7.2	45	7.5	45	8.6	45	9.2	45	8.9	0	7.8	0	8.3	0	6.9	0	6.7	0	5.8	0
		1994	9	25	0	5.3	0	5	0	5	0	5.3	0	4.7	0	4.2	0	3.9	0	4.3	0	4.3	0	3.9	0	3.8	45	4.9	45	7.5	45	9.7	0	9.2	0	8.3	0	9.7	0	8.3	0	7.5	0	6.1	0	5.8	0	4.4	0
		1994	9	26	0	3.8	0	3.3	0	3.6	0	4.2	0	3.6	0	3.9	0	4.4	0	5.3	0	4.6	315	6	315	6.1	315	6.9	315	6.7	0	8.3	0	8.3	0	8.6	0	8.6	0	8.6	0	7.8	0	6.7	0	4.7	0	5.6	0
		1994	9	27	0	5.8	0	5.6	0	6.5	0	5.8	0	7.5	0	5.3	0	4.4	315	6.9	315	7.5	315	8.1	315	7.8	315	8.1	315	6.4	315	5.3	315	5.8	0	6.7	0	7.2	0	7.8	0	6.4	0	6.4	0	5.6	0	5	0
		1994	9	28	0	5	0	5.3	0	5	0	4.4	0	3.3	0	3.3	0	2.2	0	2.5	0	3.1	0	2.6	0	2.4	0	3.1	0	5.3	45	5.08246527777778	45	5.07378472222222	45	5.6640625	45	5.4296875	0	5.19097222222222	0	4.90451388888889	0	4.91753472222222	0	4.53125	0	4.25347222222222	0
		1994	9	29	0	3.51996527777778	0	3.28559027777778	0	2.91232638888889	0	3.10763888888889	0	3.07725694444445	0	2.92534722222222	0	2.99479166666667	0	3.0078125	0	3.53298611111111	0	3.28125	0	3.65017361111111	0	4.21440972222222	45	5.44704861111111	45	5.83767361111111	45	6.20225694444444	45	6.25868055555556	45	5.9765625	45	5.8203125	45	5.41232638888889	0	5.08246527777778	0	4.86545138888889	0	4.72222222222222	0
		1994	9	30	0	3.62413194444444	0	3.27256944444444	0	3.08159722222222	0	2.86892361111111	0	2.66493055555556	0	2.72569444444444	0	3.9	315	4.6	315	3.2	0	5	0	5.3	0	5.8	0	3.9	315	4.7	45	6.9	45	6.1	45	8.1	45	8.1	45	8.6	45	8.1	0	7.8	0	7.5	0
		1994	10	1	0	3.2642505787037	0	2.99750434027778	0	3.13313802083333	0	2.98394097222222	0	3.0201099537037	0	2.99750434027778	0	4.7	0	5.8	0	5.6	0	5.6	0	5	0	6.1	0	7.8	0	7.5	0	9.7	0	9.7	0	9.2	0	9.4	0	9.2	0	8.3	0	6.9	0	7.5	0
		1994	10	2	0	6.1	0	5.1	0	6	0	5.8	0	5.8	0	6.1	0	4.7	0	5.3	0	5.6	0	6.1	315	7.2	315	7.5	315	6.7	0	6.4	0	10.6	0	10.3	0	9.7	0	8.9	0	7.2	0	6.9	0	6.9	0	8.1	0
		1994	10	3	0	7.5	0	8.3	0	8.3	0	7.2	0	6.9	0	7.5	0	6.1	0	7.5	0	8.3	0	6.4	315	7.5	315	8.3	315	7.8	315	6.4	0	9.2	0	9.4	0	9.7	0	8.9	0	6.4	0	8.3	0	7.5	0	6.9	0
		1994	10	4	0	8.3	0	8.1	0	6.1	0	6.1	0	3.5	315	1.5	270	2.5	0	1.7	0	2.5	0	4.2	0	4.7	0	6.1	0	8.6	0	9.7	0	9.7	0	10	0	9.2	0	8.3	0	7.5	0	7.2	0	6.9	0	5	0
		1994	10	5	0	6.9	0	8.1	0	7.2	0	6.7	0	7.2	0	6.9	0	4.7	0	6.7	0	6.9	315	5.3	315	8.1	315	7.2	0	5.6	0	7.8	0	10	0	9.4	0	9.4	0	9.2	0	7.8	0	6.7	0	6.7	0	6.1	0
		1994	10	6	0	6.9	0	5.8	0	6.7	0	7.2	0	7.8	0	7.8	0	6.1	0	5.8	0	6.4	0	5	315	4.7	315	5	0	8.9	0	10.3	0	11.7	0	10	0	9.2	0	5	0	6.7	0	7.2	0	6.4	0	6.4	0
		1994	10	7	0	4.9	0	4.9	0	5.6	0	3.6	0	2.8	0	4.4	0	3.6	0	4.7	0	5	0	5	45	6.9	45	9.4	45	10	45	8.6	45	9.4	45	8.9	45	9.2	0	8.6	0	7.5	0	7.2	0	6.9	0	6.7	0
		1994	10	8	0	5.3	0	5	0	6.9	0	2.6	0	1.8	0	1.8	0	1.4	0	7.8	0	1.4	0	3.6	45	4.7	45	7.5	45	7.8	45	8.6	45	8.1	45	9.2	0	8.1	0	8.3	0	7.2	0	7.2	0	6.9	0	6.1	0
		1994	10	9	0	3.9	0	4.2	0	3.6	0	3.1	0	3.1	0	1.4	0	1.9	0	2.2	0	2.9	0	3.9	45	6.4	45	8.1	45	8.6	45	8.9	45	8.3	45	8.6	0	8.1	0	7.5	0	6.7	0	6.4	0	5.8	0	4.7	0
		1994	10	10	0	4.2	0	3.9	0	3.6	0	3.3	0	2.8	0	2.2	315	1.2	315	1.9	0	2.2	90	2.5	90	5.6	45	7.8	45	8.6	45	6.4	45	7.5	45	6.4	45	6.1	45	5.8	0	5.3	0	5.3	0	5.6	0	5.6	0
		1994	10	11	0	3.9	0	3.6	0	2.8	0	3.3	0	2.8	0	3.3	0	2.8	0	3.2	315	2.6	0	3.1	45	3.9	45	7.8	0	8.9	0	7.5	0	7.8	0	6.9	0	7.2	0	7.5	0	6.4	0	5.6	0	5.3	0	5	0
		1994	10	12	0	4.4	0	3.9	0	3.2	0	3.6	0	3.1	0	3.6	0	3.1	0	3.9	0	2.5	0	2.2	0	3.9	45	4.2	45	6.9	0	3.5	0	5.6	0	4.7	0	6.7	0	6.7	0	6.4	0	5.3	0	5.6	0	4.7	0
		1994	10	13	0	2.8	0	3.1	0	2.5	0	1.4	0	2.5	0	2.5	0	2.5	0	2.2	0	1.9	0	2.8	45	4.7	45	7.8	45	8.1	45	7.5	45	8.3	0	6.9	0	6.9	0	6.7	0	5.6	0	5.3	0	3.9	0	3.3	0
		1994	10	14	0	3.6	0	4.4	0	3.9	0	3.9	0	4.7	0	3.9	0	3.9	0	2.9	0	3.2	0	3.6	0	3.3	45	5.6	45	5.3	315	6.1	315	5.3	0	3.9	0	6.9	0	7.2	0	6.7	0	5.8	0	5.3	0	6.1	0
		1994	10	15	0	5.8	0	6.1	0	5	0	4.4	0	3.9	0	3.3	315	3.3	315	5.6	315	7.5	315	7.8	315	6.7	315	5.8	315	5.6	315	5	315	4.4	0	5	0	6.9	0	6.9	0	6.7	0	5.8	0	5	0	4.6	0
		1994	10	16	0	2.4	0	1.7	315	1.7	315	0.8	315	1.2	315	2.1	270	2.4	225	2.4	225	3.9	180	5	180	5.6	180	6.9	180	6.9	180	6.1	135	6	135	4	135	3.1	135	2.5	315	2.2	315	1.8	315	1.1	315	0.4	315
		1994	10	17	315	0.4	135	2.2	135	2.2	135	1.1	135	1.1	135	1.4	45	1.7	45	2.2	45	2.5	90	3.9	90	4.7	90	5	45	6.7	45	5.3	45	5.3	45	5.3	45	4.4	45	4.2	45	3.6	45	3.9	45	4.4	45	3.9	45
		1994	10	18	45	3.8	45	3.8	0	3.3	0	7.8	315	5.3	315	3.1	270	2.5	315	3.1	315	3.1	315	3.3	315	4.7	315	3.1	45	3.9	45	5.8	45	5.3	45	6.1	0	6.7	315	4.4	315	3.3	315	2.2	315	1.9	315	1.7	270
		1994	10	19	270	1.4	270	2.5	270	1.9	270	2.9	270	2.1	270	2.5	270	1.5	45	1.2	0	2.4	0	3.3	45	5.6	45	6.9	45	4.4	45	4.4	315	2.8	0	4.7	0	5.3	0	6.7	0	6.4	0	6.7	0	5.6	0	5.8	0
		1994	10	20	0	4.4	0	3.6	315	1.9	270	1.8	270	0.6	270	1.7	270	2.1	315	1.5	0	3.3	0	6.1	0	6.7	45	6.9	45	6.1	45	8.3	45	4.7	45	4.7	0	4.2	0	5.6	0	4.7	0	3.6	0	3.9	0	3.3	0
		1994	10	21	315	2.1	315	1.5	315	1.4	315	1.9	315	1.5	315	1.5	315	1.8	315	1.7	0	2.5	45	3.6	45	4.4	45	4.2	90	3.3	45	3.3	45	5.8	45	5.8	45	5	45	3.9	45	3.3	0	3.1	0	3.3	0	2.5	0
		1994	10	22	0	2.2	0	1.9	0	1.9	315	3.3	315	2.8	270	3.9	270	3.6	270	4.7	270	4.4	270	3.1	270	2.5	45	3.3	45	6.4	45	5.3	0	5.3	0	3.9	0	4.4	0	4.4	0	4.2	0	3.3	0	3.1	0	3.1	0
		1994	10	23	0	0.7	0	0.3	0	0.8	45	0.8	0	0.1	0	0.4	0	0.7	315	1.1	0	1.7	0	1.5	0	2.1	315	1.7	315	2.2	45	3.6	45	3.6	45	4.7	45	4.4	45	4.2	45	3.6	45	3.9	0	4.2	0	4.3	0
		1994	10	24	0	1	0	0.7	0	1.4	315	1.9	315	2.2	270	3.1	270	1.7	315	2.5	315	2.6	315	1.4	315	2.5	135	4.4	135	3.6	135	2.8	90	3.1	45	2.8	45	3.1	45	2.2	0	2.5	225	2.5	225	1.4	225	0.8	0
		1994	10	25	315	3.1	315	4.9	270	2.9	270	2.8	180	1.4	135	1.4	270	1.4	315	1.1	270	1.1	135	1.9	135	3.9	180	4.7	180	5	180	4.7	135	3.9	135	3.3	135	3.1	135	2.4	135	1.8	45	1.9	45	2.2	45	1.4	0
		1994	10	26	0	1.1	0	1.9	0	2.5	0	2.2	0	1.8	0	1.8	315	1.7	315	1.4	315	1.4	315	1.5	0	2.8	45	4.7	45	4.2	180	4.2	180	2.6	45	2.4	45	1.9	45	3.3	45	3.6	45	3.3	0	4.4	0	4.7	0
		1994	10	27	0	3.5	0	2.8	0	3.3	0	3.9	0	3.9	0	3.1	0	1.7	0	9.5	315	1.9	0	2.1	0	3.6	0	6.9	0	9.2	0	9.2	0	9.2	0	8.6	0	7.8	0	6.9	0	7.2	0	7.2	0	6.9	0	6.4	0
		1994	10	28	0	4.7	0	4.4	0	4.2	0	4.2	0	4.7	0	5	0	4.2	315	4.4	315	3.9	0	6.1	0	7.8	0	8.3	0	8.3	0	8.3	0	8.3	0	8.3	0	8.1	0	7.5	0	7.2	0	6.7	0	6.7	0	7.2	0
		1994	10	29	0	5.6	0	5.6	0	5.3	0	4.4	0	4.7	0	4.4	0	3.6	0	6.4	0	7.5	0	6.9	0	4.7	0	8.1	0	9.4	0	9.2	0	9.7	0	8.9	0	8.3	0	9.7	0	8.9	0	7.5	0	7.2	0	6.4	0
		1994	10	30	0	6.1	0	6.1	0	5.8	0	5.3	0	5.6	0	6.4	0	5.6	0	7.5	0	7.2	0	7.2	0	6.4	0	8.9	0	8.9	0	8.9	0	8.9	0	8.1	0	7.8	0	8.1	0	8.6	0	8.3	0	8.1	0	7.2	0
		1994	10	31	0	6.1	0	6.9	0	6.4	0	6.7	0	6.8	0	6.1	0	6.7	0	7.8	0	7.8	0	7.8	0	8.9	0	8.3	0	9.2	0	8.9	0	8.6	0	9.4	0	8.3	0	8.3	0	7.5	0	6.9	0	6.7	0	6.7	0
		1994	11	1	0	3.1	0	1.4	0	1.4	0	4.4	0	5.6	0	5	0	4.4	0	3.6	0	3.1	0	1.7	315	3.1	45	3.3	0	4.6	0	5.1	0	7.8	0	8.1	0	8.3	0	8.3	0	6.4	0	5.8	0	6.1	0	6.4	0
		1994	11	2	0	5.3	0	6.1	0	5.8	0	5.3	0	6.1	0	5.8	0	5.8	0	5.1	315	4.6	0	4.4	0	3.9	0	5	0	7.8	0	9	0	9.6	0	9.4	0	8.9	0	8.1	0	7.4	0	6.5	0	6.9	0	6.4	0
		1994	11	3	0	5.8	0	5.7	0	4.7	0	4.7	0	5	0	5.6	0	6.4	0	6.9	0	6.4	0	7.2	0	7.5	0	8.1	0	8.9	0	8.3	0	8.6	0	7.8	0	7.8	0	7.2	0	6.4	0	5.8	0	6.1	0	6.1	0
		1994	11	4	0	5.6	0	5.3	0	4.4	0	5	0	5	0	4.7	0	2.8	0	3.9	0	5.3	0	5.3	0	5.3	0	5.6	0	5.6	0	10	0	8.9	0	8.3	0	7.5	0	6.1	0	5.6	0	5.8	0	4.7	0	5	0
		1994	11	5	0	4.6	270	2.9	270	3.1	315	5.6	270	6.1	315	5.6	315	5.6	0	4.4	0	4.7	0	3.1	0	2.5	0	1.4	0	1.1	90	4.2	45	4.4	45	3.6	315	3.9	315	5	315	2.2	0	3.3	315	5.8	270	3.3	225
		1994	11	6	225	1.4	0	3.2	45	3.6	0	4.2	0	2.4	0	2.2	0	4.2	0	6.1	0	6.9	0	7.2	0	6.7	45	8.3	45	9.4	45	9.2	0	8.6	0	7.8	0	6.7	0	6.1	0	5.8	0	6.4	0	5.3	0	5	0
		1994	11	7	0	2.8	0	2.8	0	4	0	6.2	0	4.2	0	3.6	0	3.3	0	5.3	0	5.6	0	6.1	0	5.6	0	6.7	315	4.7	0	5.8	0	4.7	0	6.9	0	6.9	0	6.4	0	5.3	0	5	0	4.2	0	3.9	0
		1994	11	8	0	3.6	0	2.8	0	2.5	0	2.4	0	1.2	0	2.8	0	3.6	0	2.8	0	1.4	0	1.5	0	1.5	0	5.3	45	6.7	45	7.2	45	7.5	45	7.5	0	7.8	0	6.9	0	5.8	0	5.3	0	4.7	0	4.2	0
		1994	11	9	0	3.1	0	2.1	0	1	0	1.4	0	1.8	0	1.2	0	1.7	315	3.1	315	2.5	0	1.7	0	2.5	0	4.7	45	7.2	45	7.5	45	8.1	0	7.8	0	6.4	0	5.8	0	5.6	0	4.7	0	5.3	0	5	0
		1994	11	10	0	3.6	0	2.8	0	1.2	315	1	315	1.5	315	0.4	0	0.3	0	0.8	45	1.4	315	1.5	0	1.9	0	2.2	45	5.8	45	4.7	90	3.1	45	4.6	45	3.9	45	3.3	45	3.6	0	2.9	0	3.2	0	2.4	0
		1994	11	11	270	2.2	270	2.5	270	1.7	270	1.8	270	1.4	270	1	315	1.9	315	0.8	0	1.7	90	2.6	90	4.2	45	5.3	45	6.1	0	4.2	0	2.6	0	1.8	0	3.1	0	3.9	0	3.6	0	4.2	0	4.2	0	2.8	315
		1994	11	12	270	1.9	270	1.4	270	0.7	270	0.6	270	0.8	270	0.8	315	1.5	315	1.9	315	2.2	135	2.5	135	3.9	135	4.4	135	4.7	135	5.6	135	5	90	4.4	90	3.3	45	2.2	45	1.9	45	1	45	1.1	45	1.2	45
		1994	11	13	45	0.7	45	0.3	45	0.1	45	0.7	45	0.8	45	1	45	1	45	1.4	45	1.9	135	3.1	135	4.6	135	4.9	135	4.9	135	4.4	135	4.7	90	4.7	45	4.3	45	4.2	45	3.3	45	3.1	45	3.1	0	2.2	0
		1994	11	14	0	4.4	0	5.3	0	5.3	0	3.6	0	2.6	0	2.6	0	2.5	0	3.1	0	3.6	0	4.7	0	5.8	0	5.8	0	5.6	0	6.1	0	6.9	0	7.2	0	6.9	0	6.7	0	6.9	0	6.9	0	6.7	0	7.2	0
		1994	11	15	0	5.8	0	5.3	0	4.4	0	4.2	0	2.6	0	3.5	0	2.5	0	2.6	0	2.5	0	3.1	0	6.4	0	7.5	0	7.5	45	8.3	45	9.2	45	8.6	0	7.8	0	8.1	0	6.9	0	6.9	0	7.2	0	6.1	0
		1994	11	16	0	4.4	0	3.9	0	4	0	3.8	0	4.2	0	4.2	0	3.9	0	3.6	0	4.6	0	5.4	0	6.7	0	7.8	0	8.1	0	8.3	0	7.5	0	7.5	0	7.8	0	7.2	0	6.9	0	5.8	0	6.9	0	5.8	0
		1994	11	17	0	4.7	0	4.7	0	4.2	0	4.2	0	3.8	0	4.4	0	3.6	0	4.4	0	6.1	0	5.8	0	7.2	0	8.1	0	7.8	0	8.3	0	7.5	0	7.5	0	7.2	0	7.5	0	7.5	0	7.2	0	7.5	0	6.7	0
		1994	11	18	0	5.3	0	5.8	0	5.8	0	6.4	0	4.4	0	5.3	0	3.6	0	5.3	0	6.9	0	7.8	0	8.1	0	9.2	0	8.3	0	8.3	0	8.3	0	8.3	0	7.5	0	7.2	0	6.1	0	6.7	0	6.1	0	6.4	0
		1994	11	19	0	5.3	0	5.8	0	5.8	0	5.8	0	5.3	0	5	0	4.4	0	6.4	0	5.8	0	6.7	0	7.8	0	8.6	0	9.2	0	9.2	0	9.4	0	8.9	0	8.3	0	8.1	0	7.5	0	7.2	0	6.1	0	6.1	0
		1994	11	20	0	3.6	0	3.1	0	3.3	0	2.2	0	3.9	0	3.6	0	2.8	0	4.2	0	4.2	0	6.7	0	7.5	0	7.5	0	8.3	0	7.8	0	8.9	0	7.8	0	8.9	0	7.2	0	6.7	0	7.5	0	6.9	0	6.9	0
		1994	11	21	0	5	0	5.8	0	5	0	5	0	5	0	5	0	4.2	0	6.1	0	6.9	0	6.9	0	6.9	0	7.8	0	8.1	0	8.1	0	7.5	0	8.1	0	7.8	0	8.3	0	7.2	0	6.7	0	6.7	0	7.5	0
		1994	11	22	0	5.8	0	5.6	0	5.3	0	5	0	5.3	0	5.8	0	4.4	0	5	0	6.1	0	6.7	0	7.5	0	8.1	0	7.8	0	7.8	0	8.3	0	7.5	0	7.8	0	6.9	0	6.9	0	6.9	0	6.1	0	6.4	0
		1994	11	23	0	6.1	0	5.8	0	5.3	0	5	0	5	0	5.3	0	4.7	0	5	0	6.7	0	8.1	0	8.3	0	7.5	0	8.3	0	8.3	0	8.3	0	6.9	0	6.7	0	5.8	0	5.6	0	5.6	0	5	0	4.4	0
		1994	11	24	0	4.4	0	5	0	4.6	0	3.8	0	4.4	0	4.2	0	3.1	0	4.7	0	5.4	0	5.8	0	7.8	0	8.6	0	9.7	0	8.1	0	7.9	0	7.6	0	6.7	0	6.7	0	6.1	0	6.1	0	5	0	5.6	0
		1994	11	25	0	4.2	0	4.2	0	4.7	0	3.9	0	3.9	0	4.4	0	4.2	0	5.6	0	6.4	0	5.3	0	6.4	45	7.8	45	8.9	0	7.8	0	7.5	0	6.4	0	6.7	0	5.8	0	6.1	0	5.8	0	6.1	0	5.6	0
		1994	11	26	0	5.6	0	5	0	5.8	0	6.4	0	5.8	0	5.6	0	5.3	0	7.2	0	8.3	0	8.1	0	9.2	0	8.6	0	8.9	0	8.9	0	8.9	0	9.2	0	8.3	0	8.3	0	8.1	0	7.8	0	7.8	0	6.7	0
		1994	11	27	0	5.8	0	5.3	0	5	0	5.3	0	3.9	0	3.9	0	4.2	0	5	0	8.1	0	7.8	0	8.3	0	8.3	0	9.2	0	8.9	0	7.8	0	8.9	0	7.2	0	7.8	0	6.4	0	7.5	0	6.1	0	5.6	0
		1994	11	28	0	4.4	0	5.6	0	3.6	45	2.4	0	2.4	0	4.2	0	3.9	0	5	0	5.8	0	6.9	0	6.9	0	7.8	0	8.1	0	9.2	0	9.2	0	8.9	0	8.3	0	8.3	0	7.2	0	7.5	0	7.5	0	7.4	0
		1994	11	29	0	6.7	0	6.1	0	5.8	0	4.7	0	4.7	0	5	0	3.9	0	7.5	0	8.1	0	8.3	0	8.3	0	8.3	0	8.3	0	9.7	0	8.6	0	6.9	0	6.4	0	5	0	6.9	0	6.9	0	7.5	0	8.1	0
		1994	11	30	0	5.6	0	5.3	0	5.6	0	4.9	0	3.2	0	3.9	0	2.69965277777778	0	3.10763888888889	0	3.40277777777778	0	3.90190972222222	0	4.73958333333333	0	5.12152777777778	0	5.29079861111111	0	5.31684027777778	45	5.625	45	5.68576388888889	45	5.48177083333333	45	5.05642361111111	45	4.79600694444444	45	4.27951388888889	0	4.30989583333333	0	4.04079861111111	0
		1994	12	1	0	5.8	0	5.6	0	5.3	0	5.6	0	4.9	0	3.2	0	3.9	315	2.4	315	2.4	315	3.9	0	5.8	0	6.4	0	7.5	0	8.3	0	9.2	0	9.4	0	9.2	0	7.5	0	7.2	0	6.4	0	8.1	0	5.3	0
		1994	12	2	0	3.9	0	3.1	0	3.3	0	3.3	0	3.5	0	3.6	0	3.3	0	3.6	315	2.2	315	2.2	315	2.2	0	4.4	45	6.7	45	8.3	45	8.9	45	9.2	0	8.9	0	8.3	0	7.8	0	6.1	0	4.4	0	5	0
		1994	12	3	0	4.4	0	4.4	0	4.2	0	5.1	0	4.9	0	3.6	0	3.3	0	2.8	0	3.5	0	6.2	0	6.9	0	8.1	0	8.1	0	8.9	0	9.2	0	8.3	0	9.2	0	8.1	0	8.1	0	6.9	0	7.2	0	8.6	0
		1994	12	4	135	7.2	0	6.7	0	6.4	0	7.5	0	7.2	0	6.1	0	5.8	0	6.9	0	5.6	0	7.8	0	8.9	0	8.6	0	9.2	0	9.4	0	8.6	0	9.7	0	8.3	0	8.3	0	7.5	0	8.6	0	7.8	0	8.1	0
		1994	12	5	0	7.5	0	6.4	0	7.2	0	7.2	0	6.4	0	6.4	0	6.1	0	6.7	0	8.3	0	8.1	0	8.3	0	8.6	0	8.9	0	8.6	0	8.9	0	8.3	0	9.4	0	7.8	0	8.3	0	7.5	0	8.1	0	8.1	0
		1994	12	6	0	7.2	0	6.4	0	5.8	0	6.7	0	6.4	0	6.4	0	6.4	0	6.7	0	8.3	0	8.3	0	8.3	0	9.7	0	9.2	0	9.4	0	9.7	0	10	0	8.9	0	9.7	0	8.3	0	9.2	0	9.2	0	8.3	0
		1994	12	7	0	7.8	0	7.8	0	7.2	0	6.7	0	6.4	0	6.9	0	6.9	0	6.4	0	8.3	0	8.9	0	8.6	0	9.2	0	9.4	0	10.3	0	8.6	0	9.7	0	8.6	0	8.1	0	8.6	0	7.5	0	7.5	0	8.3	0
		1994	12	8	0	7.8	0	8.6	0	7.8	0	8.1	0	6.5	0	6.7	0	7.2	0	6.9	0	8.1	0	8.6	0	8.1	0	8.6	0	9.4	0	10	0	9.4	0	9.7	0	7.8	0	8.9	0	7.8	0	7.3	0	7.8	0	7.2	0
		1994	12	9	0	6.9	0	6.9	0	6.7	0	6.7	0	6.7	0	7.5	0	7.5	0	6.9	0	8.3	0	9.2	0	9.2	0	9.2	0	9.2	0	9.7	0	10	0	8.9	0	9.2	0	8.6	0	9.4	0	7.5	0	8.6	0	7.2	0
		1994	12	10	0	8.1	0	7.5	0	6.4	0	7.5	0	6.9	0	6.7	0	6.4	0	5.6	0	8.1	0	8.3	0	8.3	0	10.3	0	10.3	0	10.6	0	10.6	0	10	0	10.3	0	10.3	0	10	0	9.4	0	10.6	0	9.7	0
		1994	12	11	0	6.9	0	7.2	0	8.1	0	7.2	0	8.1	0	7.2	0	5.8	0	5.1	0	7.4	0	9.2	0	8.1	0	8.8	0	8.8	0	8.9	0	9.3	0	9.6	0	9.7	0	9.7	0	10.3	0	8.6	0	8.9	0	6.7	0
		1994	12	12	0	6.9	0	5.8	0	5.8	0	7.2	0	6.9	0	6.4	0	6.1	0	5.6	0	6.9	0	8.6	0	7.5	0	8.1	0	8.6	0	9.4	0	8.9	0	9.7	0	10.3	0	8.6	0	8.6	0	8.6	0	7.2	0	6.7	0
		1994	12	13	0	6.4	0	6.4	0	6.4	0	6.9	0	5.8	0	4.2	0	4.7	0	4.7	0	5.8	0	6.7	0	6.1	0	8.3	0	8.3	0	8.9	0	9.2	0	8.6	0	8.6	0	7.8	0	8.1	0	7.2	0	6.4	0	5.8	0
		1994	12	14	0	6.1	0	6.4	0	5.8	0	6.4	0	6.4	0	5.6	0	5.8	0	5.3	0	5	0	7.2	0	7.2	0	8.3	0	7.5	0	9.2	0	8.3	0	8.1	0	7.5	0	8.6	0	7.5	0	7.5	0	6.4	0	6.9	0
		1994	12	15	0	6.9	0	5.8	0	6.4	0	6.4	0	6.7	0	6.7	0	6.7	0	5.6	0	6.7	0	7.2	0	7.2	0	8.6	0	8.1	0	9.4	0	9.7	0	8.9	0	9.2	0	9.2	0	8.9	0	8.6	0	7.2	0	7.2	0
		1994	12	16	0	6.1	0	5.8	0	5.8	0	5.8	0	6.1	0	5.3	0	5.3	0	5.8	0	7.8	0	8.1	0	7.5	0	8.1	0	7.8	0	8.3	45	7.8	45	9.7	45	9.2	45	8.9	45	7.5	45	8.3	0	7.5	0	7.8	0
		1994	12	17	0	5.6	0	5.8	0	6.4	0	7.2	0	6.5	0	6.1	0	5.8	0	5.8	0	7.5	0	8.1	0	7.8	0	8.6	0	8.9	0	9.7	0	8.3	0	8.9	0	9.2	0	7.5	0	7.8	0	7.5	0	6.9	0	6.4	0
		1994	12	18	0	6.9	0	6.1	0	6.9	0	6.9	0	6.9	0	6.4	0	6.9	0	6.9	0	8.6	0	8.1	0	8.1	0	7.2	0	6.9	0	6.4	0	6.9	0	8.1	0	8.6	0	7.8	0	8.1	0	6.9	0	6.9	0	6.9	0
		1994	12	19	0	6.7	0	6.9	0	6.9	0	6.5	0	6.7	0	7.5	0	5.6	0	5.6	0	6.7	0	7.2	0	7.5	0	8.3	0	8.3	0	8.1	0	9.2	45	8.9	45	9.4	45	7.8	0	8.1	0	7.5	0	7.2	0	7.5	0
		1994	12	20	0	6.4	0	6.1	0	5.8	0	6.4	0	6.4	0	6.1	0	5.8	0	5.6	0	5	0	5.8	0	7.8	0	8.3	0	8.6	0	9.7	0	8.9	45	10.6	45	9.2	45	8.1	0	7.5	0	8.3	0	8.1	0	7.5	0
		1994	12	21	0	6.4	0	6.4	0	5.6	0	5	0	4	0	4.7	0	5.3	0	4.7	0	6.4	0	6.7	0	7.2	0	7.5	0	6.7	0	8.3	0	8.6	0	9.2	0	8.6	0	8.3	0	8.3	0	6.9	0	6.7	0	5.8	0
		1994	12	22	0	5	0	4.2	0	4.4	0	5	0	4.4	0	4	0	4	0	4.7	0	5	0	4	0	4.9	0	5.1	45	5.6	45	7.2	45	8.3	45	7.5	45	7.5	0	8.6	0	7.5	0	7.2	0	6.4	0	5.6	0
		1994	12	23	0	3.6	0	3.9	0	4.6	0	2.9	0	2.2	0	0.6	0	0.6	0	0.3	45	1.1	45	2.2	315	1.4	90	3.3	90	5.7	45	7.8	45	7.5	45	6.9	45	5.6	45	6.5	45	6.1	45	6.1	0	4.9	0	4	0
		1994	12	24	0	1.4	315	1.7	315	2.8	315	0.8	315	1.7	315	1.7	315	0.6	315	0.8	45	0.8	45	1.4	90	2.8	135	3.1	135	6.1	180	6.9	180	6.4	180	6.4	180	5	135	4.2	135	2.5	135	3.6	135	1.9	135	0.6	135
		1994	12	25	135	0.8	135	0.6	135	0.7	135	0.6	0	3.90416666666667	0	3.69166666666667	0	0.8	315	0.8	315	1.1	0	2.4	315	2.2	135	3.9	135	5	135	5.8	135	5.8	135	6.1	90	4.7	90	3.9	90	3.9	45	3.9	45	3.9	45	2.8	45
		1994	12	26	45	1.4	45	1.4	45	1.1	45	1.4	45	1.2	45	1.4	45	1.7	0	1.9	0	1.8	0	2.4	90	2.5	90	4.2	90	5.1	90	6.2	90	6.1	90	5.8	90	4.7	45	3.5	45	3.2	45	3.9	45	3.9	45	3.6	45
		1994	12	27	0	2.2	0	2.5	45	1.7	45	1.1	45	1.4	45	1.9	45	0.8	315	0.8	315	1.7	315	1.9	315	1.9	0	2.5	0	6.44583333333333	135	4.7	135	5.3	135	6.1	135	5.8	135	4.7	135	4.7	135	3.9	90	2.2	90	0.7	45
		1994	12	28	45	0.6	45	0.4	45	0.1	45	0.4	0	0.4	0	0.6	0	1.4	315	1.4	0	2.2	45	2.8	45	3.9	90	3.9	90	4.4	90	5.3	90	5	90	3.9	45	5.3	45	4.7	45	4.7	45	3.6	45	3.6	45	3.3	45
		1994	12	29	45	3.2	0	3.1	0	3.6	0	2.5	0	2.8	0	1.4	0	2.1	0	3.2	0	2.8	0	3.3	315	2.2	45	3.3	45	5.6	45	6.4	45	8.3	45	6.4	45	6.4	0	6.9	0	6.4	0	6.1	0	5.6	0	4.7	0
		1994	12	30	0	2.9	0	2.2	0	1.4	0	2.2	0	3.3	0	3.6	0	2.5	0	2.8	315	2.2	315	2.5	0	2.4	0	4	0	5.6	0	7.8	0	8.6	0	7.2	0	6.7	0	6.9	0	7.5	0	6.1	0	6.1	0	6.1	0
		1994	12	31	0	6.7	0	5.8	0	3.6	0	5	0	6.1	0	6.1	0	6.4	0	6.4	0	7.2	0	7.5	0	7.8	0	7.8	0	8.6	0	8.6	0	9.4	0	9.7	0	8.3	0	8.3	0	7.5	0	8.1	0	8.1	0	8.1	0
		1995	1	1	0	7.5	0	6.7	0	5.8	0	6.4	0	6.1	0	5.6	45	4.9	0	4	0	5.7	0	6.9	0	8.9	0	8.3	0	9.2	0	9.2	0	10	0	9.7	0	8.6	0	8.1	0	8.1	0	8.9	0	7.8	0	6.7	0
		1995	1	2	0	5.8	0	6.1	0	6.9	0	6.4	0	6.4	0	6.1	0	5.8	0	4.7	0	5.3	0	7.8	0	8.6	0	8.9	0	8.9	0	9.7	0	8.9	0	9.7	0	9.7	0	10	0	9.4	0	9.7	0	9.2	0	9.4	0
		1995	1	3	0	8.1	0	6.9	0	7.2	0	6.7	0	6.9	0	6.9	0	6.9	0	6.7	0	7.8	0	8.9	0	9.2	0	8.9	0	10	0	9.7	0	9.2	0	8.9	0	9.7	0	9.7	0	8.6	0	6.4	0	8.3	0	8.9	0
		1995	1	4	0	6.9	0	6.1	0	6.4	0	6.9	0	7.2	0	5.6	0	5.6	0	4.7	0	6.7	0	7.8	0	7.8	0	8.6	0	9.2	0	8.3	0	6.4	0	8.9	0	6.8	0	7.2	0	8.1	0	7.5	0	7.2	0	7.5	0
		1995	1	5	0	7.6	0	6.9	0	6.9	0	6.4	0	7.8	0	6.1	0	5.8	0	4.7	0	5.6	0	5.3	0	5.8	0	6.1	0	7.2	0	8.3	0	8.6	0	9.4	0	8.3	0	8.6	0	8.6	0	8.6	0	8.3	0	10	0
		1995	1	6	0	9.2	0	7.8	0	7.5	0	7.2	0	5.8	0	3.1	0	2.8	0	2.5	0	5.6	0	7.8	0	7.8	0	8.9	0	9.4	0	9.7	0	9.7	0	10.8	0	10	0	9.7	0	10	0	10.6	0	10.8	0	10	0
		1995	1	7	0	6.7	0	7.8	0	7.5	0	8.3	0	8.1	0	7.5	0	7.5	0	6.4	0	8.3	0	8.3	0	7.8	0	8.1	0	7.8	0	8.3	0	8.6	0	9.7	0	8.9	0	8.6	0	7.8	0	8.6	0	6.5	0	5.7	0
		1995	1	8	0	6.4	0	6.1	0	6.1	0	5.7	0	5.4	0	5.3	0	6	0	4.2	0	6.1	0	6.9	0	7.2	0	8.3	0	8.1	0	9.2	0	9.7	0	9.2	0	8.9	0	7.2	0	7.5	0	6.7	0	5.8	0	6.1	0
		1995	1	9	0	4.2	0	3.9	0	4.4	0	4.4	0	3.3	0	3.1	0	1.9	0	2.2	0	4.7	0	6.9	0	6.7	45	6.9	45	8.1	45	8.6	45	8.9	45	8.3	45	8.9	45	6.7	45	6.4	45	6.1	45	5	45	3.9	45
		1995	1	10	0	3.3	0	2.4	0	1.9	0	1.9	0	0.7	0	0.7	0	1	315	1.8	315	1.8	315	1.7	90	2.5	90	3.3	90	5.8	45	9.2	45	8.3	45	8.6	45	8.6	0	8.3	0	7.2	0	6.9	0	6.9	0	5.4	0
		1995	1	11	0	6	0	5.4	0	5.3	0	5.3	0	3.6	0	2.1	0	1.2	315	1.7	315	2.2	0	2.2	0	3.3	0	4.7	0	9.7	0	8.6	0	8.1	0	8.6	0	8.6	0	8.1	0	7.2	0	7.8	0	6.9	0	6.9	0
		1995	1	12	0	5	0	4	0	5.6	0	5	0	3.9	0	3.1	0	1.9	315	1.1	315	1.4	315	2.8	0	7.5	0	8.3	0	9.4	0	9.7	0	9.4	0	10	0	9.2	0	7.5	0	8.1	0	8.3	0	6.9	0	6.4	0
		1995	1	13	0	6.1	0	5.8	0	5.3	0	5.3	0	4.7	0	1.9	0	1.4	0	2.2	0	2.8	0	4.4	0	5.3	0	5.8	315	5	315	6.4	0	5.3	0	7.5	0	9.2	0	9.7	0	9.7	0	8.1	0	6.7	0	7.8	0
		1995	1	14	0	6.9	0	6.9	0	5.6	0	5.8	0	5.8	0	5.3	0	5.8	0	4.7	0	6.1	0	6.1	0	6.1	0	5.6	0	5	0	5.6	0	6.4	0	7.8	0	8.3	0	8.1	0	8.1	0	6.7	0	6.7	0	7.5	0
		1995	1	15	0	8.1	0	8.3	0	8.9	0	7.8	0	6.9	0	5.6	0	3.9	315	3.1	315	2.6	315	6.1	315	7.5	315	6.9	315	6.4	315	5.8	315	5	0	6.7	0	9.2	0	9.2	0	9.7	0	8.9	0	7.5	0	7.2	0
		1995	1	16	0	7.2	0	6.7	0	6.7	0	6.9	0	6.7	0	6.1	0	6.4	0	4.2	0	4.7	0	3.9	0	3.9	0	3.1	0	3.9	0	3.3	45	8.9	45	10	0	9.7	0	8.6	0	9.4	0	8.9	0	7.8	0	6.9	0
		1995	1	17	0	5.8	0	5.3	0	4.7	0	4.2	0	5.6	0	6.1	0	5.6	0	4.7	0	6.4	315	2.8	0	3.3	0	6.5	0	7.4	0	7.2	45	10.3	45	10.6	45	10	45	9.2	0	8.3	0	8.9	0	8.3	0	7.5	0
		1995	1	18	0	6.4	0	6.4	0	5.6	0	6.4	0	6.4	0	5.6	0	6.4	0	5	0	7.2	0	6.7	0	7.6	0	7.9	0	8.6	0	9.2	0	9.7	0	9.7	0	10	0	9.2	0	8.3	0	8.9	0	8.3	0	7.2	0
		1995	1	19	0	6	0	5.1	0	5.3	0	5	0	6.7	0	6.4	0	5.6	0	5.6	0	6.9	0	5	0	6.4	0	8.3	0	8.3	0	9.2	0	7.8	0	10	45	10	45	9.4	45	8.6	0	8.6	0	7.5	0	7.5	0
		1995	1	20	0	6.1	0	6.4	0	6.9	0	6.4	0	6	0	5	0	5.4	0	6.7	0	7.6	0	7.4	0	7.5	0	7.5	0	8.1	0	8.1	0	7.8	0	10.8	45	9.4	45	8.3	45	8.1	0	8.1	0	6.9	0	6.4	0
		1995	1	21	0	6.9	0	6.8	0	9	0	8.3	0	5.8	0	5.6	0	4.4	0	4.3	0	3.6	0	4.2	0	5.3	0	5.3	315	6.7	45	7.8	0	8.9	0	8.9	0	11.4	0	11.4	0	10.3	0	8.6	0	8.6	0	8.1	0
		1995	1	22	0	7.8	0	7.5	0	6.9	0	6.9	0	8.1	0	8.3	0	8.9	0	8.1	0	9.2	0	9.7	0	9.2	0	8.3	0	9.4	0	8.6	0	9.4	0	10.6	0	10.3	0	9.4	0	10	0	10	0	10.3	0	10.8	0
		1995	1	23	0	8.9	0	8.3	0	8.3	0	7.8	0	7.8	0	7.5	0	5.6	0	4.2	0	5.6	0	5.8	0	6.1	0	7.8	0	8.1	0	6.7	0	6.7	0	9.3	45	9.3	45	9.7	45	9.2	45	8.9	0	10	0	8.3	0
		1995	1	24	0	8.9	0	8.3	0	9.4	0	8.6	0	8.1	0	7.2	0	6.9	0	6.4	0	7.5	0	7.2	0	7.2	0	8.3	0	9.7	0	9.2	0	9.4	0	10.3	45	9.2	45	8.6	45	9.2	0	8.3	0	7.8	0	7.8	0
		1995	1	25	0	6.7	0	6.9	0	7.8	0	7.2	0	6.9	0	6.1	0	5.8	0	9	0	7.9	0	9.4	0	9.7	0	9.4	0	9.7	0	10	0	11.1	0	10	0	9.4	0	9.4	0	8.9	0	8.3	0	7.8	0	7.2	0
		1995	1	26	0	7.5	0	6.9	0	8.3	0	7.5	0	8.3	0	7.8	0	8.1	0	6.4	0	8.6	0	8.6	0	8.3	0	9.4	0	8.9	0	9.2	45	9.7	45	10.8	0	9.4	0	8.3	0	9.4	0	8.1	0	8.6	0	7.5	0
		1995	1	27	0	7.2	0	7.8	0	7.5	0	6.4	0	8.1	0	7.5	0	7.5	0	7.8	0	8.9	0	8.3	0	8.3	0	10.3	0	9.2	0	10.6	0	10.8	0	10.6	0	10.3	0	10.6	0	9.7	0	8.3	0	8.9	0	8.3	0
		1995	1	28	0	8.3	0	8.3	0	7.8	0	8.3	0	7.5	0	7.2	0	6.9	0	7.2	0	8.6	0	10.3	0	10	0	10.6	0	10.6	0	10	0	8.9	0	9.7	0	10.3	0	10.6	0	9.4	0	8.6	0	7.2	0	8.6	0
		1995	1	29	0	7.2	0	7.2	0	7.4	0	6.4	0	4.4	0	3.6	0	4	0	3.9	0	6.7	0	6.7	0	7.2	315	8.1	315	7.5	315	8.9	315	6.7	0	6.4	0	9.2	0	8.6	0	9.7	0	8.1	0	8.3	0	7.2	0
		1995	1	30	0	8.9	0	8.1	0	8.1	0	7.2	0	6.1	0	4.7	0	4.4	0	5	0	7.5	0	7.4	0	7.4	315	8.6	315	6.9	0	8.6	0	9.7	0	9.2	0	9.7	0	7.5	0	9.7	0	8.6	0	9.2	0	6.9	0
		1995	1	31	0	5.6	0	6.9	0	6.1	0	5.8	0	4.7	0	4.4	0	3.9	0	3.6	0	2.5	0	4.2	0	5.3	0	5.3	0	7.5	0	9.4	0	8.9	0	9.4	0	9.4	0	8.6	0	10.3	0	8.1	0	7.5	0	6.7	0
		1995	2	1	0	6.9	0	6.9	0	7.5	0	6.4	0	6.9	0	6.9	0	6.7	0	5.3	0	7.8	0	8.1	0	8.6	0	9.2	0	8.9	0	10	0	10	0	9.4	0	9.4	0	9.4	0	8.3	0	8.3	0	7.5	0	7.5	0
		1995	2	2	0	8.1	0	6.9	0	6.9	0	7.8	0	8.1	0	8.3	0	7.2	0	5.6	0	7.5	0	7.2	0	8.3	0	8.6	0	8.9	0	8.9	0	8.3	0	8.6	0	8.3	0	8.3	0	7.8	45	5.7	45	5.1	45	5.3	45
		1995	2	3	0	6.1	0	5	0	5.8	0	5.8	0	4.4	0	4.7	0	5	0	3.9	0	3.9	315	3.3	0	5.3	0	5.8	0	7.2	45	10	45	9.4	45	10	45	9.2	45	9.2	45	7.5	45	7.5	45	7.5	45	7.8	0
		1995	2	4	0	5.6	0	5	0	6.1	0	5.6	0	5.6	0	4.4	0	5.3	0	3.6	315	3.9	315	2.5	0	3.3	45	3.6	0	6.1	45	9	45	8.8	45	9.4	45	8.6	45	8.6	45	8.1	45	7.8	45	7.8	0	6.7	0
		1995	2	5	0	4.7	0	4.7	0	4.7	0	4.2	0	4.4	0	3.3	0	2.8	0	2.2	315	2.4	315	1.7	45	1.9	45	5.6	0	6.7	0	8.3	45	9.2	45	7.5	45	8.6	45	7.8	45	6.4	0	6.1	0	5.3	0	5.6	0
		1995	2	6	0	4.7	0	4.2	0	3.3	0	4.2	0	4.4	0	4.2	0	3.9	0	3.9	315	3.3	315	1.9	0	2.2	0	3.3	0	3.9	0	6.4	45	8.3	45	10.3	0	9.2	0	8.6	0	8.1	0	7.8	0	8.3	0	7.5	0
		1995	2	7	0	6.4	0	6.4	0	6.1	0	6	0	5.1	0	5.6	0	6.7	0	6.1	0	5.3	0	5.3	0	6.9	0	8.6	0	8.6	0	9.2	0	8.3	0	9.4	0	8.9	0	8.9	0	8.3	0	9.2	0	7.2	0	7.8	0
		1995	2	8	0	7.4	0	5.3	0	5.6	0	6.4	0	6	0	5.1	0	5	0	3.5	0	3.2	0	5.6	0	5.8	315	6.9	315	6.7	315	3.1	0	6.4	0	7.5	0	6.7	0	6.1	0	6.2	0	7.5	0	6.9	0	6.4	0
		1995	2	9	0	5.7	45	6.8	45	6.9	45	6.7	0	6.7	0	6.1	0	5.8	0	5.3	0	7.2	0	7.2	0	6.9	0	7.2	45	9.2	45	9.4	45	7.8	45	8.3	45	5.6	45	8.9	0	7.5	0	7.8	0	7.8	0	7.5	0
		1995	2	10	0	6.4	0	6.9	0	6.1	0	6.4	0	5.6	0	5.6	0	4.7	0	5.3	0	6.9	0	7.5	0	7.5	0	7.5	0	8.3	0	8.3	0	8.9	0	9.2	0	9.2	0	9.2	0	8.6	0	9.4	0	9.7	0	8.1	0
		1995	2	11	0	6.9	0	6.7	0	5.4	0	5.1	0	5.6	0	6.9	0	6.4	0	6.1	0	7.8	0	7.2	0	7.8	0	7.8	0	7.8	0	7.2	0	8.1	0	8.9	0	10.6	0	10.6	0	10.3	0	9.4	0	8.6	0	8.1	0
		1995	2	12	0	4.7	0	4.7	0	5.8	0	7.2	0	7.2	0	8.1	0	7.5	0	6.4	0	5.6	0	5.8	0	7.2	0	8.3	0	8.3	0	9.2	0	8.1	0	10.6	0	10.6	0	9.4	0	10	0	9.4	0	8.3	0	8.3	0
		1995	2	13	0	4.4	0	3.9	0	4.7	0	4.7	0	5.8	0	5.8	0	5.8	0	5.6	0	7.2	0	6.7	0	6.4	0	8.3	0	8.3	0	8.9	0	9.7	0	9.7	0	8.9	0	9.2	0	8.1	0	8.3	0	8.3	0	8.3	0
		1995	2	14	0	8.6	0	8.9	0	7.8	0	7.8	0	8.3	0	7.2	0	5.3	0	5	0	8.6	0	8.6	0	7.8	0	8.6	0	10	0	10.3	0	10.3	0	10.3	0	10.8	0	11.7	0	10.6	0	10.8	0	10.8	0	10.8	0
		1995	2	15	0	8.9	0	8.3	0	8.9	0	7.8	0	8.9	0	8.1	0	7.5	0	7.2	0	7.5	0	10.6	0	10	0	10	0	10.6	0	10.8	0	10.6	0	11.7	0	11.1	0	11.1	0	11.1	0	10	0	9.4	0	8.3	0
		1995	2	16	0	8.1	0	7.8	0	7.5	0	8.3	0	7.2	0	7.2	0	7.8	0	8.1	0	10	0	10.6	0	10	0	10.8	0	11.7	0	7.5	0	10	0	9.4	0	9.2	0	9.2	0	9.4	0	9.7	0	9.7	0	9.7	0
		1995	2	17	0	7.5	0	6.7	0	6.4	0	6.4	0	5.6	0	6.4	0	6.4	0	2.8	0	5.8	0	8.6	0	9.4	0	8.9	0	10	0	10.3	0	10	0	9.7	0	9.2	0	8.9	0	9.2	0	8.3	0	9.7	0	9.2	0
		1995	2	18	0	9.2	0	9.4	0	8.3	0	7.2	0	7.8	0	7.2	0	6.7	0	5.8	0	7.2	0	6.9	0	7.5	0	8.1	0	9.2	0	9.7	0	9.7	0	11.1	0	10	0	10.6	0	10	0	11.4	0	11.1	0	9.2	0
		1995	2	19	0	9.7	0	9.2	0	8.9	0	7.8	0	7.5	0	6.4	0	6.1	0	5.6	0	8.1	0	8.3	0	7.8	0	9.2	0	9.4	0	9.7	0	10	0	10.3	0	9.7	0	9.7	0	10.3	0	10.6	0	11.1	0	9.7	0
		1995	2	20	0	7.8	0	7.5	0	6.9	0	7.8	0	6.9	0	6.1	0	6.1	0	7.2	0	4.4	0	5	0	5.8	0	5.6	0	6.9	0	7.8	0	9.2	0	10	0	8.9	0	8.3	0	5.8	0	8.3	0	6.9	0	6.2	0
		1995	2	21	0	5	0	5.8	0	5.8	0	6.2	0	5.7	0	5	0	4.9	0	5.1	0	6.1	0	4.2	0	2.4	0	3.3	0	5.8	45	8.9	45	8.6	45	8.6	45	7.2	45	8.3	45	8.1	45	6.7	0	7.8	45	5.6	45
		1995	2	22	0	5.7	0	5.1	0	4.4	0	4.3	0	3.3	45	3.2	0	3.6	0	3.3	0	5.3	0	5.6	45	5.6	45	6.9	45	8.1	45	8.9	45	9.4	45	7.8	45	6.9	45	5.8	45	5.3	45	6.1	0	5.3	0	5.3	0
		1995	2	23	0	4.2	0	3.9	0	3.9	0	3.8	0	1.8	0	0.8	0	1.9	0	3.3	0	5.6	0	5.8	0	5	45	6.1	45	7.5	45	8.1	45	8.1	45	8.6	45	8.3	45	9.2	45	8.6	0	7.5	0	7.2	0	7.5	0
		1995	2	24	0	6.7	0	5.6	0	5.6	0	5.6	0	4.2	0	2.8	0	1.7	0	1.7	0	2.8	0	3.2	0	3.5	0	3.6	0	2.8	45	7.2	45	10	45	10.6	45	9.4	45	9.4	0	8.1	0	8.1	0	7.5	0	6.7	0
		1995	2	25	0	5.6	0	4.2	0	5.3	0	4.7	0	4.7	0	4	0	4	0	4.2	0	2.5	0	4.7	315	2.5	0	3.6	45	7.8	45	8.1	45	9.2	45	8.9	45	8.1	45	8.1	45	7.8	45	7.8	45	6.4	0	6	0
		1995	2	26	0	5.3	0	4.4	0	4.4	0	4	0	3.3	0	3.8	0	4.2	0	4.2	0	6.1	0	6.1	0	6.1	0	6.5	45	8.5	45	9.4	45	10.8	45	10.8	45	11.1	45	9.4	45	8.9	45	8.6	45	7.2	45	7.5	45
		1995	2	27	45	5.6	0	5.6	0	5	45	4.2	0	5.4	0	3.3	0	2.5	45	3.6	0	4.3	0	3.8	45	5	45	8.1	45	8.3	45	10.8	45	11.1	45	11.1	45	9.7	45	9.7	45	8.3	45	8.3	45	7.5	45	8.1	45
		1995	2	28	45	6.1	0	6.9	0	6.4	45	5.3	45	5.3	45	5.3	45	4.7	0	5	315	3.1	0	3.1	0	6.4	45	6.9	45	8.6	45	10.8	45	11.4	45	11.1	45	10	45	10.3	45	9.2	45	8.6	45	10.3	45	9.2	0
		1995	3	1	0	6.9	0	6.1	0	5.6	0	5.1	0	5.8	0	3.5	0	3.8	0	3.6	0	3.1	0	3.1	45	7.2	45	8.6	45	8.9	45	10.6	45	10.3	45	10.6	45	10.8	45	10.3	45	9.4	45	9.7	45	8.9	45	8.9	45
		1995	3	2	45	7.5	45	7.2	45	6.1	45	6.4	45	7.2	45	7.2	45	6.9	45	7.5	45	7.8	0	8.1	45	7.8	45	8.9	45	9.2	45	9.3	45	9.9	45	10.7	45	10.7	45	10.7	45	9.9	45	8.9	45	8.9	45	8.6	45
		1995	3	3	45	7.8	45	7.5	45	7.2	0	6.9	0	7.5	45	6.4	45	7.2	45	7.5	0	8.1	0	8.9	45	8.6	45	9.7	45	10	45	10.3	45	10.6	45	10	45	10	45	10.3	45	10.3	45	8.9	45	10	45	9.7	0
		1995	3	4	0	8.6	45	7.5	45	7.5	45	6.9	45	7.2	45	8.1	45	7.6	45	7.2	0	8.6	0	9.7	0	9.4	0	10.6	45	10.3	45	10.8	45	10.6	45	10.6	45	10	45	9.7	45	9.4	45	9.4	45	8.6	45	9.2	45
		1995	3	5	0	8.1	45	7.5	45	8.6	45	8.1	45	7.8	0	7.8	45	6.7	0	6.4	0	8.9	0	9.7	0	9.2	0	9.7	45	10.8	45	11.1	45	11.1	45	11.1	45	11.4	45	11.7	45	10.3	0	10	0	8.9	0	8.9	0
		1995	3	6	0	8.6	0	8.9	0	8.6	0	8.9	0	8.3	45	8.9	45	7.8	0	6.4	0	10	0	10.6	0	10.3	0	10.3	0	10.3	45	10.6	45	10.6	0	10.8	45	10	45	10.6	45	10.6	45	10.8	0	9.7	0	9.7	0
		1995	3	7	45	10	0	9.6	45	9.2	45	8.6	0	9.2	0	8.3	0	8.9	0	9.4	0	10	0	10	0	9.2	0	10	0	10.3	45	10.6	45	10.3	45	10.3	45	10.3	0	10	0	10.6	0	9.7	45	9.4	45	8.6	0
		1995	3	8	0	8.9	0	9.2	0	8.1	0	6.2	0	4.9	0	5.4	0	5.4	0	4.4	0	5.6	0	5.8	0	6.4	0	7.5	45	8.3	45	8.9	45	9.4	45	10	0	10.3	0	9.7	0	9.7	45	9.2	0	8.6	0	7.5	0
		1995	3	9	45	5.3	45	5.4	45	6	45	6.4	45	6.4	0	6.1	45	5.6	0	4.2	0	4.3	0	3.2	0	4.4	0	5.1	45	6.8	45	8.3	45	10.8	45	10.8	45	10	45	9.6	45	8.8	45	7.9	45	7.8	45	7.8	45
		1995	3	10	45	6.4	45	6.5	45	6.2	45	6.2	0	6	0	6.1	0	5	0	5	0	6.5	45	6.7	45	7.2	45	7.5	45	9	90	8.9	45	8.6	90	8.6	45	8.9	45	9.2	45	8.6	45	7.2	45	6.2	45	5.4	45
		1995	3	11	45	5	45	4.2	45	4.3	45	3.6	45	3.1	45	1.9	45	2.6	45	3.9	0	6.2	0	6.7	45	6.1	90	7.8	90	9.7	90	10	90	10	90	9.9	45	8.1	45	9.4	45	8.1	45	7.2	45	6.7	45	5.8	45
		1995	3	12	0	5.3	0	4.6	45	3.9	0	3.8	0	4.2	45	3.6	45	3.6	0	5.8	0	5.8	0	5.8	0	5.8	0	6.1	90	7.8	90	10	90	10	45	10.3	45	10	45	9.2	45	8.1	45	7.5	45	6.9	45	6.4	45
		1995	3	13	45	6.4	45	5.6	45	4.7	45	4.2	45	4.3	45	4.3	45	3.8	45	4.7	45	6.7	45	8.1	90	8.9	45	10.6	45	9.2	45	9.7	90	9.2	45	10.3	45	9.2	90	8.1	0	6.9	0	5.8	0	5.6	0	4.4	45
		1995	3	14	45	5	0	3.6	0	3.5	0	3.6	0	3.3	0	2.9	0	2.6	0	2.8	0	2.8	315	1.7	90	3.6	90	6.7	90	8.1	90	10	90	9.2	45	10	45	9.7	45	8.9	45	8.6	45	7.8	45	7.2	45	7.2	45
		1995	3	15	45	5.8	45	6.9	0	6.1	0	5.6	0	4.7	0	4.2	0	4.2	0	4.7	0	6.1	0	5.6	0	5.3	0	5.8	45	7.2	90	7.8	90	8.9	45	9.2	45	9.7	45	9.3	0	8.2	0	7.8	0	6.7	0	6.7	0
		1995	3	16	0	5.8	0	6.4	0	5.6	0	4.4	0	3.3	0	0.6	0	0.3	0	1.1	0	2.8	315	4	45	5.3	45	8.6	45	9.4	45	10	45	10.3	45	8.8	45	5.1	45	9.2	45	8.9	45	9	45	7.9	0	7.5	0
		1995	3	17	45	6.4	0	6	0	5.6	0	6.7	0	5	45	4.7	45	4.4	0	3.3	0	5.3	0	5	0	6.9	0	6.7	0	8.1	0	7.5	0	8.1	45	9.7	45	8.9	45	10	45	9.7	45	9.2	0	9.2	0	7.5	0
		1995	3	18	0	5.8	0	5.8	0	5.6	0	5.6	0	5.6	45	4.7	45	5.3	0	4.8	0	5.8	0	5.8	0	5.6	0	5.6	0	6.1	45	4.6	45	6.1	45	8.3	45	9.7	45	8.3	45	7.5	45	7.1	45	7.1	45	6.9	45
		1995	3	19	0	6.4	45	4.4	45	3.9	45	3.9	45	3.9	45	3.5	45	3.3	0	3	0	3.1	315	2.1	0	1.5	90	3.1	90	6.1	90	7.2	90	6.4	90	6.4	45	7.8	45	7.2	45	6.4	45	6.9	45	6.4	45	6.4	45
		1995	3	20	45	4	45	3.9	45	4.4	45	5	45	3.6	45	3.9	90	3.3	45	3.1	45	4.3	45	3.6	90	5.3	90	6.4	90	7.5	90	6.9	90	6.2	90	6.7	90	6.7	90	6.1	90	5.3	90	4.4	90	4.2	90	4.2	90
		1995	3	21	90	4.2	90	4.6	90	3.6	45	2.4	45	2.2	45	2.8	45	2.5	45	2.4	0	2.8	0	1.7	0	1.7	90	2.8	90	3.6	90	4.7	90	4.6	90	4	90	3.6	90	3.5	90	3.9	90	4.4	90	4.2	45	3.3	45
		1995	3	22	45	3.1	45	2.9	45	2.8	45	3.1	45	2.8	45	2.5	45	3.1	45	4	45	3.6	45	3.6	0	3.8	90	4.7	90	5.8	90	6.7	90	6.7	90	7.2	90	6	90	6.2	45	5.3	45	5	45	5	45	5.3	45
		1995	3	23	45	4	0	4	45	2.5	45	3.3	45	3.1	45	2.8	45	3.1	45	2.7	0	3.9	45	4.4	90	5.6	90	6.9	90	8.2	90	7.8	90	6.1	45	7.5	45	6.1	45	6	45	5	45	6.1	0	3.3	0	4.2	0
		1995	3	24	45	3.6	45	3.1	45	3.5	45	2.8	45	2.8	45	2.4	0	2.8	0	2	0	2.6	315	1.8	315	2.2	90	4.4	90	6.9	90	7.2	90	6.7	45	7.2	45	5.8	45	5.3	45	4.7	0	5.6	45	2.6	45	6.1	0
		1995	3	25	45	4.7	45	4.7	45	3.9	45	5	0	4.7	0	3.3	0	5	0	2.5	0	2.8	0	4.4	0	3.6	45	5.8	45	7.2	45	9.7	45	9.7	45	9.7	45	9.7	45	10	0	9.7	0	8.1	0	7.8	0	7.5	0
		1995	3	26	0	6.9	0	6.1	45	5.6	45	6.5	45	6.1	45	5.8	45	6.7	0	6	0	7.4	45	8.1	45	7.5	0	7.9	45	9.6	45	11.1	45	11.1	45	10	45	10.6	45	9.7	45	9.4	0	10	0	8.3	0	8.1	0
		1995	3	27	45	7.6	45	6.5	0	6.7	0	5.6	45	6.4	45	6.7	45	6.7	0	6.2	0	6.8	0	9.4	45	9.4	45	10.8	0	10.8	45	11.1	45	12.2	45	11.4	45	10.8	45	10.6	0	10	0	10	0	9.4	0	8.3	0
		1995	3	28	0	7.5	0	8.1	0	7.8	45	6.9	45	6.4	0	6.5	45	6.5	45	7	45	8.6	45	8.9	45	8.3	45	8.9	45	10.6	45	10.6	45	10.6	45	10.6	45	9.7	45	8.6	45	8.9	45	8.9	45	8.6	0	8.1	0
		1995	3	29	0	6.5	0	6.5	0	5.8	45	5.3	45	6	45	6.2	45	6	0	4.92083333333333	45	6.9	45	7.5	45	8.9	45	10	45	10	45	11.4	45	11.1	45	11.9	45	10.6	45	9.7	45	9.7	45	9.4	0	8.9	0	8.2	45
		1995	3	30	45	7.4	45	7.6	45	7.2	45	6.8	45	6.1	45	7.2	0	6.9	0	6.8	0	7.5	0	7.8	45	8.1	0	10.3	0	9.7	0	10.3	45	10.3	45	11.4	45	10.6	45	9.7	45	9.2	45	8.6	0	9.2	0	8.3	0
		1995	3	31	0	7.8	0	8.3	0	8.6	0	8.1	0	8.5	0	6.9	0	8.3	0	7.1	0	7.1	0	8.5	0	8.6	45	10.3	45	10.8	0	11.4	0	11.4	0	10.8	45	10.3	45	10.3	45	10.3	0	8.6	0	8.3	0	7.1	45
		1995	4	1	45	7.5	0	7.1	0	7.2	0	5.7	45	6.1	45	5.8	45	7.2	0	6.7	0	7.9	0	7.5	0	5.8	0	5.3	45	6.2	45	6.4	45	10.7	45	10.7	45	10.1	45	10.3	45	10	45	9.2	45	9	45	9	45
		1995	4	2	45	8.1	45	7.5	45	8.9	45	7.2	45	7.1	45	6.1	45	6.1	0	5.1	0	4.2	0	3.8	0	4.3	0	4.9	0	3.6	0	5.7	0	3.8	45	9.4	45	9.4	45	10.4	45	9.6	45	8.2	45	8.1	45	7.5	45
		1995	4	3	45	6.4	45	6.7	45	6.9	45	6.5	45	7.5	45	7.1	45	7.9	0	7.2	0	8.9	0	9.7	45	9	45	9.9	45	9.4	45	10	45	9.7	45	9.2	45	9.3	45	9.2	45	9	45	8.5	45	8.5	45	8.5	0
		1995	4	4	0	6.9	0	4.2	45	4.2	45	5.3	45	6.7	45	6.9	0	7.2	0	8.9	0	8.9	0	9.3	0	10	45	10.6	45	10.3	45	11	45	11	45	10.4	45	9.7	45	10.7	45	10.7	45	10.4	45	9	0	8.5	0
		1995	4	5	0	9.3	45	8.2	45	7.6	45	7.9	45	7.8	0	7.6	0	6.9	0	5.7	0	7.4	45	9.2	45	8.8	45	10.1	45	9.3	45	10.1	45	9.7	45	10.3	45	9	45	8.8	45	9.3	0	8.9	0	8.5	45	7.5	45
		1995	4	6	45	6	45	6.7	45	7.4	45	6.4	45	7.2	0	6.2	0	5.8	45	6.1	0	7.8	0	6.2	0	5.8	0	5.7	0	6.1	315	7.6	315	7.2	315	6.2	315	5.6	45	8.8	45	9.3	45	8.9	45	8.5	45	6.8	45
		1995	4	7	45	6.1	45	5.6	45	6.7	45	6.1	45	5.8	45	5.4	45	5.6	0	4.4	0	4.3	0	3.5	0	3.8	45	8.8	45	9	45	9.7	45	10.3	45	9.4	45	8.8	45	7.6	45	7.5	45	6.5	45	5.7	45	5	45
		1995	4	8	45	4.7	45	5	45	5.4	45	4.9	45	4.9	45	4.9	45	5.7	0	5.4	0	6	0	5	45	4.4	90	7.6	90	9.3	90	8.6	45	7.8	45	8.5	45	8.8	45	8.3	45	8.3	45	8.3	45	7.8	45	7.2	45
		1995	4	9	45	5.7	0	5.6	0	5	0	4.4	45	3.5	45	3.9	45	3.9	0	3.6	0	3.6	315	2.4	0	2.8	90	7.6	90	9.4	45	9.3	45	9	45	9.6	45	9.7	45	9.4	45	8.5	45	8.3	45	7.5	45	7.2	0
		1995	4	10	45	5.6	45	5.3	45	4.7	45	3.9	45	4.6	45	4.7	45	5	0	5	315	3.8	0	2.8	0	4.4	90	8.1	90	9.3	45	9.6	45	9	45	9.7	45	9.7	45	9.4	45	9.3	45	8.1	45	7.8	45	6.9	45
		1995	4	11	45	6	0	6.1	0	5	0	5.7	45	4.9	45	5	45	5	0	4.9	0	5.6	0	5.8	45	6	90	8.8	45	9.3	90	9.6	45	10	45	11	45	10.8	45	10.4	45	9.7	45	8.5	45	8.1	45	6.8	45
		1995	4	12	45	5.1	45	4.6	45	4.2	45	3.9	0	4.7	0	4.7	0	4.2	0	5.3	0	6.4	0	6.7	0	6.4	45	8.1	90	9.2	45	9.2	90	8.6	45	9	45	8.9	45	8.5	45	7.8	45	7.2	45	6.2	45	6.1	45
		1995	4	13	45	5.6	45	5	45	4.7	0	4.3	0	4.4	45	4.3	45	3.9	0	4.3	0	6	45	6.1	45	6.9	90	8.1	90	9.2	90	10.1	90	9.6	45	9.9	45	8.9	45	8.6	45	7.9	45	8.1	45	7.2	45	6.8	45
		1995	4	14	45	5	45	4.4	45	3.8	45	3.6	45	3.2	45	2.5	45	1.8	0	2.9	0	3.8	45	4.6	90	6.7	90	6.8	90	8.6	90	8.8	90	8.6	45	8.1	45	8.5	45	7.6	45	7.5	45	6.8	45	6.4	45	6.7	45
		1995	4	15	45	4.2	45	4.2	45	4.9	45	4.2	45	4.4	45	3.9	45	4.9	0	4.4	0	5.1	0	5.6	90	6.9	90	7.2	45	3.6	45	7.1	45	8.2	45	8.2	45	8.3	45	7.9	45	7.5	45	7.5	0	6.9	0	6.2	0
		1995	4	16	0	5	45	5	45	4.3	45	3.9	45	4.4	45	4.7	45	5	0	4.7	0	6.4	0	4.4	0	5.3	45	6.9	45	7.9	45	7.5	45	7.8	45	9.2	45	10	45	9.9	45	8.6	45	8.2	45	8.2	45	8.2	45
		1995	4	17	45	7.6	45	7.2	0	7.6	0	7.4	0	6	45	7.4	45	7.4	0	6.4	0	8.6	0	5.4	0	7.6	0	8.2	0	7.2	0	8.3	45	10.3	45	11.1	45	10	45	9.9	45	8.1	0	7.6	0	7.2	0	6.2	0
		1995	4	18	45	5.8	45	5	45	5.1	45	5.4	0	6	45	5.8	45	5.8	0	6	0	6.9	0	8.1	0	8.1	0	8.9	45	10.1	45	11	45	10	45	9.7	45	8.9	45	8.5	45	7.4	45	7.9	45	8.5	45	7.4	45
		1995	4	19	0	5.8	0	5.7	45	5.6	0	5.1	0	5.4	0	5.4	0	5	0	5	0	6.2	45	7.8	45	8.5	45	9.4	45	9.3	45	10	45	9.9	45	10	45	10	45	8.9	45	8.9	45	8.1	45	7.2	45	6.7	0
		1995	4	20	0	6	45	5	45	5	0	5.3	0	5.3	45	4.6	45	5	0	6.1	0	6.7	45	7.2	45	6.9	45	7.9	90	10.3	90	10.8	45	9.7	45	10.6	45	10.4	45	9	45	9	45	8.6	45	8.1	45	7.6	45
		1995	4	21	0	5.8	0	5.6	0	6.1	0	5.1	0	5.4	0	5.3	0	5.8	0	5.6	0	7.2	0	6.8	45	7.4	45	8.1	45	10	45	10.6	45	10.4	45	10.7	45	9.9	45	9	45	8.5	45	8.5	45	6.9	45	7.2	45
		1995	4	22	45	6	45	4.7	45	4.4	45	4.7	45	4.3	45	4.2	45	4.6	45	5.1	45	7.9	45	7.8	45	8.5	45	8.5	45	9.6	45	9.4	45	10.6	45	10	45	9.2	45	9	45	8.5	45	8.2	45	7.9	45	6.8	0
		1995	4	23	45	6.1	45	6	45	5.6	45	6.4	45	6.1	45	6.2	45	6.5	0	6.4	0	6.9	0	7.4	0	6.7	0	7.2	45	7.8	45	9.2	0	8.8	0	9.2	45	9.7	45	10.7	45	10.3	45	9.3	45	8.3	0	8.9	0
		1995	4	24	0	7.2	45	7.6	45	7.8	45	7.6	0	7.6	0	7.2	0	8.1	0	7.1	0	8.1	0	8.3	0	8.1	0	8.1	0	7.5	0	9	0	8.6	45	9.4	45	10	45	9.9	0	10.3	0	9	0	7.4	45	8.1	0
		1995	4	25	0	7.5	0	7.2	0	7.5	0	7.6	0	7.8	0	7.6	0	7.5	0	7.6	0	6.9	0	6.5	0	5.1	0	6	0	6.5	45	8.3	45	9.2	45	10.6	45	10.1	45	9.3	45	9.3	45	8.2	45	9.3	0	9	0
		1995	4	26	0	8.5	0	8.1	0	7.6	0	7.5	45	6.9	45	7.6	45	7.2	0	7.4	0	10	0	10.4	0	9.3	0	9.2	0	9.2	0	9.3	45	9	45	9.6	45	9	45	9.4	45	8.8	45	8.3	45	7.5	45	8.1	45
		1995	4	27	45	7.4	0	7.5	0	7.8	0	6.8	45	6.7	45	6.7	45	6.1	0	5.8	0	7.6	0	7.6	0	6.8	0	6.9	45	7.5	45	9.3	45	9.4	45	10.4	45	10.4	45	9.4	45	8.9	45	8.5	45	8.1	45	8.1	45
		1995	4	28	45	6.5	45	6.4	45	6.9	45	6.9	45	6.4	45	5.7	45	5.3	0	6.5	0	7.8	0	7.6	0	7.5	45	7.5	45	8.6	45	10.8	45	10.6	45	10.8	45	9.7	45	9.6	45	8.6	45	7.6	45	6.7	45	6.4	45
		1995	4	29	45	6.1	45	5.8	45	4.9	45	4.3	45	4.3	45	4.3	45	4.7	0	4	0	3.6	0	2.8	0	2.9	0	2.8	45	3.6	45	5.3	45	8.2	45	8.6	45	7.6	45	7.8	45	6.7	45	5.8	45	5.6	45	4.4	45
		1995	4	30	45	3.5	45	3.8	45	4.2	45	3.6	0	3.3	0	0.8	0	0.8	0	0.6	0	0.6	315	0.8	90	2.9	90	5.7	45	6.8	45	7.8	45	7.5	45	9.4	45	8.6	45	8.5	45	7.6	45	7.5	45	6.2	45	5.7	45
		1995	5	1	45	4.6	45	4.4	45	4	45	5	45	4.7	45	4.3	0	3.6	0	2.6	0	1.4	45	2.6	45	2.9	315	2.2	90	5.6	90	8.1	90	10.4	45	10.7	45	9.6	45	8.3	45	8.2	45	6.7	45	6.7	45	5.6	45
		1995	5	2	45	3.9	45	4.4	45	4.4	45	4.7	45	5.1	0	5.1	0	4.2	0	3.3	0	3.8	45	5.4	0	5	45	4.2	90	5.3	45	9.2	45	10.4	45	11	45	9.6	45	9	45	8.6	45	7.5	45	6.9	45	6.9	45
		1995	5	3	45	4.2	45	5.3	45	5.8	45	6.7	45	6.1	45	5.1	45	5.1	0	5.3	0	3.6	45	4.6	45	5.7	45	6.4	45	10.4	45	11.4	45	11.1	45	11.9	45	9.9	45	9.3	45	8.6	45	8.6	45	7.8	45	8.1	45
		1995	5	4	45	8.1	45	8.3	45	7.8	45	8.3	45	7.8	45	7.5	45	7.6	0	5.8	0	9.2	0	8.5	0	9	45	8.9	45	9.7	45	10	45	9.7	45	8.6	45	9	45	7.4	45	8.3	45	8.3	45	8.3	45	8.1	45
		1995	5	5	45	8.1	45	7.4	0	7.2	0	6.1	0	6.2	0	6.7	0	6.1	0	4.3	0	5.1	0	6	0	6.8	0	7.9	45	8.6	45	10.1	45	9.2	45	10	45	10	45	10.3	45	9.7	45	9.3	45	8.5	0	7.1	0
		1995	5	6	45	5.4	45	6.7	45	6.8	45	6.8	0	5.8	45	5.3	45	5.6	0	4.6	0	3.6	0	2.2	45	5.1	45	7.9	45	8.5	45	8.3	45	8.6	45	10	45	9.7	45	8.6	45	8.6	45	8.9	45	8.1	45	7.4	45
		1995	5	7	45	6.7	45	5.8	45	5	45	5	45	4.7	45	5.1	45	4.9	0	3.5	0	2.6	0	1.7	90	3.9	90	6	90	9.3	45	9.1	45	9.9	45	9.6	45	9.4	45	9.6	45	8.9	45	7.2	45	7.8	45	7.2	45
		1995	5	8	0	4.9	45	4.6	45	4.6	45	3.8	45	4.4	45	4.9	45	5.4	0	3.9	0	5.3	0	3.6	0	2.8	90	7.4	45	9.9	45	9.9	45	10	45	11	45	10.4	45	9.7	45	9.2	45	8.2	45	8.5	45	7.8	45
		1995	5	9	0	6.2	0	5.8	45	5.7	0	5	45	5.8	45	6.1	45	7.1	0	6.1	0	8.2	0	7.9	45	8.8	45	9.3	45	10.1	45	10.1	45	10.4	45	10.8	45	10.6	45	10.6	45	9.9	45	8.5	45	8.3	45	7.8	0
		1995	5	10	0	8.6	0	7.5	0	7.8	0	8.3	45	7.8	45	8.3	45	8.1	0	6.4	0	7.9	0	8.5	0	7.9	45	9	45	9.7	45	10	45	10.6	45	11.7	45	11.4	45	10.7	45	9.9	45	9.2	45	8.6	45	9.2	0
		1995	5	11	0	9.3	0	7.4	45	7.6	45	7.2	45	6.1	45	6.4	45	8.1	0	6.8	0	8.6	0	9.4	0	8.6	0	9.7	0	10.6	0	10.6	0	10.6	0	10.8	0	10.3	0	10.6	0	10.3	0	9.4	0	9.7	0	9.4	0
		1995	5	12	0	8.6	0	7.9	0	7.6	0	8.2	0	7.9	0	8.5	0	8.1	0	6.8	0	8.6	0	9	0	9.4	0	10.8	0	10.8	0	11.1	0	11	0	11.5	0	11.7	0	11.4	0	9.4	0	10	0	10.4	0	10.1	0
		1995	5	13	0	7.5	0	7.9	0	7.5	0	6.9	0	7.6	0	7.4	0	7.9	0	8.8	0	9	0	9.3	0	9.2	0	9.7	0	9.4	0	10.4	0	10.3	0	11.1	0	11.1	0	10.8	0	10.6	0	9.9	0	9.2	0	9	0
		1995	5	14	0	8.1	0	7.8	0	8.2	0	7.8	0	7.8	0	7.1	0	8.1	0	6.9	0	9.4	0	9	0	9.3	0	9.4	0	9.7	0	9.7	0	10.4	0	10.6	0	10.6	45	9.4	45	8.6	0	8.1	0	7.8	0	7.5	0
		1995	5	15	0	6.4	0	6.4	0	5.8	0	6.4	0	6.7	0	6.9	0	6.8	0	6.7	0	8.1	0	8.1	0	7.8	0	8.6	0	8.6	0	9.3	0	9.9	0	10	0	9.2	0	8.9	0	8.3	0	7.2	0	6.4	0	6.8	0
		1995	5	16	0	5.8	0	5.8	0	5.1	0	5.7	0	5.4	0	5.7	0	6.4	0	4.4	0	4.9	0	4.7	0	6	0	6.4	0	5.6	0	4.3	90	5.1	45	6.7	45	1.9	0	6.7	315	6.5	315	4.7	315	2.6	315	2.9	315
		1995	5	17	270	5.3	270	5.8	0	3.8	0	3.2	0	1.8	315	2.8	315	3.9	0	1.9	315	2.9	315	2.6	315	1.9	0	1.8	315	3.2	0	2.1	45	6	45	6.4	90	5.8	90	7.5	0	6.2	0	6.7	0	6.1	0	5.8	0
		1995	5	18	0	3.5	0	3.8	0	4.6	0	4	0	3.1	0	3.1	0	5.3	0	5	0	5.3	0	5.4	0	4.9	0	6.1	0	7.9	0	9.2	0	10	0	9.7	0	9.3	0	8.8	0	8.8	0	8.3	0	7.9	0	6.2	0
		1995	5	19	0	6.9	0	6	0	5.4	0	5.6	0	5.7	0	4	0	4.2	0	4.6	0	3.2	45	3.2	0	2.2	315	4.4	45	5.8	45	8.2	45	9.9	45	9.4	45	9.9	45	9.3	45	8.9	0	8.2	0	7.6	0	6.8	0
		1995	5	20	0	4.6	0	5.7	0	6.4	0	5.8	0	4.7	0	4.4	0	5.4	0	4.3	0	5.6	0	6.1	0	8.3	0	8.3	0	8.2	0	8.9	0	8.6	0	9.7	0	10.1	0	9.2	0	9.9	0	8.9	0	8.8	0	7.9	0
		1995	5	21	0	8.6	0	8.8	0	8.1	0	6.8	0	7.2	0	6.2	0	5.3	0	3.5	0	2.9	0	3.2	0	2.9	0	4.4	315	5.6	0	4.7	45	7.5	45	10.7	45	9.9	45	10.3	0	9.6	0	8.8	0	7.8	0	7.5	0
		1995	5	22	0	6.4	0	6.7	0	7.5	0	7.6	0	8.2	0	7.8	0	6.8	0	4.6	0	6.5	0	7.9	0	8.2	0	6.7	270	7.1	270	6.5	0	9.7	45	10.3	45	10.6	0	9.7	0	8.9	0	8.2	0	7.8	0	7.6	0
		1995	5	23	0	8.3	0	7.1	0	7.2	0	6.5	0	5.4	0	5.3	0	5.7	0	4	0	5.3	0	4.7	0	6	0	5.1	270	5.7	270	6.9	0	6.7	0	8.8	0	8.9	0	9	0	9.9	0	8.1	0	7.2	0	6.8	0
		1995	5	24	0	4.9	0	4.9	0	5.1	0	5.8	0	6.5	0	6.7	0	6.7	0	4.9	0	7.1	0	6.7	0	6.1	0	6.2	0	8.8	0	8.9	0	10.3	0	11.1	0	11.1	0	10.7	0	8.5	0	7.6	0	7.4	0	6.2	0
		1995	5	25	0	6.1	0	5.3	0	5	0	4	0	4.3	0	4	0	5	0	3.9	270	6.5	270	7.5	315	6.8	0	6.1	0	5.3	0	6.7	0	9	0	9.4	0	9.4	0	9.3	0	9.3	0	8.8	0	8.6	0	8.3	0
		1995	5	26	0	6.4	0	6.7	0	6.9	0	7.8	0	8.2	0	7.9	0	7.5	0	6	0	7.1	0	8.3	0	8.3	0	8.6	0	8.5	0	8.5	0	9	45	10.3	45	9.9	45	8.6	45	7.6	0	6.8	0	6.1	0	6.4	0
		1995	5	27	0	6	0	6.1	0	6.1	0	6.7	0	6.9	0	7.2	0	6.7	0	5.8	0	6.8	0	6.4	0	5.6	0	6.7	0	8.5	0	9.4	0	9.4	0	9.9	45	9.3	45	9	45	8.3	0	6.9	0	6.1	0	5.6	0
		1995	5	28	0	6.8	0	6.9	0	6.8	0	6.5	0	7.4	0	6.4	0	6.9	0	4.6	0	5.4	0	4.6	0	3.8	0	4.4	0	5.4	0	6.5	0	8.6	0	9.7	0	8.5	0	8.1	0	7.6	0	6.9	0	6.8	0	6.7	0
		1995	5	29	0	7.4	0	7.1	0	7.2	0	7.5	0	7.1	0	5.8	0	5.8	0	5.3	0	6.2	0	6.5	0	7.1	0	7.1	0	8.2	0	7.5	0	8.2	0	11.4	0	9.2	0	7.5	0	8.6	0	7.4	0	6.4	0	6.8	0
		1995	5	30	0	7.5	0	7.5	0	5.8	0	5.3	0	5	0	5.8	0	4.4	0	4.7	0	5.3	0	5.4	0	5.6	270	6.8	270	5.4	0	6.4	0	9.6	0	9.3	0	8.8	0	8.3	0	7.6	0	6.4	0	5.8	0	6.1	0
		1995	5	31	0	6.5	0	5.8	0	5.6	0	5.4	0	5.8	0	4.7	0	5	0	4	315	7.4	315	6.8	315	5.6	315	5.4	315	3.9	0	4.4	0	8.1	0	10	0	10.3	0	9.2	0	9.3	0	6.9	0	6.7	0	7.4	0
		1995	6	1	0	6.5	0	6	0	4	0	5.3	0	5	0	5	0	5.3	0	6.1	0	6.1	0	6.9	0	6.1	0	6.4	0	7.5	0	8.9	0	10.3	0	10.3	0	10.8	0	10.3	0	9.7	0	8.1	0	7.2	0	8.1	0
		1995	6	2	0	7.2	0	6.1	0	6.5	0	6.2	0	6.1	0	6.4	0	6.7	0	4.4	0	6.1	0	5.6	315	4.7	315	6.4	315	6.7	315	4.2	0	6.4	0	9.4	0	10.6	0	10.3	0	9.2	0	6.9	0	6.7	0	5.6	0
		1995	6	3	0	5.3	0	4.4	0	3.6	0	2.5	0	4.2	0	3.6	0	4.7	0	4.7	0	5.3	0	4.4	0	4.2	0	4.4	0	5	0	8.3	0	10	0	10.6	0	10.6	0	10	0	9	0	7.1	0	7.2	0	6.4	0
		1995	6	4	0	5	0	5	0	6.1	0	6.4	0	6.1	0	5.3	0	5.6	0	5.6	0	6.1	315	5.1	315	4	315	5.8	0	6.7	0	9.7	0	9.7	0	10.6	0	10.6	0	10.8	0	9.7	0	8.9	0	8.1	0	6.9	0
		1995	6	5	0	6.4	0	6.7	0	6.4	0	7.1	0	6.2	0	6.9	0	6.4	0	5	0	7.5	0	7.5	0	7.5	0	7.8	0	8.6	0	9.2	0	9.2	0	10.3	0	10.6	0	10.6	0	8.6	0	8.3	0	8.6	0	7.8	0
		1995	6	6	0	7.6	0	5	0	7.5	0	6	0	6.9	0	6.4	0	5.7	0	5.1	0	4.2	0	2.5	315	1.9	315	2.8	315	2.1	315	5.8	315	5.3	0	6.7	0	9.7	0	9.7	0	9.4	0	7.2	0	7.2	0	6.1	0
		1995	6	7	0	4.7	0	5.6	0	5.3	0	4.7	0	2.8	0	3.9	0	4.4	0	1.9	0	3.1	0	3.9	0	3.1	315	3.9	315	5.8	45	8.3	45	6.1	45	7.8	0	8.3	0	7.8	0	6.9	0	7.5	0	6.1	0	5.6	0
		1995	6	8	0	5.4	0	5.1	0	5	0	5.6	0	6.4	0	6.4	0	6.4	0	5.6	0	7.5	0	6.9	0	6.4	0	7.5	0	8.6	0	8.9	0	9.7	0	10	0	10	0	8.9	0	8.6	0	6.9	0	6.4	0	7.5	0
		1995	6	9	0	6.9	0	6.4	0	6.7	0	6.7	0	7.8	0	7.9	0	7.6	0	6.7	315	6.1	0	5.3	0	6.7	0	8.6	0	7.2	0	8.1	0	8.9	0	10	0	10	0	9.2	0	8.3	0	7.8	0	8.3	0	7.8	0
		1995	6	10	0	7.8	0	7.8	0	6.7	0	7.2	0	6.7	0	5.6	0	5.6	0	5.3	0	6.7	0	7.5	0	8.6	0	6.1	0	9.2	0	10.3	0	10.3	0	10	45	10.6	0	9.4	0	8.9	0	7.8	0	7.8	0	6.9	0
		1995	6	11	0	8.1	0	8.1	0	8.6	0	7.5	0	6.4	0	6.4	0	6.7	0	6.4	0	7.8	0	8.3	0	7.8	0	7.5	315	6.4	315	6.4	315	6.4	315	6.4	0	9.2	0	10.3	0	9.4	0	8.3	0	7.8	0	8.3	0
		1995	6	12	0	10.3	0	8.6	0	8.1	0	7.2	0	7.5	0	6.8	0	6.8	0	4.4	0	5.3	0	5.8	315	6.4	315	7.2	315	6.9	315	6.4	0	8.3	0	10	0	10	0	8.6	0	9.2	0	8.1	0	6.9	0	6.9	0
[truncated: 6,777 more rows]
[truncated: 3 more columns]
